# Supplementary material for: Comparative genomics of Lactobacillus crispatus suggests novel mechanisms for the competitive exclusion of Gardnerella vaginalis
Source: BMC Genomics. 2014 Dec 5;15:1070. doi: 10.1186/1471-2164-15-1070 (PMC4300991; doi:10.1186/1471-2164-15-1070)
Supplement: Supplementary file 3 — Additional file 3: List of PFAM domains used in the annotation of putative L. crispatus adhesins. The accession, ID, and description are given for each PFAM matching an adhesion or colonization related keyword. Ones in the remaining columns indicate that the PFAM matched some L. crispatus CDS, passed the manual curation process and was included in the final list of adhesion or colonization related domains. (XLS 180 KB) [file 12864_2014_6771_MOESM3_ESM.xls]

## Sheet: Supplementary_Table_1
ACC	ID	Description	PFAM matching a L. crispatus ORF (1=yes, 0=no)	PFAM accepted in manual curation (1=yes, 0=no)	Adhesion and colonization related-domain (1=yes, 0=no)
PF00041	fn3	Fibronectin type III domain	1	1	1
PF00754	F5_F8_type_C	F5/8 type C domain	1	1	1
PF05670	DUF814	Domain of unknown function (DUF814)	1	1	1
PF05833	FbpA	Fibronectin-binding protein A N-terminus (FbpA)	1	1	1
PF06458	MucBP	MucBP domain	1	1	1
PF07523	Big_3	Bacterial Ig-like domain (group 3)	1	1	1
PF07554	FIVAR	Uncharacterised Sugar-binding Domain	1	1	1
PF03217	SLAP	Bacterial surface layer protein	1	1	0
PF00075	RNase_H	RNase H	1	0	0
PF00089	Trypsin	Trypsin	1	0	0
PF00118	Cpn60_TCP1	TCP-1/cpn60 chaperonin family	1	0	0
PF00188	CAP	Cysteine-rich secretory protein family	1	0	0
PF00224	PK	Pyruvate kinase, barrel domain	1	0	0
PF00300	His_Phos_1	Histidine phosphatase superfamily (branch 1)	1	0	0
PF00318	Ribosomal_S2	Ribosomal protein S2	1	0	0
PF00333	Ribosomal_S5	Ribosomal protein S5, N-terminal domain	1	0	0
PF00358	PTS_EIIA_1	phosphoenolpyruvate-dependent sugar phosphotransferase system, EIIA 1	1	0	0
PF00359	PTS_EIIA_2	Phosphoenolpyruvate-dependent sugar phosphotransferase system, EIIA 2	1	0	0
PF00408	PGM_PMM_IV	Phosphoglucomutase/phosphomannomutase, C-terminal domain	1	0	0
PF00413	Peptidase_M10	Matrixin	1	0	0
PF00482	T2SF	Type II secretion system (T2SS), protein F	1	0	0
PF00534	Glycos_transf_1	Glycosyl transferases group 1	1	0	0
PF00574	CLP_protease	Clp protease	1	0	0
PF00596	Aldolase_II	Class II Aldolase and Adducin N-terminal domain	1	0	0
PF00654	Voltage_CLC	Voltage gated chloride channel	1	0	0
PF00684	DnaJ_CXXCXGXG	DnaJ central domain	1	0	0
PF00687	Ribosomal_L1	Ribosomal protein L1p/L10e family	1	0	0
PF00703	Glyco_hydro_2	Glycosyl hydrolases family 2	1	0	0
PF00756	Esterase	Putative esterase	1	0	0
PF00768	Peptidase_S11	D-alanyl-D-alanine carboxypeptidase	1	0	0
PF00877	NLPC_P60	NlpC/P60 family	1	0	0
PF00905	Transpeptidase	Penicillin binding protein transpeptidase domain	1	0	0
PF00912	Transgly	Transglycosylase	1	0	0
PF00953	Glycos_transf_4	Glycosyl transferase family 4	1	0	0
PF00988	CPSase_sm_chain	Carbamoyl-phosphate synthase small chain, CPSase domain	1	0	0
PF00999	Na_H_Exchanger	Sodium/hydrogen exchanger family	1	0	0
PF01018	GTP1_OBG	GTP1/OBG	1	0	0
PF01025	GrpE	GrpE	1	0	0
PF01177	Asp_Glu_race	Asp/Glu/Hydantoin racemase	1	0	0
PF01183	Glyco_hydro_25	Glycosyl hydrolases family 25	1	0	0
PF01225	Mur_ligase	Mur ligase family, catalytic domain	1	0	0
PF01252	Peptidase_A8	Signal peptidase (SPase) II	1	0	0
PF01451	LMWPc	Low molecular weight phosphotyrosine protein phosphatase	1	0	0
PF01471	PG_binding_1	Putative peptidoglycan binding domain	1	0	0
PF01476	LysM	LysM domain	1	0	0
PF01478	Peptidase_A24	Type IV leader peptidase family	1	0	0
PF01510	Amidase_2	N-acetylmuramoyl-L-alanine amidase	1	0	0
PF01548	DEDD_Tnp_IS110	Transposase	1	0	0
PF01556	DnaJ_C	DnaJ C terminal domain	1	0	0
PF01565	FAD_binding_4	FAD binding domain	1	0	0
PF01580	FtsK_SpoIIIE	FtsK/SpoIIIE family	1	0	0
PF01693	Cauli_VI	Caulimovirus viroplasmin	1	0	0
PF01757	Acyl_transf_3	Acyltransferase family	1	0	0
PF01795	Methyltransf_5	MraW methylase family	1	0	0
PF01807	zf-CHC2	CHC2 zinc finger	1	0	0
PF01820	Dala_Dala_lig_N	D-ala D-ala ligase N-terminus	1	0	0
PF01832	Glucosaminidase	Mannosyl-glycoprotein endo-beta-N-acetylglucosaminidase	1	0	0
PF02130	UPF0054	Uncharacterized protein family UPF0054	1	0	0
PF02255	PTS_IIA	PTS system, Lactose/Cellobiose specific IIA subunit	1	0	0
PF02518	HATPase_c	Histidine kinase-, DNA gyrase B-, and HSP90-like ATPase	1	0	0
PF02575	YbaB_DNA_bd	YbaB/EbfC DNA-binding family	1	0	0
PF02739	5_3_exonuc_N	5'-3' exonuclease, N-terminal resolvase-like domain	1	0	0
PF02872	5_nucleotid_C	5'-nucleotidase, C-terminal domain	1	0	0
PF02873	MurB_C	UDP-N-acetylenolpyruvoylglucosamine reductase, C-terminal domain	1	0	0
PF02875	Mur_ligase_C	Mur ligase family, glutamate ligase domain	1	0	0
PF02878	PGM_PMM_I	Phosphoglucomutase/phosphomannomutase, alpha/beta/alpha domain I	1	0	0
PF02879	PGM_PMM_II	Phosphoglucomutase/phosphomannomutase, alpha/beta/alpha domain II	1	0	0
PF02880	PGM_PMM_III	Phosphoglucomutase/phosphomannomutase, alpha/beta/alpha domain III	1	0	0
PF02887	PK_C	Pyruvate kinase, alpha/beta domain	1	0	0
PF02938	GAD	GAD domain	1	0	0
PF03023	MVIN	MviN-like protein	1	0	0
PF03047	ComC	COMC family	1	0	0
PF03119	DNA_ligase_ZBD	NAD-dependent DNA ligase C4 zinc finger domain	1	0	0
PF03167	UDG	Uracil DNA glycosylase superfamily	1	0	0
PF03483	B3_4	B3/4 domain	1	0	0
PF03610	EIIA-man	PTS system fructose IIA component	1	0	0
PF03613	EIID-AGA	PTS system mannose/fructose/sorbose family IID component	1	0	0
PF03633	Glyco_hydro_65C	Glycosyl hydrolase family 65, C-terminal domain	1	0	0
PF03721	UDPG_MGDP_dh_N	UDP-glucose/GDP-mannose dehydrogenase family, NAD binding domain	1	0	0
PF03734	YkuD	L,D-transpeptidase catalytic domain	1	0	0
PF03737	Methyltransf_6	Demethylmenaquinone methyltransferase	1	0	0
PF03772	Competence	Competence protein	1	0	0
PF03793	PASTA	PASTA domain	1	0	0
PF03829	PTSIIA_gutA	PTS system glucitol/sorbitol-specific IIA component	1	0	0
PF04127	DFP	DNA / pantothenate metabolism flavoprotein	1	0	0
PF04203	Sortase	Sortase family	1	0	0
PF04464	Glyphos_transf	CDP-Glycerol:Poly(glycerophosphate) glycerophosphotransferase	1	0	0
PF04610	TrbL	TrbL/VirB6 plasmid conjugal transfer protein	1	0	0
PF04810	zf-Sec23_Sec24	Sec23/Sec24 zinc finger	1	0	0
PF04892	VanZ	VanZ like family	1	0	0
PF04956	TrbC	TrbC/VIRB2 family	1	0	0
PF05043	Mga	Mga helix-turn-helix domain	1	0	0
PF05382	Amidase_5	Bacteriophage peptidoglycan hydrolase	1	0	0
PF05389	MecA	Negative regulator of genetic competence (MecA)	1	0	0
PF05534	HicB	HicB family	1	0	0
PF05707	Zot	Zonular occludens toxin (Zot)	1	0	0
PF06054	CoiA	Competence protein CoiA-like family	1	0	0
PF06689	zf-C4_ClpX	ClpX C4-type zinc finger	1	0	0
PF06750	DiS_P_DiS	Bacterial Peptidase A24 N-terminal domain	1	0	0
PF06827	zf-FPG_IleRS	Zinc finger found in FPG and IleRS	1	0	0
PF07478	Dala_Dala_lig_C	D-ala D-ala ligase C-terminus	1	0	0
PF07714	Pkinase_Tyr	Protein tyrosine kinase	1	0	0
PF07943	PBP5_C	Penicillin-binding protein 5, C-terminal domain	1	0	0
PF07963	N_methyl	Prokaryotic N-terminal methylation motif	1	0	0
PF08245	Mur_ligase_M	Mur ligase middle domain	1	0	0
PF08937	DUF1863	MTH538 TIR-like domain (DUF1863)	1	0	0
PF09261	Alpha-mann_mid	Alpha mannosidase, middle domain	1	0	0
PF09382	RQC	RQC domain	1	0	0
PF10555	MraY_sig1	Phospho-N-acetylmuramoyl-pentapeptide-transferase signature 1	1	0	0
PF10671	TcpQ	Toxin co-regulated pilus biosynthesis protein Q	1	0	0
PF12229	PG_binding_4	Putative peptidoglycan binding domain	1	0	0
PF13544	N_methyl_2	Type IV pilin N-term methylation site GFxxxE	1	0	0
PF03815	LCCL	LCCL domain	0	1	0
PF04122	CW_binding_2	Putative cell wall binding repeat 2	0	1	0
PF05662	HIM	Haemagglutinin	0	1	0
PF05737	Collagen_bind	Collagen binding domain	0	1	0
PF07012	Curlin_rpt	Curlin associated repeat	0	1	0
PF07581	Glug	The GLUG motif	0	1	0
PF00014	Kunitz_BPTI	Kunitz/Bovine pancreatic trypsin inhibitor domain	0	0	0
PF00021	UPAR_LY6	u-PAR/Ly-6 domain	0	0	0
PF00023	Ank	Ankyrin repeat	0	0	0
PF00028	Cadherin	Cadherin domain	0	0	0
PF00039	fn1	Fibronectin type I domain	0	0	0
PF00040	fn2	Fibronectin type II domain	0	0	0
PF00042	Globin	Globin	0	0	0
PF00045	Hemopexin	Hemopexin	0	0	0
PF00047	ig	Immunoglobulin domain	0	0	0
PF00051	Kringle	Kringle domain	0	0	0
PF00052	Laminin_B	Laminin B (Domain IV)	0	0	0
PF00053	Laminin_EGF	Laminin EGF-like (Domains III and V)	0	0	0
PF00054	Laminin_G_1	Laminin G domain	0	0	0
PF00055	Laminin_N	Laminin N-terminal (Domain VI)	0	0	0
PF00059	Lectin_C	Lectin C-type domain	0	0	0
PF00062	Lys	C-type lysozyme/alpha-lactalbumin family	0	0	0
PF00074	RnaseA	Pancreatic ribonuclease	0	0	0
PF00079	Serpin	Serpin (serine protease inhibitor)	0	0	0
PF00080	Sod_Cu	Copper/zinc superoxide dismutase (SODC)	0	0	0
PF00084	Sushi	Sushi domain (SCR repeat)	0	0	0
PF00086	Thyroglobulin_1	Thyroglobulin type-1 repeat	0	0	0
PF00088	Trefoil	Trefoil (P-type) domain	0	0	0
PF00090	TSP_1	Thrombospondin type 1 domain	0	0	0
PF00092	VWA	von Willebrand factor type A domain	0	0	0
PF00093	VWC	von Willebrand factor type C domain	0	0	0
PF00094	VWD	von Willebrand factor type D domain	0	0	0
PF00096	zf-C2H2	Zinc finger, C2H2 type	0	0	0
PF00097	zf-C3HC4	Zinc finger, C3HC4 type (RING finger)	0	0	0
PF00098	zf-CCHC	Zinc knuckle	0	0	0
PF00100	Zona_pellucida	Zona pellucida-like domain	0	0	0
PF00102	Y_phosphatase	Protein-tyrosine phosphatase	0	0	0
PF00105	zf-C4	Zinc finger, C4 type (two domains)	0	0	0
PF00114	Pilin	Pilin (bacterial filament)	0	0	0
PF00139	Lectin_legB	Legume lectin domain	0	0	0
PF00147	Fibrinogen_C	Fibrinogen beta and gamma chains, C-terminal globular domain	0	0	0
PF00157	Pou	Pou domain - N-terminal to homeobox domain	0	0	0
PF00167	FGF	Fibroblast growth factor	0	0	0
PF00183	HSP90	Hsp90 protein	0	0	0
PF00187	Chitin_bind_1	Chitin recognition protein	0	0	0
PF00191	Annexin	Annexin	0	0	0
PF00193	Xlink	Extracellular link domain	0	0	0
PF00194	Carb_anhydrase	Eukaryotic-type carbonic anhydrase	0	0	0
PF00197	Kunitz_legume	Trypsin and protease inhibitor	0	0	0
PF00200	Disintegrin	Disintegrin	0	0	0
PF00219	IGFBP	Insulin-like growth factor binding protein	0	0	0
PF00245	Alk_phosphatase	Alkaline phosphatase	0	0	0
PF00255	GSHPx	Glutathione peroxidase	0	0	0
PF00273	Serum_albumin	Serum albumin family	0	0	0
PF00320	GATA	GATA zinc finger	0	0	0
PF00330	Aconitase	Aconitase family (aconitate hydratase)	0	0	0
PF00335	Tetraspannin	Tetraspanin family	0	0	0
PF00337	Gal-bind_lectin	Galactoside-binding lectin	0	0	0
PF00339	Arrestin_N	Arrestin (or S-antigen), N-terminal domain	0	0	0
PF00340	IL1	Interleukin-1 / 18	0	0	0
PF00343	Phosphorylase	Carbohydrate phosphorylase	0	0	0
PF00345	Pili_assembly_N	Gram-negative pili assembly chaperone, N-terminal domain	0	0	0
PF00355	Rieske	Rieske [2Fe-2S] domain	0	0	0
PF00357	Integrin_alpha	Integrin alpha cytoplasmic region	0	0	0
PF00362	Integrin_beta	Integrin, beta chain	0	0	0
PF00373	FERM_M	FERM central domain	0	0	0
PF00377	Prion	Prion/Doppel alpha-helical domain	0	0	0
PF00379	Chitin_bind_4	Insect cuticle protein	0	0	0
PF00386	C1q	C1q domain	0	0	0
PF00395	SLH	S-layer homology domain	0	0	0
PF00405	Transferrin	Transferrin	0	0	0
PF00407	Bet_v_1	Pathogenesis-related protein Bet v I family	0	0	0
PF00412	LIM	LIM domain	0	0	0
PF00419	Fimbrial	Fimbrial protein	0	0	0
PF00431	CUB	CUB domain	0	0	0
PF00491	Arginase	Arginase family	0	0	0
PF00504	Chloroa_b-bind	Chlorophyll A-B binding protein	0	0	0
PF00526	Dicty_CTDC	Dictyostelium (slime mold) repeat	0	0	0
PF00527	E7	E7 protein, Early protein	0	0	0
PF00541	Adeno_knob	Adenoviral fibre protein (knob domain)	0	0	0
PF00554	RHD	Rel homology domain (RHD)	0	0	0
PF00555	Endotoxin_M	delta endotoxin	0	0	0
PF00560	LRR_1	Leucine Rich Repeat	0	0	0
PF00569	ZZ	Zinc finger, ZZ type	0	0	0
PF00576	Transthyretin	HIUase/Transthyretin family	0	0	0
PF00577	Usher	Type VII secretion system (T7SS), usher protein	0	0	0
PF00599	Flu_M2	Influenza Matrix protein (M2)	0	0	0
PF00607	Gag_p24	gag gene protein p24 (core nucleocapsid protein)	0	0	0
PF00608	Adeno_shaft	Adenoviral fibre protein (repeat/shaft region)	0	0	0
PF00620	RhoGAP	RhoGAP domain	0	0	0
PF00626	Gelsolin	Gelsolin repeat	0	0	0
PF00628	PHD	PHD-finger	0	0	0
PF00629	MAM	MAM domain	0	0	0
PF00630	Filamin	Filamin/ABP280 repeat	0	0	0
PF00635	Motile_Sperm	MSP (Major sperm protein) domain	0	0	0
PF00641	zf-RanBP	Zn-finger in Ran binding protein and others	0	0	0
PF00642	zf-CCCH	Zinc finger C-x8-C-x5-C-x3-H type (and similar)	0	0	0
PF00643	zf-B_box	B-box zinc finger	0	0	0
PF00645	zf-PARP	Poly(ADP-ribose) polymerase and DNA-Ligase Zn-finger region	0	0	0
PF00648	Peptidase_C2	Calpain family cysteine protease	0	0	0
PF00652	Ricin_B_lectin	Ricin-type beta-trefoil lectin domain	0	0	0
PF00681	Plectin	Plectin repeat	0	0	0
PF00683	TB	TB domain	0	0	0
PF00688	TGFb_propeptide	TGF-beta propeptide	0	0	0
PF00694	Aconitase_C	Aconitase C-terminal domain	0	0	0
PF00711	Defensin_beta	Beta defensin	0	0	0
PF00713	Hirudin	Hirudin	0	0	0
PF00715	IL2	Interleukin 2	0	0	0
PF00721	TMV_coat	Virus coat protein (TMV like)	0	0	0
PF00769	ERM	Ezrin/radixin/moesin family	0	0	0
PF00790	VHS	VHS domain	0	0	0
PF00801	PKD	PKD domain	0	0	0
PF00808	CBFD_NFYB_HMF	Histone-like transcription factor (CBF/NF-Y) and archaeal histone	0	0	0
PF00811	Ependymin	Ependymin	0	0	0
PF00822	PMP22_Claudin	PMP-22/EMP/MP20/Claudin family	0	0	0
PF00835	SNAP-25	SNAP-25 family	0	0	0
PF00850	Hist_deacetyl	Histone deacetylase domain	0	0	0
PF00858	ASC	Amiloride-sensitive sodium channel	0	0	0
PF00865	Osteopontin	Osteopontin	0	0	0
PF00868	Transglut_N	Transglutaminase family	0	0	0
PF00869	Flavi_glycoprot	Flavivirus glycoprotein, central and dimerisation domains	0	0	0
PF00879	Defensin_propep	Defensin propeptide	0	0	0
PF00897	Orbi_VP7	Orbivirus inner capsid protein VP7	0	0	0
PF00904	Involucrin	Involucrin repeat	0	0	0
PF00915	Calici_coat	Calicivirus coat protein	0	0	0
PF00917	MATH	MATH domain	0	0	0
PF00927	Transglut_C	Transglutaminase family, C-terminal ig like domain	0	0	0
PF00928	Adap_comp_sub	Adaptor complexes medium subunit family	0	0	0
PF00932	LTD	Lamin Tail Domain	0	0	0
PF00959	Phage_lysozyme	Phage lysozyme	0	0	0
PF00965	TIMP	Tissue inhibitor of metalloproteinase	0	0	0
PF00979	Reovirus_cap	Reovirus outer capsid protein, Sigma 3	0	0	0
PF00980	Rota_Capsid_VP6	Rotavirus major capsid protein VP6	0	0	0
PF00985	MSA_2	Merozoite Surface Antigen 2 (MSA-2) family	0	0	0
PF01017	STAT_alpha	STAT protein, all-alpha domain	0	0	0
PF01033	Somatomedin_B	Somatomedin B domain	0	0	0
PF01034	Syndecan	Syndecan domain	0	0	0
PF01044	Vinculin	Vinculin family	0	0	0
PF01049	Cadherin_C	Cadherin cytoplasmic region	0	0	0
PF01062	Bestrophin	Bestrophin, RFP-TM, chloride channel	0	0	0
PF01091	PTN_MK_C	PTN/MK heparin-binding protein family, C-terminal domain	0	0	0
PF01096	TFIIS_C	Transcription factor S-II (TFIIS)	0	0	0
PF01099	Uteroglobin	Uteroglobin family	0	0	0
PF01108	Tissue_fac	Tissue factor	0	0	0
PF01110	CNTF	Ciliary neurotrophic factor	0	0	0
PF01130	CD36	CD36 family	0	0	0
PF01136	Peptidase_U32	Peptidase family U32	0	0	0
PF01138	RNase_PH	3' exoribonuclease family, domain 1	0	0	0
PF01152	Bac_globin	Bacterial-like globin	0	0	0
PF01153	Glypican	Glypican	0	0	0
PF01185	Hydrophobin	Fungal hydrophobin	0	0	0
PF01186	Lysyl_oxidase	Lysyl oxidase	0	0	0
PF01191	RNA_pol_Rpb5_C	RNA polymerase Rpb5, C-terminal domain	0	0	0
PF01221	Dynein_light	Dynein light chain type 1	0	0	0
PF01239	PPTA	Protein prenyltransferase alpha subunit repeat	0	0	0
PF01244	Peptidase_M19	Membrane dipeptidase (Peptidase family M19)	0	0	0
PF01258	zf-dskA_traR	Prokaryotic dksA/traR C4-type zinc finger	0	0	0
PF01273	LBP_BPI_CETP	LBP / BPI / CETP family, N-terminal domain	0	0	0
PF01275	Myelin_PLP	Myelin proteolipid protein (PLP or lipophilin)	0	0	0
PF01278	Omptin	Omptin family	0	0	0
PF01299	Lamp	Lysosome-associated membrane glycoprotein (Lamp)	0	0	0
PF01301	Glyco_hydro_35	Glycosyl hydrolases family 35	0	0	0
PF01308	Chlam_OMP	Chlamydia major outer membrane protein	0	0	0
PF01312	Bac_export_2	FlhB HrpN YscU SpaS Family	0	0	0
PF01333	Apocytochr_F_C	Apocytochrome F, C-terminal	0	0	0
PF01338	Bac_thur_toxin	Bacillus thuringiensis toxin	0	0	0
PF01339	CheB_methylest	CheB methylesterase	0	0	0
PF01345	DUF11	Domain of unknown function DUF11	0	0	0
PF01347	Vitellogenin_N	Lipoprotein amino terminal region	0	0	0
PF01356	A_amylase_inhib	Alpha amylase inhibitor	0	0	0
PF01363	FYVE	FYVE zinc finger	0	0	0
PF01372	Melittin	Melittin	0	0	0
PF01379	Porphobil_deam	Porphobilinogen deaminase, dipyromethane cofactor binding domain	0	0	0
PF01382	Avidin	Avidin family	0	0	0
PF01390	SEA	SEA domain	0	0	0
PF01391	Collagen	Collagen triple helix repeat (20 copies)	0	0	0
PF01392	Fz	Fz domain	0	0	0
PF01400	Astacin	Astacin (Peptidase family M12A)	0	0	0
PF01403	Sema	Sema domain	0	0	0
PF01404	Ephrin_lbd	Ephrin receptor ligand binding domain	0	0	0
PF01410	COLFI	Fibrillar collagen C-terminal domain	0	0	0
PF01413	C4	C-terminal tandem repeated domain in type 4 procollagen	0	0	0
PF01419	Jacalin	Jacalin-like lectin domain	0	0	0
PF01422	zf-NF-X1	NF-X1 type zinc finger	0	0	0
PF01427	Peptidase_M15	D-ala-D-ala dipeptidase	0	0	0
PF01428	zf-AN1	AN1-like Zinc finger	0	0	0
PF01429	MBD	Methyl-CpG binding domain	0	0	0
PF01447	Peptidase_M4	Thermolysin metallopeptidase, catalytic domain	0	0	0
PF01453	B_lectin	D-mannose binding lectin	0	0	0
PF01456	Mucin	Mucin-like glycoprotein	0	0	0
PF01457	Peptidase_M8	Leishmanolysin	0	0	0
PF01462	LRRNT	Leucine rich repeat N-terminal domain	0	0	0
PF01463	LRRCT	Leucine rich repeat C-terminal domain	0	0	0
PF01468	GA	GA module	0	0	0
PF01473	CW_binding_1	Putative cell wall binding repeat	0	0	0
PF01483	P_proprotein	Proprotein convertase P-domain	0	0	0
PF01484	Col_cuticle_N	Nematode cuticle collagen N-terminal domain	0	0	0
PF01485	IBR	IBR domain	0	0	0
PF01505	Vault	Major Vault Protein repeat	0	0	0
PF01520	Amidase_3	N-acetylmuramoyl-L-alanine amidase	0	0	0
PF01529	zf-DHHC	DHHC palmitoyltransferase	0	0	0
PF01530	zf-C2HC	Zinc finger, C2HC type	0	0	0
PF01540	Lipoprotein_7	Adhesin lipoprotein	0	0	0
PF01557	FAA_hydrolase	Fumarylacetoacetate (FAA) hydrolase family	0	0	0
PF01602	Adaptin_N	Adaptin N terminal region	0	0	0
PF01607	CBM_14	Chitin binding Peritrophin-A domain	0	0	0
PF01621	Fusion_gly_K	Cell fusion glycoprotein K	0	0	0
PF01630	Glyco_hydro_56	Hyaluronidase	0	0	0
PF01650	Peptidase_C13	Peptidase C13 family	0	0	0
PF01664	Reo_sigma1	Reovirus viral attachment protein sigma 1	0	0	0
PF01669	Myelin_MBP	Myelin basic protein	0	0	0
PF01682	DB	DB module	0	0	0
PF01688	Herpes_gI	Alphaherpesvirus glycoprotein I	0	0	0
PF01699	Na_Ca_ex	Sodium/calcium exchanger protein	0	0	0
PF01700	Orbi_VP3	Orbivirus VP3 (T2) protein	0	0	0
PF01752	Peptidase_M9	Collagenase	0	0	0
PF01753	zf-MYND	MYND finger	0	0	0
PF01754	zf-A20	A20-like zinc finger	0	0	0
PF01759	NTR	UNC-6/NTR/C345C module	0	0	0
PF01816	LRV	Leucine rich repeat variant	0	0	0
PF01821	ANATO	Anaphylotoxin-like domain	0	0	0
PF01823	MACPF	MAC/Perforin domain	0	0	0
PF01826	TIL	Trypsin Inhibitor like cysteine rich domain	0	0	0
PF01833	TIG	IPT/TIG domain	0	0	0
PF01839	FG-GAP	FG-GAP repeat	0	0	0
PF01850	PIN	PIN domain	0	0	0
PF01856	HP_OMP	Helicobacter outer membrane protein	0	0	0
PF01882	DUF58	Protein of unknown function DUF58	0	0	0
PF01917	Arch_flagellin	Archaebacterial flagellin	0	0	0
PF01937	DUF89	Protein of unknown function DUF89	0	0	0
PF01950	FBPase_3	Fructose-1,6-bisphosphatase	0	0	0
PF01951	Archease	Archease protein family (MTH1598/TM1083)	0	0	0
PF01974	tRNA_int_endo	tRNA intron endonuclease, catalytic C-terminal domain	0	0	0
PF01975	SurE	Survival protein SurE	0	0	0
PF01997	Translin	Translin family	0	0	0
PF02008	zf-CXXC	CXXC zinc finger domain	0	0	0
PF02014	Reeler	Reeler domain	0	0	0
PF02016	Peptidase_S66	LD-carboxypeptidase	0	0	0
PF02019	WIF	WIF domain	0	0	0
PF02035	Coagulin	Coagulin	0	0	0
PF02036	SCP2	SCP-2 sterol transfer family	0	0	0
PF02045	CBFB_NFYA	CCAAT-binding transcription factor (CBF-B/NF-YA) subunit B	0	0	0
PF02048	Enterotoxin_ST	Heat-stable enterotoxin ST	0	0	0
PF02075	RuvC	Crossover junction endodeoxyribonuclease RuvC	0	0	0
PF02078	Synapsin	Synapsin, N-terminal domain	0	0	0
PF02084	Bindin	Bindin	0	0	0
PF02088	Ornatin	Ornatin	0	0	0
PF02124	Marek_A	Marek's disease glycoprotein A	0	0	0
PF02135	zf-TAZ	TAZ zinc finger	0	0	0
PF02140	Gal_Lectin	Galactose binding lectin domain	0	0	0
PF02141	DENN	DENN (AEX-3) domain	0	0	0
PF02148	zf-UBP	Zn-finger in ubiquitin-hydrolases and other protein	0	0	0
PF02177	APP_N	Amyloid A4 N-terminal heparin-binding	0	0	0
PF02181	FH2	Formin Homology 2 Domain	0	0	0
PF02191	OLF	Olfactomedin-like domain	0	0	0
PF02207	zf-UBR	Putative zinc finger in N-recognin (UBR box)	0	0	0
PF02208	Sorb	Sorbin homologous domain	0	0	0
PF02209	VHP	Villin headpiece domain	0	0	0
PF02210	Laminin_G_2	Laminin G domain	0	0	0
PF02216	B	B domain	0	0	0
PF02221	E1_DerP2_DerF2	ML domain	0	0	0
PF02246	B1	Protein L b1 domain	0	0	0
PF02267	Rib_hydrolayse	ADP-ribosyl cyclase	0	0	0
PF02278	Lyase_8	Polysaccharide lyase family 8, super-sandwich domain	0	0	0
PF02296	Alpha_adaptin_C	Alpha adaptin AP2, C-terminal domain	0	0	0
PF02310	B12-binding	B12 binding domain	0	0	0
PF02349	MSG	Major surface glycoprotein	0	0	0
PF02352	Decorin_bind	Decorin binding protein	0	0	0
PF02368	Big_2	Bacterial Ig-like domain (group 2)	0	0	0
PF02369	Big_1	Bacterial Ig-like domain (group 1)	0	0	0
PF02388	FemAB	FemAB family	0	0	0
PF02389	Cornifin	Cornifin (SPRR) family	0	0	0
PF02394	IL1_propep	Interleukin-1 propeptide	0	0	0
PF02395	Peptidase_S6	Immunoglobulin A1 protease	0	0	0
PF02404	SCF	Stem cell factor	0	0	0
PF02412	TSP_3	Thrombospondin type 3 repeat	0	0	0
PF02428	Prot_inhib_II	Potato type II proteinase inhibitor family	0	0	0
PF02431	Chalcone	Chalcone-flavanone isomerase	0	0	0
PF02432	Fimbrial_K88	Fimbrial, major and minor subunit	0	0	0
PF02439	Adeno_E3_CR2	Adenovirus E3 region protein CR2	0	0	0
PF02440	Adeno_E3_CR1	Adenovirus E3 region protein CR1	0	0	0
PF02465	FliD_N	Flagellar hook-associated protein 2 C-terminus	0	0	0
PF02469	Fasciclin	Fasciclin domain	0	0	0
PF02470	MCE	mce related protein	0	0	0
PF02480	Herpes_gE	Alphaherpesvirus glycoprotein E	0	0	0
PF02494	HYR	HYR domain	0	0	0
PF02501	T2SI	Type II secretion system (T2SS), protein I	0	0	0
PF02510	SPAN	Surface presentation of antigens protein	0	0	0
PF02547	Queuosine_synth	Queuosine biosynthesis protein	0	0	0
PF02557	VanY	D-alanyl-D-alanine carboxypeptidase	0	0	0
PF02579	Nitro_FeMo-Co	Dinitrogenase iron-molybdenum cofactor	0	0	0
PF02594	DUF167	Uncharacterised ACR, YggU family COG1872	0	0	0
PF02606	LpxK	Tetraacyldisaccharide-1-P 4'-kinase	0	0	0
PF02617	ClpS	ATP-dependent Clp protease adaptor protein ClpS	0	0	0
PF02633	Creatininase	Creatinine amidohydrolase	0	0	0
PF02690	Na_Pi_cotrans	Na+/Pi-cotransporter	0	0	0
PF02691	VacA	Vacuolating cyotoxin	0	0	0
PF02701	zf-Dof	Dof domain, zinc finger	0	0	0
PF02707	MOSP_N	Major Outer Sheath Protein N-terminal region	0	0	0
PF02722	MOSP_C	Major Outer Sheath Protein C-terminal region	0	0	0
PF02752	Arrestin_C	Arrestin (or S-antigen), C-terminal domain	0	0	0
PF02753	Pili_assembly_C	Gram-negative pili assembly chaperone, C-terminal domain	0	0	0
PF02757	YLP	YLP motif	0	0	0
PF02778	tRNA_int_endo_N	tRNA intron endonuclease, N-terminal domain	0	0	0
PF02813	Retro_M	Retroviral M domain	0	0	0
PF02815	MIR	MIR domain	0	0	0
PF02829	3H	3H domain	0	0	0
PF02832	Flavi_glycop_C	Flavivirus glycoprotein, immunoglobulin-like domain	0	0	0
PF02839	CBM_5_12	Carbohydrate binding domain	0	0	0
PF02854	MIF4G	MIF4G domain	0	0	0
PF02864	STAT_bind	STAT protein, DNA binding domain	0	0	0
PF02865	STAT_int	STAT protein, protein interaction domain	0	0	0
PF02868	Peptidase_M4_C	Thermolysin metallopeptidase, alpha-helical domain	0	0	0
PF02876	Stap_Strp_tox_C	Staphylococcal/Streptococcal toxin, beta-grasp domain	0	0	0
PF02883	Alpha_adaptinC2	Adaptin C-terminal domain	0	0	0
PF02884	Lyase_8_C	Polysaccharide lyase family 8, C-terminal beta-sandwich domain	0	0	0
PF02886	LBP_BPI_CETP_C	LBP / BPI / CETP family, C-terminal domain	0	0	0
PF02891	zf-MIZ	MIZ/SP-RING zinc finger	0	0	0
PF02892	zf-BED	BED zinc finger	0	0	0
PF02917	Pertussis_S1	Pertussis toxin, subunit 1	0	0	0
PF02918	Pertussis_S2S3	Pertussis toxin, subunit 2 and 3, C-terminal domain	0	0	0
PF02928	zf-C5HC2	C5HC2 zinc finger	0	0	0
PF02948	Amelogenin	Amelogenin	0	0	0
PF02953	zf-Tim10_DDP	Tim10/DDP family zinc finger	0	0	0
PF02961	BAF	Barrier to autointegration factor	0	0	0
PF02971	FTCD	Formiminotransferase domain	0	0	0
PF02973	Sialidase	Sialidase, N-terminal domain	0	0	0
PF02979	NHase_alpha	Nitrile hydratase, alpha chain	0	0	0
PF02986	Fn_bind	Fibronectin binding repeat	0	0	0
PF03011	PFEMP	PFEMP DBL domain	0	0	0
PF03055	RPE65	Retinal pigment epithelial membrane protein	0	0	0
PF03084	Sigma_1_2	Reoviral Sigma1/Sigma2 family	0	0	0
PF03085	RAP-1	Rhoptry-associated protein 1 (RAP-1)	0	0	0
PF03089	RAG2	Recombination activating protein 2	0	0	0
PF03122	Herpes_MCP	Herpes virus major capsid protein	0	0	0
PF03133	TTL	Tubulin-tyrosine ligase family	0	0	0
PF03135	CagE_TrbE_VirB	CagE, TrbE, VirB family, component of type IV transporter system	0	0	0
PF03146	NtA	Agrin NtA domain	0	0	0
PF03160	Calx-beta	Calx-beta domain	0	0	0
PF03189	Otopetrin	Protein of unknown function, DUF270	0	0	0
PF03199	GSH_synthase	Eukaryotic glutathione synthase	0	0	0
PF03212	Pertactin	Pertactin	0	0	0
PF03245	Phage_lysis	Bacteriophage lysis protein	0	0	0
PF03257	Adhesin_P1	Mycoplasma adhesin P1	0	0	0
PF03331	LpxC	UDP-3-O-acyl N-acetylglycosamine deacetylase	0	0	0
PF03333	PapB	Adhesin biosynthesis transcription regulatory protein	0	0	0
PF03351	DOMON	DOMON domain	0	0	0
PF03367	zf-ZPR1	ZPR1 zinc-finger domain	0	0	0
PF03373	Octapeptide	Octapeptide repeat	0	0	0
PF03388	Lectin_leg-like	Legume-like lectin family	0	0	0
PF03392	OS-D	Insect pheromone-binding family, A10/OS-D	0	0	0
PF03422	CBM_6	Carbohydrate binding module (family 6)	0	0	0
PF03423	CBM_25	Carbohydrate binding domain (family 25)	0	0	0
PF03424	CBM_17_28	Carbohydrate binding domain (family 17/28)	0	0	0
PF03425	CBM_11	Carbohydrate binding domain (family 11)	0	0	0
PF03426	CBM_15	Carbohydrate binding domain (family 15)	0	0	0
PF03427	CBM_19	Carbohydrate binding domain (family 19)	0	0	0
PF03429	MSP1b	Major surface protein 1B	0	0	0
PF03440	APT	Aerolysin/Pertussis toxin (APT) domain	0	0	0
PF03451	HELP	HELP motif	0	0	0
PF03482	SIC	sic protein	0	0	0
PF03494	Beta-APP	Beta-amyloid peptide (beta-APP)	0	0	0
PF03503	Chlam_OMP3	Chlamydia cysteine-rich outer membrane protein 3	0	0	0
PF03504	Chlam_OMP6	Chlamydia cysteine-rich outer membrane protein 6	0	0	0
PF03514	GRAS	GRAS family transcription factor	0	0	0
PF03519	Invas_SpaK	Invasion protein B family	0	0	0
PF03522	KCl_Cotrans_1	K-Cl Co-transporter type 1 (KCC1)	0	0	0
PF03523	Macscav_rec	Macrophage scavenger receptor	0	0	0
PF03524	CagX	Conjugal transfer protein	0	0	0
PF03542	Tuberin	Tuberin	0	0	0
PF03549	Tir_receptor_M	Translocated intimin receptor (Tir) intimin-binding domain	0	0	0
PF03562	MltA	MltA specific insert domain	0	0	0
PF03567	Sulfotransfer_2	Sulfotransferase family	0	0	0
PF03623	Focal_AT	Focal adhesion targeting region	0	0	0
PF03627	PapG_N	PapG carbohydrate binding domain	0	0	0
PF03628	PapG_C	PapG chaperone-binding domain	0	0	0
PF03642	MAP	MAP domain	0	0	0
PF03648	Glyco_hydro_67N	Glycosyl hydrolase family 67 N-terminus	0	0	0
PF03662	Glyco_hydro_79n	Glycosyl hydrolase family 79, N-terminal domain	0	0	0
PF03702	UPF0075	Uncharacterised protein family (UPF0075)	0	0	0
PF03720	UDPG_MGDP_dh_C	UDP-glucose/GDP-mannose dehydrogenase family, UDP binding domain	0	0	0
PF03725	RNase_PH_C	3' exoribonuclease family, domain 2	0	0	0
PF03743	TrbI	Bacterial conjugation TrbI-like protein	0	0	0
PF03762	VOMI	Vitelline membrane outer layer protein I (VOMI)	0	0	0
PF03763	Remorin_C	Remorin, C-terminal region	0	0	0
PF03766	Remorin_N	Remorin, N-terminal region	0	0	0
PF03782	AMOP	AMOP domain	0	0	0
PF03783	CsgG	Curli production assembly/transport component CsgG	0	0	0
PF03852	Vsr	DNA mismatch endonuclease Vsr	0	0	0
PF03853	YjeF_N	YjeF-related protein N-terminus	0	0	0
PF03854	zf-P11	P-11 zinc finger	0	0	0
PF03863	Phage_mat-A	Phage maturation protein	0	0	0
PF03871	RNA_pol_Rpb5_N	RNA polymerase Rpb5, N-terminal domain	0	0	0
PF03895	YadA	YadA-like C-terminal region	0	0	0
PF03900	Porphobil_deamC	Porphobilinogen deaminase, C-terminal domain	0	0	0
PF03921	ICAM_N	Intercellular adhesion molecule (ICAM), N-terminal domain	0	0	0
PF03931	Skp1_POZ	Skp1 family, tetramerisation domain	0	0	0
PF03944	Endotoxin_C	delta endotoxin	0	0	0
PF03945	Endotoxin_N	delta endotoxin, N-terminal domain	0	0	0
PF03954	Lectin_N	Hepatic lectin, N-terminal domain	0	0	0
PF03976	PPK2	Polyphosphate kinase 2 (PPK2)	0	0	0
PF03986	Autophagy_N	Autophagocytosis associated protein (Atg3), N-terminal domain	0	0	0
PF03987	Autophagy_act_C	Autophagocytosis associated protein, active-site domain	0	0	0
PF03991	Prion_octapep	Copper binding octapeptide repeat	0	0	0
PF04021	Class_IIIsignal	Class III signal peptide	0	0	0
PF04022	Staphylcoagulse	Staphylocoagulase repeat	0	0	0
PF04103	CD20	CD20-like family	0	0	0
PF04170	NlpE	NlpE N-terminal domain	0	0	0
PF04225	OapA	Opacity-associated protein A LysM-like domain	0	0	0
PF04230	PS_pyruv_trans	Polysaccharide pyruvyl transferase	0	0	0
PF04246	RseC_MucC	Positive regulator of sigma(E), RseC/MucC	0	0	0
PF04285	DUF444	Protein of unknown function (DUF444)	0	0	0
PF04333	VacJ	VacJ like lipoprotein	0	0	0
PF04335	VirB8	VirB8 protein	0	0	0
PF04350	PilO	Pilus assembly protein, PilO	0	0	0
PF04351	PilP	Pilus assembly protein, PilP	0	0	0
PF04381	RdgC	Putative exonuclease, RdgC	0	0	0
PF04388	Hamartin	Hamartin protein	0	0	0
PF04390	LptE	Lipopolysaccharide-assembly	0	0	0
PF04405	ScdA_N	Domain of Unknown function (DUF542)	0	0	0
PF04430	DUF498	Protein of unknown function (DUF498/DUF598)	0	0	0
PF04434	SWIM	SWIM zinc finger	0	0	0
PF04438	zf-HIT	HIT zinc finger	0	0	0
PF04449	Fimbrial_CS1	CS1 type fimbrial major subunit	0	0	0
PF04493	Endonuclease_5	Endonuclease V	0	0	0
PF04500	FLYWCH	FLYWCH zinc finger domain	0	0	0
PF04503	SSDP	Single-stranded DNA binding protein, SSDP	0	0	0
PF04517	Microvir_lysis	Microvirus lysis protein (E), C terminus	0	0	0
PF04523	Herpes_U30	Herpes virus tegument protein U30	0	0	0
PF04547	Anoctamin	Calcium-activated chloride channel	0	0	0
PF04554	Extensin_2	Extensin-like region	0	0	0
PF04559	Herpes_UL17	Herpesvirus UL17 protein	0	0	0
PF04562	Dicty_spore_N	Dictyostelium spore coat protein, N terminus	0	0	0
PF04587	ADP_PFK_GK	ADP-specific Phosphofructokinase/Glucokinase conserved region	0	0	0
PF04592	SelP_N	Selenoprotein P, N terminal region	0	0	0
PF04593	SelP_C	Selenoprotein P, C terminal region	0	0	0
PF04598	Gasdermin	Gasdermin family	0	0	0
PF04602	Arabinose_trans	Mycobacterial cell wall arabinan synthesis protein	0	0	0
PF04619	Adhesin_Dr	Dr-family adhesin	0	0	0
PF04620	FlaA	Flagellar filament outer layer protein Flaa	0	0	0
PF04643	Motilin_assoc	Motilin/ghrelin-associated peptide	0	0	0
PF04644	Motilin_ghrelin	Motilin/ghrelin	0	0	0
PF04673	Cyclase_polyket	Polyketide synthesis cyclase	0	0	0
PF04683	Proteasom_Rpn13	Proteasome complex subunit Rpn13 ubiquitin receptor	0	0	0
PF04688	Phage_holin	Phage lysis protein, holin	0	0	0
PF04703	FaeA	FaeA-like protein	0	0	0
PF04721	DUF750	Domain of unknown function (DUF750)	0	0	0
PF04724	Glyco_transf_17	Glycosyltransferase family 17	0	0	0
PF04729	ASF1_hist_chap	ASF1 like histone chaperone	0	0	0
PF04731	Caudal_act	Caudal like protein activation region	0	0	0
PF04774	HABP4_PAI-RBP1	Hyaluronan / mRNA binding family	0	0	0
PF04778	LMP	LMP repeated region	0	0	0
PF04790	Sarcoglycan_1	Sarcoglycan complex subunit protein	0	0	0
PF04829	PT-VENN	Pre-toxin domain with VENN motif	0	0	0
PF04830	DUF637	Possible hemagglutinin (DUF637)	0	0	0
PF04870	Moulting_cycle	Moulting cycle	0	0	0
PF04877	Hairpins	HrpZ	0	0	0
PF04881	Adeno_GP19K	Adenovirus GP19K	0	0	0
PF04888	SseC	Secretion system effector C (SseC) like family	0	0	0
PF04912	Dynamitin	Dynamitin	0	0	0
PF04916	Phospholip_B	Phospholipase B	0	0	0
PF04923	Ninjurin	Ninjurin	0	0	0
PF04964	Flp_Fap	Flp/Fap pilin component	0	0	0
PF05019	Coq4	Coenzyme Q (ubiquinone) biosynthesis protein Coq4	0	0	0
PF05036	SPOR	Sporulation related domain	0	0	0
PF05055	DUF677	Protein of unknown function (DUF677)	0	0	0
PF05062	RICH	RICH domain	0	0	0
PF05101	VirB3	Type IV secretory pathway, VirB3-like protein	0	0	0
PF05123	S_layer_N	S-layer like family, N-terminal region	0	0	0
PF05124	S_layer_C	S-layer like family, C-terminal region	0	0	0
PF05137	PilN	Fimbrial assembly protein (PilN)	0	0	0
PF05157	T2SE_Nter	Type II secretion system (T2SS), protein E, N-terminal domain	0	0	0
PF05159	Capsule_synth	Capsule polysaccharide biosynthesis protein	0	0	0
PF05164	ZapA	Cell division protein ZapA	0	0	0
PF05180	zf-DNL	DNL zinc finger	0	0	0
PF05196	PTN_MK_N	PTN/MK heparin-binding protein family, N-terminal domain	0	0	0
PF05207	zf-CSL	CSL zinc finger	0	0	0
PF05211	NLBH	Neuraminyllactose-binding hemagglutinin precursor (NLBH)	0	0	0
PF05229	SCPU	Spore Coat Protein U domain	0	0	0
PF05241	EBP	Emopamil binding protein	0	0	0
PF05242	GLYCAM-1	Glycosylation-dependent cell adhesion molecule 1 (GlyCAM-1)	0	0	0
PF05257	CHAP	CHAP domain	0	0	0
PF05268	GP38	Phage tail fibre adhesin Gp38	0	0	0
PF05283	MGC-24	Multi-glycosylated core protein 24 (MGC-24)	0	0	0
PF05287	PMG	PMG protein	0	0	0
PF05291	Bystin	Bystin	0	0	0
PF05296	TAS2R	Mammalian taste receptor protein (TAS2R)	0	0	0
PF05307	Bundlin	Bundlin	0	0	0
PF05309	TraE	TraE protein	0	0	0
PF05321	HHA	Haemolysin expression modulating protein	0	0	0
PF05357	Phage_Coat_A	Phage Coat Protein A	0	0	0
PF05387	Chorion_3	Chorion family 3	0	0	0
PF05418	Apo-VLDL-II	Apovitellenin I (Apo-VLDL-II)	0	0	0
PF05432	BSP_II	Bone sialoprotein II (BSP-II)	0	0	0
PF05454	DAG1	Dystroglycan (Dystrophin-associated glycoprotein 1)	0	0	0
PF05475	Chlam_vir	Chlamydia virulence protein PGP3-D	0	0	0
PF05485	THAP	THAP domain	0	0	0
PF05489	Phage_tail_X	Phage Tail Protein X	0	0	0
PF05495	zf-CHY	CHY zinc finger	0	0	0
PF05507	MAGP	Microfibril-associated glycoprotein (MAGP)	0	0	0
PF05541	Spheroidin	Entomopoxvirus spheroidin protein	0	0	0
PF05567	Neisseria_PilC	Neisseria PilC beta-propeller domain	0	0	0
PF05586	Ant_C	Anthrax receptor C-terminus region	0	0	0
PF05587	Anth_Ig	Anthrax receptor extracellular domain	0	0	0
PF05593	RHS_repeat	RHS Repeat	0	0	0
PF05594	Fil_haemagg	Haemagluttinin repeat	0	0	0
PF05658	Hep_Hag	Hep_Hag	0	0	0
PF05672	MAP7	MAP7 (E-MAP-115) family	0	0	0
PF05679	CHGN	Chondroitin N-acetylgalactosaminyltransferase	0	0	0
PF05692	Myco_haema	Mycoplasma haemagglutinin	0	0	0
PF05715	zf-piccolo	Piccolo Zn-finger	0	0	0
PF05720	Dicty_CAD	Cell-cell adhesion domain	0	0	0
PF05735	TSP_C	Thrombospondin C-terminal region	0	0	0
PF05738	Cna_B	Cna protein B-type domain	0	0	0
PF05741	zf-nanos	Nanos RNA binding domain	0	0	0
PF05745	CRPA	Chlamydia 15 kDa cysteine-rich outer membrane protein (CRPA)	0	0	0
PF05762	VWA_CoxE	VWA domain containing CoxE-like protein	0	0	0
PF05773	RWD	RWD domain	0	0	0
PF05775	AfaD	Enterobacteria AfaD invasin protein	0	0	0
PF05776	Papilloma_E5A	Papillomavirus E5A protein	0	0	0
PF05782	ECM1	Extracellular matrix protein 1 (ECM1)	0	0	0
PF05785	CNF1	Rho-activating domain of cytotoxic necrotizing factor	0	0	0
PF05790	C2-set	Immunoglobulin C2-set domain	0	0	0
PF05791	Bacillus_HBL	Bacillus haemolytic enterotoxin (HBL)	0	0	0
PF05792	Candida_ALS	Candida agglutinin-like (ALS)	0	0	0
PF05824	Pro-MCH	Pro-melanin-concentrating hormone (Pro-MCH)	0	0	0
PF05836	Chorion_S16	Chorion protein S16	0	0	0
PF05838	Glyco_hydro_108	Glycosyl hydrolase 108	0	0	0
PF05857	TraX	TraX protein	0	0	0
PF05860	Haemagg_act	haemagglutination activity domain	0	0	0
PF05868	Rotavirus_VP7	Rotavirus major outer capsid protein VP7	0	0	0
PF05932	CesT	Tir chaperone protein (CesT) family	0	0	0
PF05946	TcpA	Toxin-coregulated pilus subunit TcpA	0	0	0
PF05952	ComX	Bacillus competence pheromone ComX	0	0	0
PF05986	ADAM_spacer1	ADAM-TS Spacer 1	0	0	0
PF05993	Reovirus_M2	Reovirus major virion structural protein Mu-1/Mu-1C (M2)	0	0	0
PF06002	CST-I	Alpha-2,3-sialyltransferase (CST-I)	0	0	0
PF06008	Laminin_I	Laminin Domain I	0	0	0
PF06009	Laminin_II	Laminin Domain II	0	0	0
PF06057	VirJ	Bacterial virulence protein (VirJ)	0	0	0
PF06072	Herpes_US9	Alphaherpesvirus tegument protein US9	0	0	0
PF06109	HlyE	Haemolysin E (HlyE)	0	0	0
PF06119	NIDO	Nidogen-like	0	0	0
PF06121	DUF959	Domain of Unknown Function (DUF959)	0	0	0
PF06122	TraH	Conjugative relaxosome accessory transposon protein	0	0	0
PF06220	zf-U1	U1 zinc finger	0	0	0
PF06221	zf-C2HC5	Putative zinc finger motif, C2HC5-type	0	0	0
PF06251	Caps_synth_GfcC	Capsule biosynthesis GfcC	0	0	0
PF06255	DUF1020	Protein of unknown function (DUF1020)	0	0	0
PF06267	DUF1028	Family of unknown function (DUF1028)	0	0	0
PF06268	Fascin	Fascin domain	0	0	0
PF06316	Ail_Lom	Enterobacterial Ail/Lom protein	0	0	0
PF06321	P_gingi_FimA	Major fimbrial subunit protein (FimA)	0	0	0
PF06328	Lep_receptor_Ig	Ig-like C2-type domain	0	0	0
PF06331	Tbf5	Transcription factor TFIIH complex subunit Tfb5	0	0	0
PF06338	ComK	ComK protein	0	0	0
PF06340	TcpF	Vibrio cholerae toxin co-regulated pilus biosynthesis protein F	0	0	0
PF06365	CD34_antigen	CD34/Podocalyxin family	0	0	0
PF06367	Drf_FH3	Diaphanous FH3 Domain	0	0	0
PF06384	ICAT	Beta-catenin-interacting protein ICAT	0	0	0
PF06399	GFRP	GTP cyclohydrolase I feedback regulatory protein (GFRP)	0	0	0
PF06401	Alpha-2-MRAP_C	Alpha-2-macroglobulin RAP, C-terminal domain	0	0	0
PF06403	Lamprin	Lamprin	0	0	0
PF06435	DUF1079	Repeat of unknown function (DUF1079)	0	0	0
PF06438	HasA	Heme-binding protein A (HasA)	0	0	0
PF06443	SEF14_adhesin	SEF14-like adhesin	0	0	0
PF06448	DUF1081	Domain of Unknown Function (DUF1081)	0	0	0
PF06452	DUF1083	Domain of unknown function (DUF1083)	0	0	0
PF06462	Hyd_WA	Propeller	0	0	0
PF06467	zf-FCS	MYM-type Zinc finger with FCS sequence motif	0	0	0
PF06468	Spond_N	Spondin_N	0	0	0
PF06482	Endostatin	Collagenase NC10 and Endostatin	0	0	0
PF06511	IpaD	Invasion plasmid antigen IpaD	0	0	0
PF06534	RGM_C	Repulsive guidance molecule (RGM) C-terminus	0	0	0
PF06535	RGM_N	Repulsive guidance molecule (RGM) N-terminus	0	0	0
PF06583	Neogenin_C	Neogenin C-terminus	0	0	0
PF06586	TraK	TraK protein	0	0	0
PF06588	Muskelin_N	Muskelin N-terminus	0	0	0
PF06639	BAP	Basal layer antifungal peptide (BAP)	0	0	0
PF06662	C5-epim_C	D-glucuronyl C5-epimerase C-terminus	0	0	0
PF06668	ITI_HC_C	Inter-alpha-trypsin inhibitor heavy chain C-terminus	0	0	0
PF06725	3D	3D domain	0	0	0
PF06744	DUF1215	Protein of unknown function (DUF1215)	0	0	0
PF06753	Bradykinin	Bradykinin	0	0	0
PF06761	IcmF-related	Intracellular multiplication and human macrophage-killing	0	0	0
PF06771	Desmo_N	Viral Desmoplakin N-terminus	0	0	0
PF06834	TraU	TraU protein	0	0	0
PF06835	LptC	Lipopolysaccharide-assembly, LptC-related	0	0	0
PF06839	zf-GRF	GRF zinc finger	0	0	0
PF06847	Arc_PepC_II	Archaeal Peptidase A24 C-terminus Type II	0	0	0
PF06863	DUF1254	Protein of unknown function (DUF1254)	0	0	0
PF06864	PAP_PilO	Pilin accessory protein (PilO)	0	0	0
PF06872	EspG	EspG protein	0	0	0
PF06876	SCRL	Plant self-incompatibility response (SCRL) protein	0	0	0
PF06907	Latexin	Latexin	0	0	0
PF06937	EURL	EURL protein	0	0	0
PF06943	zf-LSD1	LSD1 zinc finger	0	0	0
PF06963	FPN1	Ferroportin1 (FPN1)	0	0	0
PF06986	TraN	Type-1V conjugative transfer system mating pair stabilisation	0	0	0
PF06991	Prp19_bind	Splicing factor, Prp19-binding domain	0	0	0
PF06994	Involucrin2	Involucrin	0	0	0
PF07001	BAT2_N	BAT2 N-terminus	0	0	0
PF07004	SHIPPO-rpt	Sperm-tail PG-rich repeat	0	0	0
PF07054	Pericardin_rpt	Pericardin like repeat	0	0	0
PF07140	IFNGR1	Interferon gamma receptor (IFNGR1)	0	0	0
PF07171	MlrC_C	MlrC C-terminus	0	0	0
PF07174	FAP	Fibronectin-attachment protein (FAP)	0	0	0
PF07175	Osteoregulin	Osteoregulin	0	0	0
PF07178	TraL	TraL protein	0	0	0
PF07195	FliD_C	Flagellar hook-associated protein 2 C-terminus	0	0	0
PF07201	HrpJ	HrpJ-like domain	0	0	0
PF07238	PilZ	PilZ domain	0	0	0
PF07239	OpcA	Outer membrane protein OpcA	0	0	0
PF07249	Cerato-platanin	Cerato-platanin	0	0	0
PF07263	DMP1	Dentin matrix protein 1 (DMP1)	0	0	0
PF07271	Cytadhesin_P30	Cytadhesin P30/P32	0	0	0
PF07277	SapC	SapC	0	0	0
PF07297	DPM2	Dolichol phosphate-mannose biosynthesis regulatory protein (DPM2)	0	0	0
PF07299	FBP	Fibronectin-binding protein (FBP)	0	0	0
PF07315	DUF1462	Protein of unknown function (DUF1462)	0	0	0
PF07333	SLR1-BP	S locus-related glycoprotein 1 binding pollen coat protein (SLR1-BP)	0	0	0
PF07364	DUF1485	Protein of unknown function (DUF1485)	0	0	0
PF07367	FB_lectin	Fungal fruit body lectin	0	0	0
PF07400	IL11	Interleukin 11	0	0	0
PF07417	Crl	Transcriptional regulator Crl	0	0	0
PF07419	PilM	PilM	0	0	0
PF07434	CblD	CblD like pilus biogenesis initiator	0	0	0
PF07448	Spp-24	Secreted phosphoprotein 24 (Spp-24)	0	0	0
PF07452	CHRD	CHRD domain	0	0	0
PF07454	SpoIIP	Stage II sporulation protein P (SpoIIP)	0	0	0
PF07468	Agglutinin	Agglutinin	0	0	0
PF07472	PA-IIL	Fucose-binding lectin II (PA-IIL)	0	0	0
PF07474	G2F	G2F domain	0	0	0
PF07489	Tir_receptor_C	Translocated intimin receptor (Tir) C-terminus	0	0	0
PF07490	Tir_receptor_N	Translocated intimin receptor (Tir) N-terminus	0	0	0
PF07496	zf-CW	CW-type Zinc Finger	0	0	0
PF07503	zf-HYPF	HypF finger	0	0	0
PF07520	SrfB	Virulence factor SrfB	0	0	0
PF07532	Big_4	Bacterial Ig-like domain (group 4)	0	0	0
PF07535	zf-DBF	DBF zinc finger	0	0	0
PF07546	EMI	EMI domain	0	0	0
PF07564	DUF1542	Domain of Unknown Function (DUF1542)	0	0	0
PF07593	UnbV_ASPIC	ASPIC and UnbV	0	0	0
PF07654	C1-set	Immunoglobulin C1-set domain	0	0	0
PF07655	Secretin_N_2	Secretin N-terminal domain	0	0	0
PF07660	STN	Secretin and TonB N terminus short domain	0	0	0
PF07675	Cleaved_Adhesin	Cleaved Adhesin Domain	0	0	0
PF07677	A2M_recep	A-macroglobulin receptor	0	0	0
PF07679	I-set	Immunoglobulin I-set domain	0	0	0
PF07686	V-set	Immunoglobulin V-set domain	0	0	0
PF07691	PA14	PA14 domain	0	0	0
PF07699	GCC2_GCC3	GCC2 and GCC3	0	0	0
PF07705	CARDB	CARDB	0	0	0
PF07723	LRR_2	Leucine Rich Repeat	0	0	0
PF07725	LRR_3	Leucine Rich Repeat	0	0	0
PF07763	FEZ	FEZ-like protein	0	0	0
PF07776	zf-AD	Zinc-finger associated domain (zf-AD)	0	0	0
PF07804	HipA_C	HipA-like C-terminal domain	0	0	0
PF07805	HipA_N	HipA-like N-terminal domain	0	0	0
PF07811	TadE	TadE-like protein	0	0	0
PF07824	Chaperone_III	Type III secretion chaperone domain	0	0	0
PF07826	IMP_cyclohyd	IMP cyclohydrolase-like protein	0	0	0
PF07828	PA-IL	PA-IL-like protein	0	0	0
PF07834	RanGAP1_C	RanGAP1 C-terminal domain	0	0	0
PF07837	FTCD_N	Formiminotransferase domain, N-terminal subdomain	0	0	0
PF07916	TraG_N	TraG-like protein, N-terminal region	0	0	0
PF07938	Fungal_lectin	Fungal fucose-specific lectin	0	0	0
PF07940	Hepar_II_III	Heparinase II/III-like protein	0	0	0
PF07965	Integrin_B_tail	Integrin beta tail domain	0	0	0
PF07967	zf-C3HC	C3HC zinc finger-like	0	0	0
PF07979	Intimin_C	Intimin C-type lectin domain	0	0	0
PF07987	DUF1775	Domain of unkown function (DUF1775)	0	0	0
PF08017	Fibrinogen_BP	Fibrinogen binding protein	0	0	0
PF08027	Albumin_I	Albumin I	0	0	0
PF08080	zf-RNPHF	RNPHF zinc finger	0	0	0
PF08124	Lyase_8_N	Polysaccharide lyase family 8, N terminal alpha-helical domain	0	0	0
PF08191	LRR_adjacent	LRR adjacent	0	0	0
PF08204	V-set_CD47	CD47 immunoglobulin-like domain	0	0	0
PF08205	C2-set_2	CD80-like C2-set immunoglobulin domain	0	0	0
PF08263	LRRNT_2	Leucine rich repeat N-terminal domain	0	0	0
PF08266	Cadherin_2	Cadherin-like	0	0	0
PF08271	TF_Zn_Ribbon	TFIIB zinc-binding	0	0	0
PF08288	PIGA	PIGA (GPI anchor biosynthesis)	0	0	0
PF08300	HCV_NS5a_1a	Hepatitis C virus non-structural 5a zinc finger domain	0	0	0
PF08308	PEGA	PEGA domain	0	0	0
PF08329	ChitinaseA_N	Chitinase A, N-terminal domain	0	0	0
PF08334	T2SG	Type II secretion system (T2SS), protein G	0	0	0
PF08336	P4Ha_N	Prolyl 4-Hydroxylase alpha-subunit, N-terminal region	0	0	0
PF08341	Fb_signal	Fibronectin-binding protein signal sequence	0	0	0
PF08363	GbpC	Glucan-binding protein C	0	0	0
PF08365	IGF2_C	Insulin-like growth factor II E-peptide	0	0	0
PF08374	Protocadherin	Protocadherin	0	0	0
PF08391	Ly49	Ly49-like protein, N-terminal region	0	0	0
PF08399	VWA_N	VWA N-terminal	0	0	0
PF08416	PTB	Phosphotyrosine-binding domain	0	0	0
PF08434	CLCA_N	Calcium-activated chloride channel	0	0	0
PF08435	Calici_coat_C	Calicivirus coat protein C-terminal	0	0	0
PF08441	Integrin_alpha2	Integrin alpha	0	0	0
PF08453	Peptidase_M9_N	Peptidase family M9 N-terminal	0	0	0
PF08487	VIT	Vault protein inter-alpha-trypsin domain	0	0	0
PF08502	LeuA_dimer	LeuA allosteric (dimerisation) domain	0	0	0
PF08516	ADAM_CR	ADAM cysteine-rich	0	0	0
PF08518	GIT_SHD	Spa2 homology domain (SHD) of GIT	0	0	0
PF08525	OapA_N	Opacity-associated protein A N-terminal motif	0	0	0
PF08527	PAD_M	Protein-arginine deiminase (PAD) middle domain	0	0	0
PF08666	SAF	SAF domain	0	0	0
PF08674	AChE_tetra	Acetylcholinesterase tetramerisation domain	0	0	0
PF08686	PLAC	PLAC (protease and lacunin) domain	0	0	0
PF08687	ASD2	Apx/Shroom domain ASD2	0	0	0
PF08688	ASD1	Apx/Shroom domain ASD1	0	0	0
PF08702	Fib_alpha	Fibrinogen alpha/beta chain family	0	0	0
PF08718	GLTP	Glycolipid transfer protein (GLTP)	0	0	0
PF08725	Integrin_b_cyt	Integrin beta cytoplasmic domain	0	0	0
PF08742	C8	C8 domain	0	0	0
PF08757	CotH	CotH protein	0	0	0
PF08758	Cadherin_pro	Cadherin prodomain like	0	0	0
PF08779	SARS_X4	SARS coronavirus X4 like	0	0	0
PF08790	zf-LYAR	LYAR-type C2HC zinc finger	0	0	0
PF08805	PilS	PilS N terminal	0	0	0
PF08813	Phage_tail_3	Phage tail protein	0	0	0
PF08816	Ivy	Inhibitor of vertebrate lysozyme (Ivy)	0	0	0
PF08823	PG_binding_2	Putative peptidoglycan binding domain	0	0	0
PF08829	AlphaC_N	Alpha C protein N terminal	0	0	0
PF08842	Mfa2	Fimbrillin-A associated anchor proteins Mfa1 and Mfa2	0	0	0
PF08913	VBS	Vinculin Binding Site	0	0	0
PF08915	tRNA-Thr_ED	Archaea-specific editing domain of threonyl-tRNA synthetase	0	0	0
PF08917	ecTbetaR2	Transforming growth factor beta receptor 2 ectodomain	0	0	0
PF08923	MAPKK1_Int	Mitogen-activated protein kinase kinase 1 interacting	0	0	0
PF08925	DUF1907	Domain of Unknown Function (DUF1907)	0	0	0
PF08964	DUF1881	Protein of unkown function (DUF1881)	0	0	0
PF08977	BOFC_N	Bypass of Forespore C, N terminal	0	0	0
PF08996	zf-DNA_Pol	DNA Polymerase alpha zinc finger	0	0	0
PF09008	Head_binding	Head binding	0	0	0
PF09016	Pas_Saposin	Pas factor saposin fold	0	0	0
PF09034	TRADD_N	TRADD, N-terminal domain	0	0	0
PF09044	Kp4	Kp4	0	0	0
PF09053	CagZ	CagZ	0	0	0
PF09060	L27_N	L27_N	0	0	0
PF09066	B2-adapt-app_C	Beta2-adaptin appendage, C-terminal sub-domain	0	0	0
PF09075	STb_secrete	Heat-stable enterotoxin B, secretory	0	0	0
PF09085	Adhes-Ig_like	Adhesion molecule, immunoglobulin-like	0	0	0
PF09088	MIF4G_like	MIF4G like	0	0	0
PF09090	MIF4G_like_2	MIF4G like	0	0	0
PF09092	Lyase_N	Lyase, N terminal	0	0	0
PF09094	DUF1925	Domain of unknown function (DUF1925)	0	0	0
PF09095	DUF1926	Domain of unknown function (DUF1926)	0	0	0
PF09099	DUF1927	Bacterial Ig-like domain (DUF1927)	0	0	0
PF09100	DUF1928	Domain of unknown function (DUF1928)	0	0	0
PF09101	Exotox-A_bind	Exotoxin A binding	0	0	0
PF09112	N-glycanase_N	Peptide-N-glycosidase F, N terminal	0	0	0
PF09113	N-glycanase_C	Peptide-N-glycosidase F, C terminal	0	0	0
PF09127	Leuk-A4-hydro_C	Leukotriene A4 hydrolase, C-terminal	0	0	0
PF09131	Endotoxin_mid	Bacillus thuringiensis delta-Endotoxin, middle domain	0	0	0
PF09134	Invasin_D3	Invasin, domain 3	0	0	0
PF09136	Glucodextran_B	Glucodextranase, domain B	0	0	0
PF09141	Talin_middle	Talin, middle domain	0	0	0
PF09160	FimH_man-bind	FimH, mannose binding	0	0	0
PF09167	DUF1942	Domain of unknown function (DUF1942)	0	0	0
PF09172	DUF1943	Domain of unknown function (DUF1943)	0	0	0
PF09175	DUF1944	Domain of unknown function (DUF1944)	0	0	0
PF09176	Mpt_N	Methylene-tetrahydromethanopterin dehydrogenase, N-terminal	0	0	0
PF09180	ProRS-C_1	Prolyl-tRNA synthetase, C-terminal	0	0	0
PF09181	ProRS-C_2	Prolyl-tRNA synthetase, C-terminal	0	0	0
PF09191	CD4-extracel	CD4, extracellular	0	0	0
PF09206	ArabFuran-catal	Alpha-L-arabinofuranosidase B, catalytic	0	0	0
PF09211	DUF1958	Domain of unknown function (DUF1958)	0	0	0
PF09213	M3	M3	0	0	0
PF09215	Phage-Gp8	Bacteriophage T4, Gp8	0	0	0
PF09222	Fim-adh_lectin	Fimbrial adhesin F17-AG, lectin domain	0	0	0
PF09236	AHSP	Alpha-haemoglobin stabilising protein	0	0	0
PF09237	GAGA	GAGA factor	0	0	0
PF09238	IL4Ra_N	Interleukin-4 receptor alpha chain, N-terminal	0	0	0
PF09240	IL6Ra-bind	Interleukin-6 receptor alpha chain, binding	0	0	0
PF09246	PHAT	PHAT	0	0	0
PF09259	Fve	Fungal immunomodulatory protein Fve	0	0	0
PF09264	Sial-lect-inser	Vibrio cholerae sialidase, lectin insertion	0	0	0
PF09267	Dict-STAT-coil	Dictyostelium STAT, coiled coil	0	0	0
PF09291	DUF1968	Domain of unknown function (DUF1968)	0	0	0
PF09294	Interfer-bind	Interferon-alpha/beta receptor, fibronectin type III	0	0	0
PF09298	DUF1969	Domain of unknown function (DUF1969)	0	0	0
PF09329	zf-primase	Primase zinc finger	0	0	0
PF09337	zf-H2C2	His(2)-Cys(2) zinc finger	0	0	0
PF09361	Phasin_2	Phasin protein	0	0	0
PF09374	PG_binding_3	Predicted Peptidoglycan domain	0	0	0
PF09379	FERM_N	FERM N-terminal domain	0	0	0
PF09380	FERM_C	FERM C-terminal PH-like domain	0	0	0
PF09394	Inhibitor_I42	Chagasin family peptidase inhibitor I42	0	0	0
PF09396	Thrombin_light	Thrombin light chain	0	0	0
PF09403	FadA	Adhesion protein FadA	0	0	0
PF09431	DUF2013	Protein of unknown function (DUF2013)	0	0	0
PF09451	ATG27	Autophagy-related protein 27	0	0	0
PF09458	H_lectin	H-type lectin domain	0	0	0
PF09460	Saf-Nte_pilin	Saf-pilin pilus formation protein	0	0	0
PF09470	Telethonin	Telethonin protein	0	0	0
PF09476	Pilus_CpaD	Pilus biogenesis CpaD protein (pilus_cpaD)	0	0	0
PF09478	CBM49	Carbohydrate binding domain CBM49	0	0	0
PF09508	Lact_bio_phlase	Lacto-N-biose phosphorylase	0	0	0
PF09589	HrpA_pilin	HrpA pilus formation protein	0	0	0
PF09599	IpaC_SipC	Salmonella-Shigella invasin protein C (IpaC_SipC)	0	0	0
PF09634	DUF2025	Protein of unknown function (DUF2025)	0	0	0
PF09673	TrbC_Ftype	Type-F conjugative transfer system pilin assembly protein	0	0	0
PF09679	TraQ	Type-F conjugative transfer system pilin chaperone (TraQ)	0	0	0
PF09864	MliC	Membrane-bound lysozyme-inhibitor of c-type lysozyme	0	0	0
PF09977	Tad_C	Putative Tad-like Flp pilus-assembly	0	0	0
PF10030	DUF2272	Uncharacterized protein conserved in bacteria (DUF2272)	0	0	0
PF10135	Rod-binding	Rod binding protein	0	0	0
PF10146	zf-C4H2	Zinc finger-containing protein	0	0	0
PF10169	Laps	Learning-associated protein	0	0	0
PF10179	DUF2369	Uncharacterised conserved protein (DUF2369)	0	0	0
PF10182	Flo11	Flo11 domain	0	0	0
PF10186	Atg14	UV radiation resistance protein and autophagy-related subunit 14	0	0	0
PF10234	Cluap1	Clusterin-associated protein-1	0	0	0
PF10270	MMgT	Membrane magnesium transporter	0	0	0
PF10276	zf-CHCC	Zinc-finger domain	0	0	0
PF10283	zf-CCHH	Zinc-finger (CX5CX6HX5H) motif	0	0	0
PF10409	PTEN_C2	C2 domain of PTEN tumour-suppressor protein	0	0	0
PF10420	IL12p40_C	Cytokine interleukin-12p40 C-terminus	0	0	0
PF10425	SdrG_C_C	C-terminus of bacterial fibrinogen-binding adhesin	0	0	0
PF10426	zf-RAG1	Recombination-activating protein 1 zinc-finger domain	0	0	0
PF10430	Ig_Tie2_1	Tie-2 Ig-like domain 1	0	0	0
PF10435	BetaGal_dom2	Beta-galactosidase, domain 2	0	0	0
PF10467	Inhibitor_I48	Peptidase inhibitor clitocypin	0	0	0
PF10480	ICAP-1_inte_bdg	Beta-1 integrin binding protein	0	0	0
PF10486	PI3K_1B_p101	Phosphoinositide 3-kinase gamma adapter protein p101 subunit	0	0	0
PF10511	Cementoin	Trappin protein transglutaminase binding domain	0	0	0
PF10518	TAT_signal	TAT (twin-arginine translocation) pathway signal sequence	0	0	0
PF10528	PA14_2	GLEYA domain	0	0	0
PF10538	ITAM_Cys-rich	Immunoreceptor tyrosine-based activation motif	0	0	0
PF10542	Vitelline_membr	Vitelline membrane cysteine-rich region	0	0	0
PF10570	Myelin-PO_C	Myelin-PO cytoplasmic C-term p65 binding region	0	0	0
PF10583	Involucrin_N	Involucrin of squamous epithelia N-terminus	0	0	0
PF10591	SPARC_Ca_bdg	Secreted protein acidic and rich in cysteine Ca binding region	0	0	0
PF10610	Tafi-CsgC	Thin aggregative fimbriae synthesis protein	0	0	0
PF10614	CsgF	Type VIII secretion system (T8SS), CsgF protein	0	0	0
PF10623	PilI	Plasmid conjugative transfer protein PilI	0	0	0
PF10627	CsgE	Curli assembly protein CsgE	0	0	0
PF10648	Gmad2	Immunoglobulin-like domain of bacterial spore germination	0	0	0
PF10681	Rot1	Chaperone for protein-folding within the ER, fungal	0	0	0
PF10719	ComFB	Late competence development protein ComFB	0	0	0
PF10727	Rossmann-like	Rossmann-like domain	0	0	0
PF10731	Anophelin	Thrombin inhibitor from mosquito	0	0	0
PF10988	DUF2807	Protein of unknown function (DUF2807)	0	0	0
PF11007	CotJA	Spore coat associated protein JA (CotJA)	0	0	0
PF11031	Phage_holin_T	Bacteriophage T holin	0	0	0
PF11033	ComJ	Competence protein J (ComJ)	0	0	0
PF11036	YqgB	Virulence promoting factor	0	0	0
PF11047	SopD	Salmonella outer protein D	0	0	0
PF11049	KSHV_K1	Glycoprotein K1 of Kaposi's sarcoma-associated herpes virus	0	0	0
PF11130	TraC_F_IV	F pilus assembly Type-IV secretion system for plasmid transfer	0	0	0
PF11263	Attachment_P66	Borrelia burgdorferi attachment protein P66	0	0	0
PF11265	Med25_VWA	Mediator complex subunit 25 von Willebrand factor type A	0	0	0
PF11356	Pilus_PilP	Type IV pilus biogenesis	0	0	0
PF11434	CHIPS	Chemotaxis-inhibiting protein CHIPS	0	0	0
PF11465	Receptor_2B4	Natural killer cell receptor 2B4	0	0	0
PF11467	LEDGF	Lens epithelium-derived growth factor (LEDGF)	0	0	0
PF11504	Colicin_Ia	Colicin Ia	0	0	0
PF11513	TA0956	Thermoplasma acidophilum protein TA0956	0	0	0
PF11530	Pilin_PilX	Minor type IV pilin, PilX	0	0	0
PF11544	Spc42p	Spindle pole body component Spc42p	0	0	0
PF11545	HemeBinding_Shp	Cell surface heme-binding protein Shp	0	0	0
PF11548	Receptor_IA-2	Protein-tyrosine phosphatase receptor IA-2	0	0	0
PF11551	Omp28	Outer membrane protein Omp28	0	0	0
PF11563	Protoglobin	Protoglobin	0	0	0
PF11565	PorB	Alpha helical Porin B	0	0	0
PF11584	Toxin_ToxA	Proteinaceous host-selective toxin ToxA	0	0	0
PF11585	Stomoxyn	Insect antimicrobial peptide, stomoxyn	0	0	0
PF11589	DUF3244	Domain of unknown function (DUF3244)	0	0	0
PF11596	DUF3246	Protein of unknown function (DUF3246)	0	0	0
PF11606	AlcCBM31	Family 31 carbohydrate binding protein	0	0	0
PF11622	DUF3251	Protein of unknown function (DUF3251)	0	0	0
PF11706	zf-CGNR	CGNR zinc finger	0	0	0
PF11721	Malectin	Di-glucose binding within endoplasmic reticulum	0	0	0
PF11763	DIPSY	Cell-wall adhesin ligand-binding C-terminal	0	0	0
PF11773	PulG	Type II secretory pathway pseudopilin	0	0	0
PF11791	Aconitase_B_N	Aconitate B N-terminal domain	0	0	0
PF11966	SSURE	Fibronectin-binding repeat	0	0	0
PF12019	GspH	Type II transport protein GspH	0	0	0
PF12107	VEK-30	Plasminogen (Pg) ligand in fibrinolytic pathway	0	0	0
PF12160	Fibrinogen_aC	Fibrinogen alpha C domain	0	0	0
PF12199	efb-c	Extracellular fibrinogen binding protein C terminal	0	0	0
PF12205	GIT1_C	G protein-coupled receptor kinase-interacting protein 1 C term	0	0	0
PF12211	LMWSLP_N	Low molecular weight S layer protein N terminal	0	0	0
PF12219	End_tail_spike	Catalytic domain of bacteriophage endosialidase	0	0	0
PF12245	Big_3_2	Bacterial Ig-like domain (group 3)	0	0	0
PF12289	Rotavirus_VP1	Rotavirus VP1 structural protein	0	0	0
PF12295	Symplekin_C	Symplekin tight junction protein C terminal	0	0	0
PF12334	rOmpB	Rickettsia outer membrane protein B	0	0	0
PF12354	Internalin_N	Bacterial adhesion/invasion protein N terminal	0	0	0
PF12355	Dscam_C	Down syndrome cell adhesion molecule C terminal	0	0	0
PF12392	DUF3656	Collagenase	0	0	0
PF12393	Dr_adhesin	Dr family adhesin	0	0	0
PF12421	DUF3672	Fibronectin type III protein	0	0	0
PF12450	vWF_A	von Willebrand factor	0	0	0
PF12529	Xylo_C	Xylosyltransferase C terminal	0	0	0
PF12632	Vezatin	Mysoin-binding motif of peroxisomes	0	0	0
PF12661	hEGF	Human growth factor-like EGF	0	0	0
PF12662	cEGF	Complement Clr-like EGF-like	0	0	0
PF12733	Cadherin-like	Cadherin-like beta sandwich domain	0	0	0
PF12741	SusD-like	Susd and RagB outer membrane lipoprotein	0	0	0
PF12782	Innate_immun	Invertebrate innate immunity transcript family	0	0	0
PF12790	T6SS-SciN	Type VI secretion lipoprotein	0	0	0
PF12892	FctA	T surface-antigen of pili	0	0	0
PF12904	Collagen_bind_2	Putative collagen-binding domain of a collagenase	0	0	0
PF12905	Glyco_hydro_101	Endo-alpha-N-acetylgalactosaminidase	0	0	0
PF12925	APP_E2	E2 domain of amyloid precursor protein	0	0	0
PF12985	DUF3869	Domain of unknown function (DUF3869)	0	0	0
PF13004	BACON	Bacteroidetes-Associated Carbohydrate-binding Often N-terminal	0	0	0
PF13144	SAF_2	SAF-like	0	0	0
PF13201	Xylanase	Putative glycoside hydrolase xylanase	0	0	0
PF13205	Big_5	Bacterial Ig-like domain	0	0	0
PF13239	2TM	2TM domain	0	0	0
PF13313	DUF4082	Domain of unknown function (DUF4082)	0	0	0
PF13330	Mucin2_WxxW	Mucin-2 protein WxxW repeating region	0	0	0
PF13332	Fil_haemagg_2	Haemagluttinin repeat	0	0	0
PF13385	Laminin_G_3	Concanavalin A-like lectin/glucanases superfamily	0	0	0
PF13400	Tad	Putative Flp pilus-assembly TadE/G-like	0	0	0
PF13517	VCBS	Family description	0	0	0
PF13519	VWA_2	von Willebrand factor type A domain	0	0	0
PF13629	T2SS-T3SS_pil_N	Pilus formation protein N terminal region	0	0	0
PF13633	N_methyl_3	Prokaryotic N-terminal methylation site	0	0	0
PF13675	PilJ	Type IV pili methyl-accepting chemotaxis transducer N-term	0	0	0
PF13681	PilX	Type IV pilus assembly protein PilX C-term	0	0	0
PF13715	Cna_B_2	Cna protein B-type domain	0	0	0
PF13728	TraF	F plasmid transfer operon protein	0	0	0
PF13731	WxL	WxL domain surface cell wall-binding	0	0	0
PF13739	DUF4163	Domain of unknown function (DUF4163)	0	0	0
PF13750	Big_3_3	Bacterial Ig-like domain (group 3)	0	0	0
PF13754	Big_3_4	Bacterial Ig-like domain (group 3)	0	0	0
PF13757	VIT_2	Vault protein inter-alpha-trypsin domain	0	0	0
PF13768	VWA_3	von Willebrand factor type A domain	0	0	0
PF13778	DUF4174	Domain of unknown function (DUF4174)	0	0	0
PF13841	Defensin_beta_2	Beta defensin	0	0	0
PF13851	GAS	Growth-arrest specific micro-tubule binding	0	0	0
PF13860	FlgD_ig	FlgD Ig-like domain	0	0	0
PF13882	Bravo_FIGEY	C-terminal domain of Fibronectin type III	0	0	0
PF13895	Ig_2	Immunoglobulin domain	0	0	0
PF13896	Glyco_transf_49	Glycosyl-transferase for dystroglycan	0	0	0
PF13927	Ig_3	Immunoglobulin domain	0	0	0
PF13953	PapC_C	PapC C-terminal domain	0	0	0
PF13954	PapC_N	PapC N-terminal domain	0	0	0
PF13994	PgaD	PgaD-like protein	0	0	0
PF14034	Spore_YtrH	Sporulation protein YtrH	0	0	0
PF14052	Caps_assemb_Wzi	Capsule assembly protein Wzi	0	0	0
PF14099	Polysacc_lyase	Polysaccharide lyase	0	0	0
PF14186	Aida_C2	Cytoskeletal adhesion	0	0	0
PF14200	RicinB_lectin_2	Ricin-type beta-trefoil lectin domain-like	0	0	0
PF14245	Pilin_PilA	Type IV pilin PilA	0	0	0
PF14299	PP2	Phloem protein 2	0	0	0
PF14310	Fn3-like	Fibronectin type III-like domain	0	0	0
PF14341	PilX_N	PilX N-terminal	0	0	0
PF14466	DUF4425	Domain of unknown function (DUF4425)	0	0	0
