# Supplementary material for: Comparative genomics of Lactobacillus crispatus suggests novel mechanisms for the competitive exclusion of Gardnerella vaginalis
Source: BMC Genomics. 2014 Dec 5;15:1070. doi: 10.1186/1471-2164-15-1070 (PMC4300991; doi:10.1186/1471-2164-15-1070)
Supplement: Supplementary file 4 — Additional file 4: The start and end compounds used in the metabolism screens. This table describes the compound pairs related to the de novo synthesis and interconversion of amino acids and carbohydrate metabolism. (XLS 74 KB) [file 12864_2014_6771_MOESM4_ESM.xls]

## Sheet: Supplementary_Table_2
Amino acid de novo synthesis					Amino acid interconversion					Carbohydrates to intermediates of central pathways						Intermediates to pyruvate and end-products
Start name	Start CPD-ID	End name	End CPD-ID		Start name	Start CPD-ID	End name	End CPD-ID		Start name	Start CPD-ID	End name	End CPD-ID			Start name	Start CPD-ID	End name	End CPD-ID
Chorismate	C00251	Glycine	C00037		Glycine	C00037	L-Aspartate	C00049		Sucrose	C00089	D-fructose 1,6-bisphosphate	C00354			D-fructose 1,6-bisphosphate	C00354	Pyruvate	C00022
Chorismate	C00251	L-Aspartate	C00049		Glycine	C00037	L-Serine	C00065		Isomaltose	C00252	D-fructose 1,6-bisphosphate	C00354			D-Xylulose 5-phosphate	C00231	Pyruvate	C00022
Chorismate	C00251	L-Serine	C00065		Glycine	C00037	L-Lysine	C00047		Gentiobiose	C08240	D-fructose 1,6-bisphosphate	C00354			D-Xylulose 5-phosphate	C00231	Acetate	C00033
Chorismate	C00251	L-Lysine	C00047		Glycine	C00037	L-Phenylalanine	C00079		Maltulose	C19633	D-fructose 1,6-bisphosphate	C00354			D-Xylulose 5-phosphate	C00231	Ethanol	C00469
Chorismate	C00251	L-Phenylalanine	C00079		Glycine	C00037	L-Alanine	C00041		Melibiulose	C19634	D-fructose 1,6-bisphosphate	C00354			D-tagatose 1,6-bisphosphate	C03785	Pyruvate	C00022
Chorismate	C00251	L-Alanine	C00041		Glycine	C00037	L-Asparagine	C00152		Rutinose	C08247	D-fructose 1,6-bisphosphate	C00354			Pyruvate	C00022	L-Lactate	C00186
Chorismate	C00251	L-Asparagine	C00152		Glycine	C00037	L-Threonine	C00188		Vicianose	C01625	D-fructose 1,6-bisphosphate	C00354			Pyruvate	C00022	D-Lactate	C00256
Chorismate	C00251	L-Threonine	C00188		Glycine	C00037	L-Arginine	C00062		Lactose	C00243	D-fructose 1,6-bisphosphate	C00354			Pyruvate	C00022	Acetate	C00033
Chorismate	C00251	L-Arginine	C00062		Glycine	C00037	L-Tyrosine	C00082		Trehalose	C01083	D-fructose 1,6-bisphosphate	C00354			Pyruvate	C00022	Ethanol	C00469
Chorismate	C00251	L-Tyrosine	C00082		Glycine	C00037	L-Valine	C00183		Kojibiose	C19632	D-fructose 1,6-bisphosphate	C00354			Pyruvate	C00022	hydrogen peroxide	C00027
Chorismate	C00251	L-Valine	C00183		Glycine	C00037	L-Glutamate	C00025		Mannobiose	C01728	D-fructose 1,6-bisphosphate	C00354			Pyruvate	C00022	Diacetyl	C00741
Chorismate	C00251	L-Glutamate	C00025		Glycine	C00037	L-Methionine	C00073		Nigerose	C01518	D-fructose 1,6-bisphosphate	C00354			Pyruvate	C00022	(S)-2-Acetoin	C01769
Chorismate	C00251	L-Methionine	C00073		Glycine	C00037	L-Histidine	C00135		Scillabiose	C19635	D-fructose 1,6-bisphosphate	C00354			Pyruvate	C00022	(R)-2-Acetoin	C00810
Chorismate	C00251	L-Histidine	C00135		Glycine	C00037	L-Tryptophan	C00078		Xylobiose	C01630	D-fructose 1,6-bisphosphate	C00354			Pyruvate	C00022	Formate	C00058
Chorismate	C00251	L-Tryptophan	C00078		Glycine	C00037	L-Leucine	C00123		Maltose	C00208	D-fructose 1,6-bisphosphate	C00354			Pyruvate	C00022	(S,S)-Butane-2,3-diol	C03046
Chorismate	C00251	L-Leucine	C00123		Glycine	C00037	L-Glutamine	C00064		Cellobiose	C00185	D-fructose 1,6-bisphosphate	C00354
Chorismate	C00251	L-Glutamine	C00064		Glycine	C00037	L-Cysteine	C00097		Laminaribiose	C02048	D-fructose 1,6-bisphosphate	C00354
Chorismate	C00251	L-Cysteine	C00097		Glycine	C00037	L-Proline	C00148		Melibiose	C05402	D-fructose 1,6-bisphosphate	C00354
Chorismate	C00251	L-Proline	C00148		Glycine	C00037	L-Isoleucine	C00407		Palatinose	C01742	D-fructose 1,6-bisphosphate	C00354
Chorismate	C00251	L-Isoleucine	C00407		L-Aspartate	C00049	L-Serine	C00065		Turanose	C19636	D-fructose 1,6-bisphosphate	C00354
L-Homocysteine	C00155	Glycine	C00037		L-Aspartate	C00049	L-Lysine	C00047		3,6-Anhydrogalactose	C06474	D-fructose 1,6-bisphosphate	C00354
L-Homocysteine	C00155	L-Aspartate	C00049		L-Aspartate	C00049	L-Phenylalanine	C00079		3,6-Anhydroglucose	C06478	D-fructose 1,6-bisphosphate	C00354
L-Homocysteine	C00155	L-Serine	C00065		L-Aspartate	C00049	L-Alanine	C00041		D-Glucose	C00031	D-fructose 1,6-bisphosphate	C00354
L-Homocysteine	C00155	L-Lysine	C00047		L-Aspartate	C00049	L-Asparagine	C00152		D-Galactose	C00124	D-fructose 1,6-bisphosphate	C00354
L-Homocysteine	C00155	L-Phenylalanine	C00079		L-Aspartate	C00049	L-Threonine	C00188		L-Galactose	C01825	D-fructose 1,6-bisphosphate	C00354
L-Homocysteine	C00155	L-Alanine	C00041		L-Aspartate	C00049	L-Arginine	C00062		D-Mannose	C00159	D-fructose 1,6-bisphosphate	C00354
L-Homocysteine	C00155	L-Asparagine	C00152		L-Aspartate	C00049	L-Tyrosine	C00082		D-Allose	C01487	D-fructose 1,6-bisphosphate	C00354
L-Homocysteine	C00155	L-Threonine	C00188		L-Aspartate	C00049	L-Valine	C00183		D-Altrose	C06464	D-fructose 1,6-bisphosphate	C00354
L-Homocysteine	C00155	L-Arginine	C00062		L-Aspartate	C00049	L-Glutamate	C00025		D-Gulose	C06465	D-fructose 1,6-bisphosphate	C00354
L-Homocysteine	C00155	L-Tyrosine	C00082		L-Aspartate	C00049	L-Methionine	C00073		L-Gulose	C15923	D-fructose 1,6-bisphosphate	C00354
L-Homocysteine	C00155	L-Valine	C00183		L-Aspartate	C00049	L-Histidine	C00135		D-Idose	C06466	D-fructose 1,6-bisphosphate	C00354
L-Homocysteine	C00155	L-Glutamate	C00025		L-Aspartate	C00049	L-Tryptophan	C00078		D-Talose	C06467	D-fructose 1,6-bisphosphate	C00354
L-Homocysteine	C00155	L-Methionine	C00073		L-Aspartate	C00049	L-Leucine	C00123		D-Arabinose	C00216	D-fructose 1,6-bisphosphate	C00354
L-Homocysteine	C00155	L-Histidine	C00135		L-Aspartate	C00049	L-Glutamine	C00064		D-Xylose	C00181	D-fructose 1,6-bisphosphate	C00354
L-Homocysteine	C00155	L-Tryptophan	C00078		L-Aspartate	C00049	L-Cysteine	C00097		D-Lyxose	C00476	D-fructose 1,6-bisphosphate	C00354
L-Homocysteine	C00155	L-Leucine	C00123		L-Aspartate	C00049	L-Proline	C00148		D-Ribose	C00121	D-fructose 1,6-bisphosphate	C00354
L-Homocysteine	C00155	L-Glutamine	C00064		L-Aspartate	C00049	L-Isoleucine	C00407		L-Arabinose	C00259	D-fructose 1,6-bisphosphate	C00354
L-Homocysteine	C00155	L-Cysteine	C00097		L-Serine	C00065	L-Lysine	C00047		L-Xylose	C01510	D-fructose 1,6-bisphosphate	C00354
L-Homocysteine	C00155	L-Proline	C00148		L-Serine	C00065	L-Phenylalanine	C00079		L-Lyxose	C01508	D-fructose 1,6-bisphosphate	C00354
L-Homocysteine	C00155	L-Isoleucine	C00407		L-Serine	C00065	L-Alanine	C00041		D-Threose	C06463	D-fructose 1,6-bisphosphate	C00354
L-Homoserine	C00263	Glycine	C00037		L-Serine	C00065	L-Asparagine	C00152		D-Erythrose	C01796	D-fructose 1,6-bisphosphate	C00354
L-Homoserine	C00263	L-Aspartate	C00049		L-Serine	C00065	L-Threonine	C00188		D-Glyceraldehyde	C00577	D-fructose 1,6-bisphosphate	C00354
L-Homoserine	C00263	L-Serine	C00065		L-Serine	C00065	L-Arginine	C00062		L-Glyceraldehyde	C02426	D-fructose 1,6-bisphosphate	C00354
L-Homoserine	C00263	L-Lysine	C00047		L-Serine	C00065	L-Tyrosine	C00082		Glycerone	C00184	D-fructose 1,6-bisphosphate	C00354
L-Homoserine	C00263	L-Phenylalanine	C00079		L-Serine	C00065	L-Valine	C00183		D-Erythrulose	C02022	D-fructose 1,6-bisphosphate	C00354
L-Homoserine	C00263	L-Alanine	C00041		L-Serine	C00065	L-Glutamate	C00025		L-Erythrulose	C02045	D-fructose 1,6-bisphosphate	C00354
L-Homoserine	C00263	L-Asparagine	C00152		L-Serine	C00065	L-Methionine	C00073		D-Ribulose	C00309	D-fructose 1,6-bisphosphate	C00354
L-Homoserine	C00263	L-Threonine	C00188		L-Serine	C00065	L-Histidine	C00135		D-Xylulose	C00310	D-fructose 1,6-bisphosphate	C00354
L-Homoserine	C00263	L-Arginine	C00062		L-Serine	C00065	L-Tryptophan	C00078		L-Ribulose	C00508	D-fructose 1,6-bisphosphate	C00354
L-Homoserine	C00263	L-Tyrosine	C00082		L-Serine	C00065	L-Leucine	C00123		L-Xylulose	C00312	D-fructose 1,6-bisphosphate	C00354
L-Homoserine	C00263	L-Valine	C00183		L-Serine	C00065	L-Glutamine	C00064		D-Fructose	C00095	D-fructose 1,6-bisphosphate	C00354
L-Homoserine	C00263	L-Glutamate	C00025		L-Serine	C00065	L-Cysteine	C00097		D-Sorbose	C00764	D-fructose 1,6-bisphosphate	C00354
L-Homoserine	C00263	L-Methionine	C00073		L-Serine	C00065	L-Proline	C00148		D-Tagatose	C00795	D-fructose 1,6-bisphosphate	C00354
L-Homoserine	C00263	L-Histidine	C00135		L-Serine	C00065	L-Isoleucine	C00407		D-Psicose	C06468	D-fructose 1,6-bisphosphate	C00354
L-Homoserine	C00263	L-Tryptophan	C00078		L-Lysine	C00047	L-Phenylalanine	C00079		L-Fructose	C01719	D-fructose 1,6-bisphosphate	C00354
L-Homoserine	C00263	L-Leucine	C00123		L-Lysine	C00047	L-Alanine	C00041		L-Sorbose	C00247	D-fructose 1,6-bisphosphate	C00354
L-Homoserine	C00263	L-Glutamine	C00064		L-Lysine	C00047	L-Asparagine	C00152		Sedoheptulose	C02076	D-fructose 1,6-bisphosphate	C00354
L-Homoserine	C00263	L-Cysteine	C00097		L-Lysine	C00047	L-Threonine	C00188		Coriose	C19612	D-fructose 1,6-bisphosphate	C00354
L-Homoserine	C00263	L-Proline	C00148		L-Lysine	C00047	L-Arginine	C00062		Deoxyribose	C01801	D-fructose 1,6-bisphosphate	C00354
L-Homoserine	C00263	L-Isoleucine	C00407		L-Lysine	C00047	L-Tyrosine	C00082		6-Deoxy-D-galactose	C01018	D-fructose 1,6-bisphosphate	C00354
Pyruvate	C00022	Glycine	C00037		L-Lysine	C00047	L-Valine	C00183		6-Deoxy-L-galactose	C01019	D-fructose 1,6-bisphosphate	C00354
Pyruvate	C00022	L-Aspartate	C00049		L-Lysine	C00047	L-Glutamate	C00025		D-Rhamnose	C01684	D-fructose 1,6-bisphosphate	C00354
Pyruvate	C00022	L-Serine	C00065		L-Lysine	C00047	L-Methionine	C00073		L-Rhamnose	C00507	D-fructose 1,6-bisphosphate	C00354
Pyruvate	C00022	L-Lysine	C00047		L-Lysine	C00047	L-Histidine	C00135		2-Deoxy-D-glucose	C00586	D-fructose 1,6-bisphosphate	C00354
Pyruvate	C00022	L-Phenylalanine	C00079		L-Lysine	C00047	L-Tryptophan	C00078		6-Deoxy-D-glucose	C02522	D-fructose 1,6-bisphosphate	C00354
Pyruvate	C00022	L-Alanine	C00041		L-Lysine	C00047	L-Leucine	C00123		2-Deoxy-D-galactose	C02781	D-fructose 1,6-bisphosphate	C00354
Pyruvate	C00022	L-Asparagine	C00152		L-Lysine	C00047	L-Glutamine	C00064		Abequose	C06471	D-fructose 1,6-bisphosphate	C00354
Pyruvate	C00022	L-Threonine	C00188		L-Lysine	C00047	L-Cysteine	C00097		D-Glucosamine	C00329	D-fructose 1,6-bisphosphate	C00354
Pyruvate	C00022	L-Arginine	C00062		L-Lysine	C00047	L-Proline	C00148		D-Galactosamine	C02262	D-fructose 1,6-bisphosphate	C00354
Pyruvate	C00022	L-Tyrosine	C00082		L-Lysine	C00047	L-Isoleucine	C00407		D-Mannosamine	C03570	D-fructose 1,6-bisphosphate	C00354
Pyruvate	C00022	L-Valine	C00183		L-Phenylalanine	C00079	L-Alanine	C00041		Neuraminic acid	C06469	D-fructose 1,6-bisphosphate	C00354
Pyruvate	C00022	L-Glutamate	C00025		L-Phenylalanine	C00079	L-Asparagine	C00152		Muramic acid	C06470	D-fructose 1,6-bisphosphate	C00354
Pyruvate	C00022	L-Methionine	C00073		L-Phenylalanine	C00079	L-Threonine	C00188		N-Acetyl-D-glucosamine	C00140	D-fructose 1,6-bisphosphate	C00354
Pyruvate	C00022	L-Histidine	C00135		L-Phenylalanine	C00079	L-Arginine	C00062		N-Acetyl-D-galactosamine	C01132	D-fructose 1,6-bisphosphate	C00354
Pyruvate	C00022	L-Tryptophan	C00078		L-Phenylalanine	C00079	L-Tyrosine	C00082		N-Acetyl-D-mannosamine	C00645	D-fructose 1,6-bisphosphate	C00354
Pyruvate	C00022	L-Leucine	C00123		L-Phenylalanine	C00079	L-Valine	C00183		N-Acetylneuraminate	C00270	D-fructose 1,6-bisphosphate	C00354
Pyruvate	C00022	L-Glutamine	C00064		L-Phenylalanine	C00079	L-Glutamate	C00025		N-Acetylmuramate	C02713	D-fructose 1,6-bisphosphate	C00354
Pyruvate	C00022	L-Cysteine	C00097		L-Phenylalanine	C00079	L-Methionine	C00073		O-Acetylneuraminic acid	C03525	D-fructose 1,6-bisphosphate	C00354
Pyruvate	C00022	L-Proline	C00148		L-Phenylalanine	C00079	L-Histidine	C00135		N-Glycoloyl-neuraminate	C03410	D-fructose 1,6-bisphosphate	C00354
Pyruvate	C00022	L-Isoleucine	C00407		L-Phenylalanine	C00079	L-Tryptophan	C00078		D-Fructuronate	C00905	D-fructose 1,6-bisphosphate	C00354
3-Phospho-D-glycerate	C00197	Glycine	C00037		L-Phenylalanine	C00079	L-Leucine	C00123		D-Tagaturonate	C00558	D-fructose 1,6-bisphosphate	C00354
3-Phospho-D-glycerate	C00197	L-Aspartate	C00049		L-Phenylalanine	C00079	L-Glutamine	C00064		D-Glucuronate	C00191	D-fructose 1,6-bisphosphate	C00354
3-Phospho-D-glycerate	C00197	L-Serine	C00065		L-Phenylalanine	C00079	L-Cysteine	C00097		D-Galacturonate	C00333	D-fructose 1,6-bisphosphate	C00354
3-Phospho-D-glycerate	C00197	L-Lysine	C00047		L-Phenylalanine	C00079	L-Proline	C00148		D-Mannuronate	C02024	D-fructose 1,6-bisphosphate	C00354
3-Phospho-D-glycerate	C00197	L-Phenylalanine	C00079		L-Phenylalanine	C00079	L-Isoleucine	C00407		L-Iduronic acid	C06472	D-fructose 1,6-bisphosphate	C00354
3-Phospho-D-glycerate	C00197	L-Alanine	C00041		L-Alanine	C00041	L-Asparagine	C00152		L-Guluronic acid	C06477	D-fructose 1,6-bisphosphate	C00354
3-Phospho-D-glycerate	C00197	L-Asparagine	C00152		L-Alanine	C00041	L-Threonine	C00188		D-Gluconic acid	C00257	D-fructose 1,6-bisphosphate	C00354
3-Phospho-D-glycerate	C00197	L-Threonine	C00188		L-Alanine	C00041	L-Arginine	C00062		2-Amino-2-deoxy-D-gluconate	C03752	D-fructose 1,6-bisphosphate	C00354
3-Phospho-D-glycerate	C00197	L-Arginine	C00062		L-Alanine	C00041	L-Tyrosine	C00082		2-Keto-D-gluconic acid	C06473	D-fructose 1,6-bisphosphate	C00354
3-Phospho-D-glycerate	C00197	L-Tyrosine	C00082		L-Alanine	C00041	L-Valine	C00183		3-Deoxy-D-manno-octulosonate	C01187	D-fructose 1,6-bisphosphate	C00354
3-Phospho-D-glycerate	C00197	L-Valine	C00183		L-Alanine	C00041	L-Glutamate	C00025		Starch	C00369	D-fructose 1,6-bisphosphate	C00354
3-Phospho-D-glycerate	C00197	L-Glutamate	C00025		L-Alanine	C00041	L-Methionine	C00073		Glycogen	C00182	D-fructose 1,6-bisphosphate	C00354
3-Phospho-D-glycerate	C00197	L-Methionine	C00073		L-Alanine	C00041	L-Histidine	C00135		Salicin	C01451	D-fructose 1,6-bisphosphate	C00354
3-Phospho-D-glycerate	C00197	L-Histidine	C00135		L-Alanine	C00041	L-Tryptophan	C00078		Raffinose	C00492	D-fructose 1,6-bisphosphate	C00354
3-Phospho-D-glycerate	C00197	L-Tryptophan	C00078		L-Alanine	C00041	L-Leucine	C00123		Arbutin	C06186	D-fructose 1,6-bisphosphate	C00354
3-Phospho-D-glycerate	C00197	L-Leucine	C00123		L-Alanine	C00041	L-Glutamine	C00064		Arbutin 6-phosphate	C06187	D-fructose 1,6-bisphosphate	C00354
3-Phospho-D-glycerate	C00197	L-Glutamine	C00064		L-Alanine	C00041	L-Cysteine	C00097		Trehalose 6-phosphate	C00689	D-fructose 1,6-bisphosphate	C00354
3-Phospho-D-glycerate	C00197	L-Cysteine	C00097		L-Alanine	C00041	L-Proline	C00148		Cellobiose 6-phosphate	C04534	D-fructose 1,6-bisphosphate	C00354
3-Phospho-D-glycerate	C00197	L-Proline	C00148		L-Alanine	C00041	L-Isoleucine	C00407		Sucrose 6-phosphate	C16688	D-fructose 1,6-bisphosphate	C00354
3-Phospho-D-glycerate	C00197	L-Isoleucine	C00407		L-Asparagine	C00152	L-Threonine	C00188		D-Mannose 6-phosphate	C00275	D-fructose 1,6-bisphosphate	C00354
3-Methyl-2-oxobutanoic acid	C00141	Glycine	C00037		L-Asparagine	C00152	L-Arginine	C00062		N-Acetyl-D-glucosamine 6-phosphate	C00357	D-fructose 1,6-bisphosphate	C00354
3-Methyl-2-oxobutanoic acid	C00141	L-Aspartate	C00049		L-Asparagine	C00152	L-Tyrosine	C00082		Mannitol	C00392	D-fructose 1,6-bisphosphate	C00354
3-Methyl-2-oxobutanoic acid	C00141	L-Serine	C00065		L-Asparagine	C00152	L-Valine	C00183		D-Mannitol 1-phosphate	C00644	D-fructose 1,6-bisphosphate	C00354
3-Methyl-2-oxobutanoic acid	C00141	L-Lysine	C00047		L-Asparagine	C00152	L-Glutamate	C00025		D-Fructose 6-phosphate	C00085	D-fructose 1,6-bisphosphate	C00354
3-Methyl-2-oxobutanoic acid	C00141	L-Phenylalanine	C00079		L-Asparagine	C00152	L-Methionine	C00073		D-Fructose 1-phosphate	C01094	D-fructose 1,6-bisphosphate	C00354
3-Methyl-2-oxobutanoic acid	C00141	L-Alanine	C00041		L-Asparagine	C00152	L-Histidine	C00135		D-Ribose 5-phosphate	C00117	D-fructose 1,6-bisphosphate	C00354
3-Methyl-2-oxobutanoic acid	C00141	L-Asparagine	C00152		L-Asparagine	C00152	L-Tryptophan	C00078		Galactitol	C01697	D-fructose 1,6-bisphosphate	C00354
3-Methyl-2-oxobutanoic acid	C00141	L-Threonine	C00188		L-Asparagine	C00152	L-Leucine	C00123		Galactitol 1-phosphate	C06311	D-fructose 1,6-bisphosphate	C00354
3-Methyl-2-oxobutanoic acid	C00141	L-Arginine	C00062		L-Asparagine	C00152	L-Glutamine	C00064		Sucrose	C00089	D-Xylulose 5-phosphate	C00231
3-Methyl-2-oxobutanoic acid	C00141	L-Tyrosine	C00082		L-Asparagine	C00152	L-Cysteine	C00097		Isomaltose	C00252	D-Xylulose 5-phosphate	C00231
3-Methyl-2-oxobutanoic acid	C00141	L-Valine	C00183		L-Asparagine	C00152	L-Proline	C00148		Gentiobiose	C08240	D-Xylulose 5-phosphate	C00231
3-Methyl-2-oxobutanoic acid	C00141	L-Glutamate	C00025		L-Asparagine	C00152	L-Isoleucine	C00407		Maltulose	C19633	D-Xylulose 5-phosphate	C00231
3-Methyl-2-oxobutanoic acid	C00141	L-Methionine	C00073		L-Asparagine	C00188	L-Arginine	C00062		Melibiulose	C19634	D-Xylulose 5-phosphate	C00231
3-Methyl-2-oxobutanoic acid	C00141	L-Histidine	C00135		L-Threonine	C00188	L-Tyrosine	C00082		Rutinose	C08247	D-Xylulose 5-phosphate	C00231
3-Methyl-2-oxobutanoic acid	C00141	L-Tryptophan	C00078		L-Threonine	C00188	L-Valine	C00183		Vicianose	C01625	D-Xylulose 5-phosphate	C00231
3-Methyl-2-oxobutanoic acid	C00141	L-Leucine	C00123		L-Threonine	C00188	L-Glutamate	C00025		Lactose	C00243	D-Xylulose 5-phosphate	C00231
3-Methyl-2-oxobutanoic acid	C00141	L-Glutamine	C00064		L-Threonine	C00188	L-Methionine	C00073		Trehalose	C01083	D-Xylulose 5-phosphate	C00231
3-Methyl-2-oxobutanoic acid	C00141	L-Cysteine	C00097		L-Threonine	C00188	L-Histidine	C00135		Kojibiose	C19632	D-Xylulose 5-phosphate	C00231
3-Methyl-2-oxobutanoic acid	C00141	L-Proline	C00148		L-Threonine	C00188	L-Tryptophan	C00078		Mannobiose	C01728	D-Xylulose 5-phosphate	C00231
3-Methyl-2-oxobutanoic acid	C00141	L-Isoleucine	C00407		L-Threonine	C00188	L-Leucine	C00123		Nigerose	C01518	D-Xylulose 5-phosphate	C00231
2-Oxoglutarate	C00026	Glycine	C00037		L-Threonine	C00188	L-Glutamine	C00064		Scillabiose	C19635	D-Xylulose 5-phosphate	C00231
2-Oxoglutarate	C00026	L-Aspartate	C00049		L-Threonine	C00188	L-Cysteine	C00097		Xylobiose	C01630	D-Xylulose 5-phosphate	C00231
2-Oxoglutarate	C00026	L-Serine	C00065		L-Threonine	C00188	L-Proline	C00148		Maltose	C00208	D-Xylulose 5-phosphate	C00231
2-Oxoglutarate	C00026	L-Lysine	C00047		L-Threonine	C00188	L-Isoleucine	C00407		Cellobiose	C00185	D-Xylulose 5-phosphate	C00231
2-Oxoglutarate	C00026	L-Phenylalanine	C00079		L-Arginine	C00062	L-Tyrosine	C00082		Laminaribiose	C02048	D-Xylulose 5-phosphate	C00231
2-Oxoglutarate	C00026	L-Alanine	C00041		L-Arginine	C00062	L-Valine	C00183		Melibiose	C05402	D-Xylulose 5-phosphate	C00231
2-Oxoglutarate	C00026	L-Asparagine	C00152		L-Arginine	C00062	L-Glutamate	C00025		Palatinose	C01742	D-Xylulose 5-phosphate	C00231
2-Oxoglutarate	C00026	L-Threonine	C00188		L-Arginine	C00062	L-Methionine	C00073		Turanose	C19636	D-Xylulose 5-phosphate	C00231
2-Oxoglutarate	C00026	L-Arginine	C00062		L-Arginine	C00062	L-Histidine	C00135		3,6-Anhydrogalactose	C06474	D-Xylulose 5-phosphate	C00231
2-Oxoglutarate	C00026	L-Tyrosine	C00082		L-Arginine	C00062	L-Tryptophan	C00078		3,6-Anhydroglucose	C06478	D-Xylulose 5-phosphate	C00231
2-Oxoglutarate	C00026	L-Valine	C00183		L-Arginine	C00062	L-Leucine	C00123		D-Glucose	C00031	D-Xylulose 5-phosphate	C00231
2-Oxoglutarate	C00026	L-Glutamate	C00025		L-Arginine	C00062	L-Glutamine	C00064		D-Galactose	C00124	D-Xylulose 5-phosphate	C00231
2-Oxoglutarate	C00026	L-Methionine	C00073		L-Arginine	C00062	L-Cysteine	C00097		L-Galactose	C01825	D-Xylulose 5-phosphate	C00231
2-Oxoglutarate	C00026	L-Histidine	C00135		L-Arginine	C00062	L-Proline	C00148		D-Mannose	C00159	D-Xylulose 5-phosphate	C00231
2-Oxoglutarate	C00026	L-Tryptophan	C00078		L-Arginine	C00062	L-Isoleucine	C00407		D-Allose	C01487	D-Xylulose 5-phosphate	C00231
2-Oxoglutarate	C00026	L-Leucine	C00123		L-Tyrosine	C00082	L-Valine	C00183		D-Altrose	C06464	D-Xylulose 5-phosphate	C00231
2-Oxoglutarate	C00026	L-Glutamine	C00064		L-Tyrosine	C00082	L-Glutamate	C00025		D-Gulose	C06465	D-Xylulose 5-phosphate	C00231
2-Oxoglutarate	C00026	L-Cysteine	C00097		L-Tyrosine	C00082	L-Methionine	C00073		L-Gulose	C15923	D-Xylulose 5-phosphate	C00231
2-Oxoglutarate	C00026	L-Proline	C00148		L-Tyrosine	C00082	L-Histidine	C00135		D-Idose	C06466	D-Xylulose 5-phosphate	C00231
2-Oxoglutarate	C00026	L-Isoleucine	C00407		L-Tyrosine	C00082	L-Tryptophan	C00078		D-Talose	C06467	D-Xylulose 5-phosphate	C00231
Oxaloacetate	C00036	Glycine	C00037		L-Tyrosine	C00082	L-Leucine	C00123		D-Arabinose	C00216	D-Xylulose 5-phosphate	C00231
Oxaloacetate	C00036	L-Aspartate	C00049		L-Tyrosine	C00082	L-Glutamine	C00064		D-Xylose	C00181	D-Xylulose 5-phosphate	C00231
Oxaloacetate	C00036	L-Serine	C00065		L-Tyrosine	C00082	L-Cysteine	C00097		D-Lyxose	C00476	D-Xylulose 5-phosphate	C00231
Oxaloacetate	C00036	L-Lysine	C00047		L-Tyrosine	C00082	L-Proline	C00148		D-Ribose	C00121	D-Xylulose 5-phosphate	C00231
Oxaloacetate	C00036	L-Phenylalanine	C00079		L-Tyrosine	C00082	L-Isoleucine	C00407		L-Arabinose	C00259	D-Xylulose 5-phosphate	C00231
Oxaloacetate	C00036	L-Alanine	C00041		L-Valine	C00183	L-Glutamate	C00025		L-Xylose	C01510	D-Xylulose 5-phosphate	C00231
Oxaloacetate	C00036	L-Asparagine	C00152		L-Valine	C00183	L-Methionine	C00073		L-Lyxose	C01508	D-Xylulose 5-phosphate	C00231
Oxaloacetate	C00036	L-Threonine	C00188		L-Valine	C00183	L-Histidine	C00135		D-Threose	C06463	D-Xylulose 5-phosphate	C00231
Oxaloacetate	C00036	L-Arginine	C00062		L-Valine	C00183	L-Tryptophan	C00078		D-Erythrose	C01796	D-Xylulose 5-phosphate	C00231
Oxaloacetate	C00036	L-Tyrosine	C00082		L-Valine	C00183	L-Leucine	C00123		D-Glyceraldehyde	C00577	D-Xylulose 5-phosphate	C00231
Oxaloacetate	C00036	L-Valine	C00183		L-Valine	C00183	L-Glutamine	C00064		L-Glyceraldehyde	C02426	D-Xylulose 5-phosphate	C00231
Oxaloacetate	C00036	L-Glutamate	C00025		L-Valine	C00183	L-Cysteine	C00097		Glycerone	C00184	D-Xylulose 5-phosphate	C00231
Oxaloacetate	C00036	L-Methionine	C00073		L-Valine	C00183	L-Proline	C00148		D-Erythrulose	C02022	D-Xylulose 5-phosphate	C00231
Oxaloacetate	C00036	L-Histidine	C00135		L-Valine	C00183	L-Isoleucine	C00407		L-Erythrulose	C02045	D-Xylulose 5-phosphate	C00231
Oxaloacetate	C00036	L-Tryptophan	C00078		L-Glutamate	C00025	L-Methionine	C00073		D-Ribulose	C00309	D-Xylulose 5-phosphate	C00231
Oxaloacetate	C00036	L-Leucine	C00123		L-Glutamate	C00025	L-Histidine	C00135		D-Xylulose	C00310	D-Xylulose 5-phosphate	C00231
Oxaloacetate	C00036	L-Glutamine	C00064		L-Glutamate	C00025	L-Tryptophan	C00078		L-Ribulose	C00508	D-Xylulose 5-phosphate	C00231
Oxaloacetate	C00036	L-Cysteine	C00097		L-Glutamate	C00025	L-Leucine	C00123		L-Xylulose	C00312	D-Xylulose 5-phosphate	C00231
Oxaloacetate	C00036	L-Proline	C00148		L-Glutamate	C00025	L-Glutamine	C00064		D-Fructose	C00095	D-Xylulose 5-phosphate	C00231
Oxaloacetate	C00036	L-Isoleucine	C00407		L-Glutamate	C00025	L-Cysteine	C00097		D-Sorbose	C00764	D-Xylulose 5-phosphate	C00231
Fumarate	C00122	Glycine	C00037		L-Glutamate	C00025	L-Proline	C00148		D-Tagatose	C00795	D-Xylulose 5-phosphate	C00231
Fumarate	C00122	L-Aspartate	C00049		L-Glutamate	C00025	L-Isoleucine	C00407		D-Psicose	C06468	D-Xylulose 5-phosphate	C00231
Fumarate	C00122	L-Serine	C00065		L-Methionine	C00073	L-Histidine	C00135		L-Fructose	C01719	D-Xylulose 5-phosphate	C00231
Fumarate	C00122	L-Lysine	C00047		L-Methionine	C00073	L-Tryptophan	C00078		L-Sorbose	C00247	D-Xylulose 5-phosphate	C00231
Fumarate	C00122	L-Phenylalanine	C00079		L-Methionine	C00073	L-Leucine	C00123		Sedoheptulose	C02076	D-Xylulose 5-phosphate	C00231
Fumarate	C00122	L-Alanine	C00041		L-Methionine	C00073	L-Glutamine	C00064		Coriose	C19612	D-Xylulose 5-phosphate	C00231
Fumarate	C00122	L-Asparagine	C00152		L-Methionine	C00073	L-Cysteine	C00097		Deoxyribose	C01801	D-Xylulose 5-phosphate	C00231
Fumarate	C00122	L-Threonine	C00188		L-Methionine	C00073	L-Proline	C00148		6-Deoxy-D-galactose	C01018	D-Xylulose 5-phosphate	C00231
Fumarate	C00122	L-Arginine	C00062		L-Methionine	C00073	L-Isoleucine	C00407		6-Deoxy-L-galactose	C01019	D-Xylulose 5-phosphate	C00231
Fumarate	C00122	L-Tyrosine	C00082		L-Histidine	C00135	L-Tryptophan	C00078		D-Rhamnose	C01684	D-Xylulose 5-phosphate	C00231
Fumarate	C00122	L-Valine	C00183		L-Histidine	C00135	L-Leucine	C00123		L-Rhamnose	C00507	D-Xylulose 5-phosphate	C00231
Fumarate	C00122	L-Glutamate	C00025		L-Histidine	C00135	L-Glutamine	C00064		2-Deoxy-D-glucose	C00586	D-Xylulose 5-phosphate	C00231
Fumarate	C00122	L-Methionine	C00073		L-Histidine	C00135	L-Cysteine	C00097		6-Deoxy-D-glucose	C02522	D-Xylulose 5-phosphate	C00231
Fumarate	C00122	L-Histidine	C00135		L-Histidine	C00135	L-Proline	C00148		2-Deoxy-D-galactose	C02781	D-Xylulose 5-phosphate	C00231
Fumarate	C00122	L-Tryptophan	C00078		L-Histidine	C00135	L-Isoleucine	C00407		Abequose	C06471	D-Xylulose 5-phosphate	C00231
Fumarate	C00122	L-Leucine	C00123		L-Tryptophan	C00078	L-Leucine	C00123		D-Glucosamine	C00329	D-Xylulose 5-phosphate	C00231
Fumarate	C00122	L-Glutamine	C00064		L-Tryptophan	C00078	L-Glutamine	C00064		D-Galactosamine	C02262	D-Xylulose 5-phosphate	C00231
Fumarate	C00122	L-Cysteine	C00097		L-Tryptophan	C00078	L-Cysteine	C00097		D-Mannosamine	C03570	D-Xylulose 5-phosphate	C00231
Fumarate	C00122	L-Proline	C00148		L-Tryptophan	C00078	L-Proline	C00148		Neuraminic acid	C06469	D-Xylulose 5-phosphate	C00231
Fumarate	C00122	L-Isoleucine	C00407		L-Tryptophan	C00078	L-Isoleucine	C00407		Muramic acid	C06470	D-Xylulose 5-phosphate	C00231
D-Ribulose 5-phosphate	C00199	Glycine	C00037		L-Leucine	C00123	L-Glutamine	C00064		N-Acetyl-D-glucosamine	C00140	D-Xylulose 5-phosphate	C00231
D-Ribulose 5-phosphate	C00199	L-Aspartate	C00049		L-Leucine	C00123	L-Cysteine	C00097		N-Acetyl-D-galactosamine	C01132	D-Xylulose 5-phosphate	C00231
D-Ribulose 5-phosphate	C00199	L-Serine	C00065		L-Leucine	C00123	L-Proline	C00148		N-Acetyl-D-mannosamine	C00645	D-Xylulose 5-phosphate	C00231
D-Ribulose 5-phosphate	C00199	L-Lysine	C00047		L-Leucine	C00123	L-Isoleucine	C00407		N-Acetylneuraminate	C00270	D-Xylulose 5-phosphate	C00231
D-Ribulose 5-phosphate	C00199	L-Phenylalanine	C00079		L-Glutamine	C00064	L-Cysteine	C00097		N-Acetylmuramate	C02713	D-Xylulose 5-phosphate	C00231
D-Ribulose 5-phosphate	C00199	L-Alanine	C00041		L-Glutamine	C00064	L-Proline	C00148		O-Acetylneuraminic acid	C03525	D-Xylulose 5-phosphate	C00231
D-Ribulose 5-phosphate	C00199	L-Asparagine	C00152		L-Glutamine	C00064	L-Isoleucine	C00407		N-Glycoloyl-neuraminate	C03410	D-Xylulose 5-phosphate	C00231
D-Ribulose 5-phosphate	C00199	L-Threonine	C00188		L-Cysteine	C00097	L-Proline	C00148		D-Fructuronate	C00905	D-Xylulose 5-phosphate	C00231
D-Ribulose 5-phosphate	C00199	L-Arginine	C00062		L-Cysteine	C00097	L-Isoleucine	C00407		D-Tagaturonate	C00558	D-Xylulose 5-phosphate	C00231
D-Ribulose 5-phosphate	C00199	L-Tyrosine	C00082							D-Glucuronate	C00191	D-Xylulose 5-phosphate	C00231
D-Ribulose 5-phosphate	C00199	L-Valine	C00183							D-Galacturonate	C00333	D-Xylulose 5-phosphate	C00231
D-Ribulose 5-phosphate	C00199	L-Glutamate	C00025							D-Mannuronate	C02024	D-Xylulose 5-phosphate	C00231
D-Ribulose 5-phosphate	C00199	L-Methionine	C00073							L-Iduronic acid	C06472	D-Xylulose 5-phosphate	C00231
D-Ribulose 5-phosphate	C00199	L-Histidine	C00135							L-Guluronic acid	C06477	D-Xylulose 5-phosphate	C00231
D-Ribulose 5-phosphate	C00199	L-Tryptophan	C00078							D-Gluconic acid	C00257	D-Xylulose 5-phosphate	C00231
D-Ribulose 5-phosphate	C00199	L-Leucine	C00123							2-Amino-2-deoxy-D-gluconate	C03752	D-Xylulose 5-phosphate	C00231
D-Ribulose 5-phosphate	C00199	L-Glutamine	C00064							2-Keto-D-gluconic acid	C06473	D-Xylulose 5-phosphate	C00231
D-Ribulose 5-phosphate	C00199	L-Cysteine	C00097							3-Deoxy-D-manno-octulosonate	C01187	D-Xylulose 5-phosphate	C00231
D-Ribulose 5-phosphate	C00199	L-Proline	C00148							Starch	C00369	D-Xylulose 5-phosphate	C00231
D-Ribulose 5-phosphate	C00199	L-Isoleucine	C00407							Glycogen	C00182	D-Xylulose 5-phosphate	C00231
Homocitrate	C01251	Glycine	C00037							Salicin	C01451	D-Xylulose 5-phosphate	C00231
Homocitrate	C01251	L-Aspartate	C00049							Raffinose	C00492	D-Xylulose 5-phosphate	C00231
Homocitrate	C01251	L-Serine	C00065							Arbutin	C06186	D-Xylulose 5-phosphate	C00231
Homocitrate	C01251	L-Lysine	C00047							Arbutin 6-phosphate	C06187	D-Xylulose 5-phosphate	C00231
Homocitrate	C01251	L-Phenylalanine	C00079							Trehalose 6-phosphate	C00689	D-Xylulose 5-phosphate	C00231
Homocitrate	C01251	L-Alanine	C00041							Cellobiose 6-phosphate	C04534	D-Xylulose 5-phosphate	C00231
Homocitrate	C01251	L-Asparagine	C00152							Sucrose 6-phosphate	C16688	D-Xylulose 5-phosphate	C00231
Homocitrate	C01251	L-Threonine	C00188							D-Mannose 6-phosphate	C00275	D-Xylulose 5-phosphate	C00231
Homocitrate	C01251	L-Arginine	C00062							N-Acetyl-D-glucosamine 6-phosphate	C00357	D-Xylulose 5-phosphate	C00231
Homocitrate	C01251	L-Tyrosine	C00082							Mannitol	C00392	D-Xylulose 5-phosphate	C00231
Homocitrate	C01251	L-Valine	C00183							D-Mannitol 1-phosphate	C00644	D-Xylulose 5-phosphate	C00231
Homocitrate	C01251	L-Glutamate	C00025							D-Fructose 6-phosphate	C00085	D-Xylulose 5-phosphate	C00231
Homocitrate	C01251	L-Methionine	C00073							D-Fructose 1-phosphate	C01094	D-Xylulose 5-phosphate	C00231
Homocitrate	C01251	L-Histidine	C00135							D-Ribose 5-phosphate	C00117	D-Xylulose 5-phosphate	C00231
Homocitrate	C01251	L-Tryptophan	C00078							Galactitol	C01697	D-Xylulose 5-phosphate	C00231
Homocitrate	C01251	L-Leucine	C00123							Galactitol 1-phosphate	C06311	D-Xylulose 5-phosphate	C00231
Homocitrate	C01251	L-Glutamine	C00064							Sucrose	C00089	D-tagatose 1,6-bisphosphate	C03785
Homocitrate	C01251	L-Cysteine	C00097							Isomaltose	C00252	D-tagatose 1,6-bisphosphate	C03785
Homocitrate	C01251	L-Proline	C00148							Gentiobiose	C08240	D-tagatose 1,6-bisphosphate	C03785
Homocitrate	C01251	L-Isoleucine	C00407							Maltulose	C19633	D-tagatose 1,6-bisphosphate	C03785
										Melibiulose	C19634	D-tagatose 1,6-bisphosphate	C03785
										Rutinose	C08247	D-tagatose 1,6-bisphosphate	C03785
										Vicianose	C01625	D-tagatose 1,6-bisphosphate	C03785
										Lactose	C00243	D-tagatose 1,6-bisphosphate	C03785
										Trehalose	C01083	D-tagatose 1,6-bisphosphate	C03785
										Kojibiose	C19632	D-tagatose 1,6-bisphosphate	C03785
										Mannobiose	C01728	D-tagatose 1,6-bisphosphate	C03785
										Nigerose	C01518	D-tagatose 1,6-bisphosphate	C03785
										Scillabiose	C19635	D-tagatose 1,6-bisphosphate	C03785
										Xylobiose	C01630	D-tagatose 1,6-bisphosphate	C03785
										Maltose	C00208	D-tagatose 1,6-bisphosphate	C03785
										Cellobiose	C00185	D-tagatose 1,6-bisphosphate	C03785
										Laminaribiose	C02048	D-tagatose 1,6-bisphosphate	C03785
										Melibiose	C05402	D-tagatose 1,6-bisphosphate	C03785
										Palatinose	C01742	D-tagatose 1,6-bisphosphate	C03785
										Turanose	C19636	D-tagatose 1,6-bisphosphate	C03785
										3,6-Anhydrogalactose	C06474	D-tagatose 1,6-bisphosphate	C03785
										3,6-Anhydroglucose	C06478	D-tagatose 1,6-bisphosphate	C03785
										D-Glucose	C00031	D-tagatose 1,6-bisphosphate	C03785
										D-Galactose	C00124	D-tagatose 1,6-bisphosphate	C03785
										L-Galactose	C01825	D-tagatose 1,6-bisphosphate	C03785
										D-Mannose	C00159	D-tagatose 1,6-bisphosphate	C03785
										D-Allose	C01487	D-tagatose 1,6-bisphosphate	C03785
										D-Altrose	C06464	D-tagatose 1,6-bisphosphate	C03785
										D-Gulose	C06465	D-tagatose 1,6-bisphosphate	C03785
										L-Gulose	C15923	D-tagatose 1,6-bisphosphate	C03785
										D-Idose	C06466	D-tagatose 1,6-bisphosphate	C03785
										D-Talose	C06467	D-tagatose 1,6-bisphosphate	C03785
										D-Arabinose	C00216	D-tagatose 1,6-bisphosphate	C03785
										D-Xylose	C00181	D-tagatose 1,6-bisphosphate	C03785
										D-Lyxose	C00476	D-tagatose 1,6-bisphosphate	C03785
										D-Ribose	C00121	D-tagatose 1,6-bisphosphate	C03785
										L-Arabinose	C00259	D-tagatose 1,6-bisphosphate	C03785
										L-Xylose	C01510	D-tagatose 1,6-bisphosphate	C03785
										L-Lyxose	C01508	D-tagatose 1,6-bisphosphate	C03785
										D-Threose	C06463	D-tagatose 1,6-bisphosphate	C03785
										D-Erythrose	C01796	D-tagatose 1,6-bisphosphate	C03785
										D-Glyceraldehyde	C00577	D-tagatose 1,6-bisphosphate	C03785
										L-Glyceraldehyde	C02426	D-tagatose 1,6-bisphosphate	C03785
										Glycerone	C00184	D-tagatose 1,6-bisphosphate	C03785
										D-Erythrulose	C02022	D-tagatose 1,6-bisphosphate	C03785
										L-Erythrulose	C02045	D-tagatose 1,6-bisphosphate	C03785
										D-Ribulose	C00309	D-tagatose 1,6-bisphosphate	C03785
										D-Xylulose	C00310	D-tagatose 1,6-bisphosphate	C03785
										L-Ribulose	C00508	D-tagatose 1,6-bisphosphate	C03785
										L-Xylulose	C00312	D-tagatose 1,6-bisphosphate	C03785
										D-Fructose	C00095	D-tagatose 1,6-bisphosphate	C03785
										D-Sorbose	C00764	D-tagatose 1,6-bisphosphate	C03785
										D-Tagatose	C00795	D-tagatose 1,6-bisphosphate	C03785
										D-Psicose	C06468	D-tagatose 1,6-bisphosphate	C03785
										L-Fructose	C01719	D-tagatose 1,6-bisphosphate	C03785
										L-Sorbose	C00247	D-tagatose 1,6-bisphosphate	C03785
										Sedoheptulose	C02076	D-tagatose 1,6-bisphosphate	C03785
										Coriose	C19612	D-tagatose 1,6-bisphosphate	C03785
										Deoxyribose	C01801	D-tagatose 1,6-bisphosphate	C03785
										6-Deoxy-D-galactose	C01018	D-tagatose 1,6-bisphosphate	C03785
										6-Deoxy-L-galactose	C01019	D-tagatose 1,6-bisphosphate	C03785
										D-Rhamnose	C01684	D-tagatose 1,6-bisphosphate	C03785
										L-Rhamnose	C00507	D-tagatose 1,6-bisphosphate	C03785
										2-Deoxy-D-glucose	C00586	D-tagatose 1,6-bisphosphate	C03785
										6-Deoxy-D-glucose	C02522	D-tagatose 1,6-bisphosphate	C03785
										2-Deoxy-D-galactose	C02781	D-tagatose 1,6-bisphosphate	C03785
										Abequose	C06471	D-tagatose 1,6-bisphosphate	C03785
										D-Glucosamine	C00329	D-tagatose 1,6-bisphosphate	C03785
										D-Galactosamine	C02262	D-tagatose 1,6-bisphosphate	C03785
										D-Mannosamine	C03570	D-tagatose 1,6-bisphosphate	C03785
										Neuraminic acid	C06469	D-tagatose 1,6-bisphosphate	C03785
										Muramic acid	C06470	D-tagatose 1,6-bisphosphate	C03785
										N-Acetyl-D-glucosamine	C00140	D-tagatose 1,6-bisphosphate	C03785
										N-Acetyl-D-galactosamine	C01132	D-tagatose 1,6-bisphosphate	C03785
										N-Acetyl-D-mannosamine	C00645	D-tagatose 1,6-bisphosphate	C03785
										N-Acetylneuraminate	C00270	D-tagatose 1,6-bisphosphate	C03785
										N-Acetylmuramate	C02713	D-tagatose 1,6-bisphosphate	C03785
										O-Acetylneuraminic acid	C03525	D-tagatose 1,6-bisphosphate	C03785
										N-Glycoloyl-neuraminate	C03410	D-tagatose 1,6-bisphosphate	C03785
										D-Fructuronate	C00905	D-tagatose 1,6-bisphosphate	C03785
										D-Tagaturonate	C00558	D-tagatose 1,6-bisphosphate	C03785
										D-Glucuronate	C00191	D-tagatose 1,6-bisphosphate	C03785
										D-Galacturonate	C00333	D-tagatose 1,6-bisphosphate	C03785
										D-Mannuronate	C02024	D-tagatose 1,6-bisphosphate	C03785
										L-Iduronic acid	C06472	D-tagatose 1,6-bisphosphate	C03785
										L-Guluronic acid	C06477	D-tagatose 1,6-bisphosphate	C03785
										D-Gluconic acid	C00257	D-tagatose 1,6-bisphosphate	C03785
										2-Amino-2-deoxy-D-gluconate	C03752	D-tagatose 1,6-bisphosphate	C03785
										2-Keto-D-gluconic acid	C06473	D-tagatose 1,6-bisphosphate	C03785
										3-Deoxy-D-manno-octulosonate	C01187	D-tagatose 1,6-bisphosphate	C03785
										Starch	C00369	D-tagatose 1,6-bisphosphate	C03785
										Glycogen	C00182	D-tagatose 1,6-bisphosphate	C03785
										Salicin	C01451	D-tagatose 1,6-bisphosphate	C03785
										Raffinose	C00492	D-tagatose 1,6-bisphosphate	C03785
										Arbutin	C06186	D-tagatose 1,6-bisphosphate	C03785
										Arbutin 6-phosphate	C06187	D-tagatose 1,6-bisphosphate	C03785
										Trehalose 6-phosphate	C00689	D-tagatose 1,6-bisphosphate	C03785
										Cellobiose 6-phosphate	C04534	D-tagatose 1,6-bisphosphate	C03785
										Sucrose 6-phosphate	C16688	D-tagatose 1,6-bisphosphate	C03785
										D-Mannose 6-phosphate	C00275	D-tagatose 1,6-bisphosphate	C03785
										N-Acetyl-D-glucosamine 6-phosphate	C00357	D-tagatose 1,6-bisphosphate	C03785
										Mannitol	C00392	D-tagatose 1,6-bisphosphate	C03785
										D-Mannitol 1-phosphate	C00644	D-tagatose 1,6-bisphosphate	C03785
										D-Fructose 6-phosphate	C00085	D-tagatose 1,6-bisphosphate	C03785
										D-Fructose 1-phosphate	C01094	D-tagatose 1,6-bisphosphate	C03785
										D-Ribose 5-phosphate	C00117	D-tagatose 1,6-bisphosphate	C03785
										Galactitol	C01697	D-tagatose 1,6-bisphosphate	C03785
										Galactitol 1-phosphate	C06311	D-tagatose 1,6-bisphosphate	C03785
