# Supplementary material for: Comparative genomics of Lactobacillus crispatus suggests novel mechanisms for the competitive exclusion of Gardnerella vaginalis
Source: BMC Genomics. 2014 Dec 5;15:1070. doi: 10.1186/1471-2164-15-1070 (PMC4300991; doi:10.1186/1471-2164-15-1070)
Supplement: Supplementary file 5 — Additional file 5: The L. crispatus data table. Results of the different bioinformatic analyses for each L. crispatus CDS. (XLS 18 MB) [file 12864_2014_6771_MOESM5_ESM.xls]

## Sheet: Additional_file_4
ID	ACC	Organism	Master sequence	Start	End	Strand	Original Annotation	Len (AA)	Len (nt)	Annotation (Blannotator)	Annotation (RAST)	Annotation (Best BLAST)	Best BLAST organism	PFAM ID	PFAM Desc	CD-Search	COG category	Adhesion domain	cas-proteins	Prophage	EPS	KAAS (KO)	KAAS (func)	KAAS (EC)	Protease (MEROPS family)	Protease (MEROPS clan)	Bacteriocin (Bagel)	GI (Integrated, 1=non-strain-specific, 2=strain-specific)	GI (IslandPick)	GI (IslandPath-DIMOB)	GI (SIGI-HMM)	OrthoMCL-family	Lactobacillus crispatus ST1	Lactobacillus crispatus JV-V01	Lactobacillus crispatus MV-1A-US	Lactobacillus crispatus 125-2-CHN	Lactobacillus crispatus MV-3A-US	Lactobacillus crispatus SJ-3C-US	Lactobacillus crispatus 214-1	Lactobacillus crispatus CTV-05	Lactobacillus crispatus FB049-03	Lactobacillus crispatus FB077-07	Number of L. crispatus genomes with the family	core genome family	strain specific family	Lactobacillus crispatus ST1	Lactobacillus crispatus JV-V01	Lactobacillus crispatus MV-1A-US	Lactobacillus crispatus 125-2-CHN
ZP_05550271.1	HMPREF5045_02083	Lactobacillus crispatus 125-2-CHN	NZ_GG698789	1	489	-	transposase	163	489	Transposase (Fragment)	Mobile element protein	Integrase core domain protein (Fragment)	Lactobacillus crispatus 125-2-CHN	PF00665.21	Integrase core domain	COG2826	L	NA	NA	NA	NA	NA	NA	NA	NA	NA	NA	2	NA	1	NA	ZP_05550271.1	0	0	0	1	0	0	0	0	0	0	1	0	1	-	-	-	ZP_05550271.1
ZP_05550253.1	HMPREF5045_02065	Lactobacillus crispatus 125-2-CHN	NZ_GG698771	193	1419	-	transposase	408	1227	Transposase	Mobile element protein	Transposase	Lactobacillus crispatus MV-3A-US	PF01548.12|PF02371.11	Transposase|Transposase IS116/IS110/IS902 family	COG3547	L	NA	NA	NA	NA	NA	NA	NA	NA	NA	NA	NA	NA	NA	NA	LACT00012	2	2	2	1	1	1	1	5	4	3	10	1	0	YP_003602134.1,YP_003602219.1,	EEJ69581.1,EEJ69580.1,	EEU27444.1,EEU27424.1,	ZP_05550253.1,
ZP_05550251.1	HMPREF5045_02063	Lactobacillus crispatus 125-2-CHN	NZ_GG698769	613	1026	-	transposase	137	414	Transposase	Mobile element protein	Putative transposase	Lactobacillus crispatus 125-2-CHN	NA	NA	NA	NA	NA	NA	NA	NA	NA	NA	NA	NA	NA	NA	NA	NA	NA	NA	LACT02126	0	0	0	1	0	1	0	0	1	1	4	0	0	-	-	-	ZP_05550251.1,
ZP_05550248.1	HMPREF5045_02060	Lactobacillus crispatus 125-2-CHN	NZ_GG698767	73	801	+	transposase	242	729	Transposase	hypothetical protein	Transposase	Lactobacillus crispatus MV-1A-US	PF01527.15|PF13384.1|PF13551.1|PF13518.1	Transposase|Homeodomain-like domain|Winged helix-turn helix|Helix-turn-helix domain	COG2963	L	NA	NA	NA	NA	NA	NA	NA	NA	NA	NA	NA	NA	NA	NA	LACT00083	0	1	1	1	1	1	1	1	1	2	9	0	0	-	EEJ69578.1,	EEU27432.1,	ZP_05550248.1,
ZP_05550249.1	HMPREF5045_02061	Lactobacillus crispatus 125-2-CHN	NZ_GG698767	876	1808	+	integrase	310	933	Integrase	hypothetical protein	Integrase core domain protein	Lactobacillus crispatus 125-2-CHN	PF13276.1|PF00665.21	HTH-like domain|Integrase core domain	COG2801	L	NA	NA	NA	NA	K07497	putative transposase	NA	NA	NA	NA	NA	NA	NA	NA	LACT00082	0	1	1	1	1	1	1	1	1	2	9	0	0	-	EEJ69579.1,	EEU27431.1,	ZP_05550249.1,
ZP_05550068.1	HMPREF5045_01879	Lactobacillus crispatus 125-2-CHN	NZ_GG698763	1	830	-	ribonucleoside-diphosphate reductase, beta subunit	276	830	Ribonucleotide-diphosphate reductase subunit beta	Ribonucleotide reductase of class Ib (aerobic), beta subunit (EC 1.17.4.1)	Ribonucleotide-diphosphate reductase subunit beta	Lactobacillus crispatus 125-2-CHN	PF00268.16	Ribonucleotide reductase, small chain	COG0208,cl00264	F	NA	NA	NA	NA	K00526	ribonucleoside-diphosphate reductase beta chain	EC:1.17.4.1	NA	NA	NA	NA	NA	NA	NA	LACT01253	0	1	1	2	1	1	1	1	1	1	9	0	0	-	EEJ69453.1,	EEU28560.1,	ZP_05550068.1,ZP_05549470.1,
ZP_05550069.1	HMPREF5045_01880	Lactobacillus crispatus 125-2-CHN	NZ_GG698763	2867	4033	-	hydroxymethylglutaryl-CoA synthase	388	1167	Hydroxymethylglutaryl-CoA synthase	Hydroxymethylglutaryl-CoA synthase (EC 2.3.3.10)	Hydroxymethylglutaryl-CoA synthase	Lactobacillus crispatus (strain ST1)	PF08545.5|PF01154.12|PF08540.5	3-Oxoacyl-[acyl-carrier-protein (ACP)] synthase III|Hydroxymethylglutaryl-coenzyme A synthase N terminal|Hydroxymethylglutaryl-coenzyme A synthase C terminal	COG0332,COG3425	I	NA	NA	NA	NA	K01641	hydroxymethylglutaryl-CoA synthase	EC:2.3.3.10	NA	NA	NA	NA	NA	NA	NA	LACT00026	2	2	2	2	1	1	2	1	1	1	10	1	0	YP_003601104.1,YP_003601103.1,	EEJ70646.1,EEJ70645.1,	EEU29515.1,EEU29516.1,	ZP_05550069.1,ZP_05550070.1,
ZP_05550070.1	HMPREF5045_01881	Lactobacillus crispatus 125-2-CHN	NZ_GG698763	4033	5244	-	hydroxymethylglutaryl-CoA reductase	403	1212	Hydroxymethylglutaryl-CoA reductase	Hydroxymethylglutaryl-CoA reductase (EC 1.1.1.34)	Hydroxymethylglutaryl-CoA reductase, degradative	Lactobacillus crispatus 125-2-CHN	PF00368.13	Hydroxymethylglutaryl-coenzyme A reductase	COG1257,COG3486,cl00205	I,Q	NA	NA	NA	NA	K00054	hydroxymethylglutaryl-CoA reductase	EC:1.1.1.88	NA	NA	NA	NA	NA	NA	NA	LACT00026	2	2	2	2	1	1	2	1	1	1	10	1	0	YP_003601104.1,YP_003601103.1,	EEJ70646.1,EEJ70645.1,	EEU29515.1,EEU29516.1,	ZP_05550069.1,ZP_05550070.1,
ZP_05550071.1	HMPREF5045_01882	Lactobacillus crispatus 125-2-CHN	NZ_GG698763	5241	6404	-	acetyl-CoA C-acetyltransferase	387	1164	Acetyl-CoA acetyltransferase	3-ketoacyl-CoA thiolase (EC 2.3.1.16) @ Acetyl-CoA acetyltransferase (EC 2.3.1.9)	Acetyl-CoA acetyltransferase	Lactobacillus crispatus 125-2-CHN	PF00108.18|PF02803.13	Thiolase, N-terminal domain|Thiolase, C-terminal domain	COG0183	I	NA	NA	NA	NA	K00626	acetyl-CoA C-acetyltransferase	EC:2.3.1.9	NA	NA	NA	NA	NA	NA	NA	LACT01357	1	1	0	1	1	1	1	1	1	1	9	0	0	YP_003601102.1,	EEJ70644.1,	-	ZP_05550071.1,
ZP_05550072.1	HMPREF5045_01883	Lactobacillus crispatus 125-2-CHN	NZ_GG698763	6515	7417	-	UTP-glucose-1-phosphate uridylyltransferase	300	903	UTP-glucose-1-phosphate uridylyltransferase	UTP--glucose-1-phosphate uridylyltransferase (EC 2.7.7.9)	UTP-glucose-1-phosphate uridylyltransferase	Lactobacillus crispatus 214-1	PF12804.2|PF00483.18	MobA-like NTP transferase domain|Nucleotidyl transferase	COG0448,COG0836,COG1207,COG1208,COG1209,COG1210,COG1213,COG4750,cl11394,cl18799	G,J,M	NA	NA	NA	NA	K00963	UTP--glucose-1-phosphate uridylyltransferase	EC:2.7.7.9	NA	NA	NA	NA	NA	NA	NA	LACT00477	1	1	1	1	1	1	1	1	1	1	10	1	0	YP_003601101.1,	EEJ70643.1,	EEU29517.1,	ZP_05550072.1,
ZP_05550073.1	HMPREF5045_01884	Lactobacillus crispatus 125-2-CHN	NZ_GG698763	7478	8401	-	methionine aminopeptidase Map	307	924	Possible ribonuclease BN	Ribonuclease BN (EC 3.1.-.-)	YihY family protein	Lactobacillus crispatus 214-1	PF03631.10	Virulence factor BrkB	COG1295,cl07918	S	NA	NA	NA	NA	K07058	membrane protein	NA	NA	NA	NA	NA	NA	NA	NA	LACT00476	1	1	1	1	1	1	1	1	1	1	10	1	0	YP_003601100.1,	EEJ70642.1,	EEU29518.1,	ZP_05550073.1,
ZP_05550074.1	HMPREF5045_01885	Lactobacillus crispatus 125-2-CHN	NZ_GG698763	8410	9237	-	methionine aminopeptidase, type I	275	828	Methionine aminopeptidase	Methionine aminopeptidase (EC 3.4.11.18)	Methionine aminopeptidase	Lactobacillus crispatus MV-1A-US	PF00557.19	Metallopeptidase family M24	COG0006,COG0024,cl00279	E,J	NA	NA	NA	NA	K01265	methionyl aminopeptidase	EC:3.4.11.18	MER001243	M24A	NA	NA	NA	NA	NA	LACT00475	1	1	1	1	1	1	1	1	1	1	10	1	0	YP_003601099.1,	EEJ70641.1,	EEU29519.1,	ZP_05550074.1,
ZP_05550075.1	HMPREF5045_01886	Lactobacillus crispatus 125-2-CHN	NZ_GG698763	9450	9896	+	flavodoxin	148	447	Flavodoxin	Flavodoxin	Flavodoxin	Lactobacillus crispatus 125-2-CHN	PF00258.20|PF07972.6	Flavodoxin|NrdI Flavodoxin like	COG0369,COG0426,COG0716,cl00438	C,P	NA	NA	NA	NA	NA	NA	NA	NA	NA	NA	NA	NA	NA	NA	LACT00474	1	1	1	1	1	1	1	1	1	1	10	1	0	YP_003601098.1,	EEJ70709.1,	EEU29520.1,	ZP_05550075.1,
ZP_05550076.1	HMPREF5045_01887	Lactobacillus crispatus 125-2-CHN	NZ_GG698763	9889	10416	+	GtcA family membrane protein	175	528	Teichoic acid glycosylation protein	Teichoic acid glycosylation protein	Putative uncharacterized protein	Lactobacillus crispatus 214-1	PF04138.9	GtrA-like protein	COG2246	S	NA	NA	NA	NA	NA	NA	NA	NA	NA	NA	NA	NA	NA	NA	LACT00473	1	1	1	1	1	1	1	1	1	1	10	1	0	YP_003601097.1,	EEJ70708.1,	EEU29521.1,	ZP_05550076.1,
ZP_05550077.1	HMPREF5045_01888	Lactobacillus crispatus 125-2-CHN	NZ_GG698763	12110	13252	-	UDP-N-acetylglucosamine 2-epimerase	380	1143	UDP-N-acetylglucosamine 2-epimerase	UDP-N-acetylglucosamine 2-epimerase (EC 5.1.3.14)	UDP-N-acetylglucosamine 2-epimerase	Lactobacillus crispatus CTV-05	PF02350.14	UDP-N-acetylglucosamine 2-epimerase	COG0381	M	NA	NA	NA	NA	K01791	UDP-N-acetylglucosamine 2-epimerase	EC:5.1.3.14	NA	NA	NA	NA	NA	NA	NA	LACT00472	1	1	1	1	1	1	1	1	1	1	10	1	0	YP_003601096.1,	EEJ70714.1,	EEU29522.1,	ZP_05550077.1,
ZP_05550078.1	HMPREF5045_01889	Lactobacillus crispatus 125-2-CHN	NZ_GG698763	13358	13546	+	predicted protein	62	189	ABC superfamily ATP binding cassette transporter, membrane protein	FIG00742648: hypothetical protein	Putative uncharacterized protein	Lactobacillus crispatus MV-3A-US	NA	NA	NA	NA	NA	NA	NA	NA	NA	NA	NA	NA	NA	NA	NA	NA	NA	NA	LACT01795	1	1	0	1	1	1	1	1	0	0	7	0	0	YP_003601095.1,	EEJ70713.1,	-	ZP_05550078.1,
ZP_05550079.1	HMPREF5045_01890	Lactobacillus crispatus 125-2-CHN	NZ_GG698763	13739	15067	-	PTS system cellobiose-specific IIC component	442	1329	PTS system cellobiose-specific IIC component	phosphoenolpyruvate-dependent sugar phosphotransferase system EIIC, probable cellobiose specific	PTS system, lactose/cellobiose family IIC component	Lactobacillus crispatus 214-1	PF02378.13	Phosphotransferase system, EIIC	COG1455,cl17295	G	NA	NA	NA	NA	K02761	PTS system, cellobiose-specific IIC component	NA	NA	NA	NA	NA	NA	NA	NA	LACT00471	1	1	1	1	1	1	1	1	1	1	10	1	0	YP_003601094.1,	EEJ70712.1,	EEU29523.1,	ZP_05550079.1,
ZP_05550080.1	HMPREF5045_01891	Lactobacillus crispatus 125-2-CHN	NZ_GG698763	15064	16299	-	ATP-dependent RNA helicase	411	1236	ATP-dependent RNA helicase	ATP-dependent RNA helicase YfmL	ATP-dependent RNA helicase, DEAD-DEAH box	Lactobacillus crispatus (strain ST1)	PF00270.24|PF04851.10|PF00271.26	DEAD/DEAH box helicase|Type III restriction enzyme, res subunit|Helicase conserved C-terminal domain	COG0513,COG0514,COG1111,COG1199,COG1201,COG1205	J,K,L,R	NA	NA	NA	NA	NA	NA	NA	NA	NA	NA	NA	NA	NA	NA	LACT00470	1	1	1	1	1	1	1	1	1	1	10	1	0	YP_003601093.1,	EEJ70711.1,	EEU29524.1,	ZP_05550080.1,
ZP_05550081.1	HMPREF5045_01892	Lactobacillus crispatus 125-2-CHN	NZ_GG698763	16302	17009	-	conserved hypothetical protein	235	708	Lysozyme M1	Lyzozyme M1 (1,4-beta-N-acetylmuramidase)	Lyzozyme M1 (1,4-beta-N-acetylmuramidase)	Lactobacillus crispatus 125-2-CHN	PF01183.15	Glycosyl hydrolases family 25	COG3757	M	NA	NA	NA	NA	NA	NA	NA	NA	NA	NA	NA	NA	NA	NA	LACT00032	1	1	1	1	2	2	1	0	2	2	9	0	0	YP_003601092.1,	EEJ70710.1,	EEU29525.1,	ZP_05550081.1,
ZP_05550082.1	HMPREF5045_01893	Lactobacillus crispatus 125-2-CHN	NZ_GG698763	17118	18419	+	amino acid permease	433	1302	Amino acid permease	Amino acid permease	Amino acid permease	Lactobacillus crispatus MV-1A-US	PF13520.1|PF00324.16	Amino acid permease|Amino acid permease	COG0531,COG0814,COG0833,COG1113	E	NA	NA	NA	NA	K03294	basic amino acid/polyamine antiporter, APA family	NA	NA	NA	NA	NA	NA	NA	NA	LACT00469	1	1	1	1	1	1	1	1	1	1	10	1	0	YP_003601091.1,	EEJ70717.1,	EEU29526.1,	ZP_05550082.1,
ZP_05550083.1	HMPREF5045_01894	Lactobacillus crispatus 125-2-CHN	NZ_GG698763	18471	20351	-	fumarate reductase flavoprotein subunit	626	1881	FlavoCytochrome c	Fumarate reductase flavoprotein subunit (EC 1.3.99.1)	FlavoCytochrome c	Lactobacillus crispatus 125-2-CHN	PF01266.19|PF13450.1|PF00890.19|PF03486.9|PF01946.12|PF12831.2|PF04205.9	FAD dependent oxidoreductase|NAD(P)-binding Rossmann-like domain|FAD binding domain|HI0933-like protein|Thi4 family|FAD dependent oxidoreductase|FMN-binding domain	COG0029,COG0665,COG1053,COG1233,COG3573,COG3976,cl01081,cl18740	C,E,H,Q,R,S	NA	NA	NA	NA	K00244	fumarate reductase flavoprotein subunit	EC:1.3.99.1	NA	NA	NA	NA	NA	NA	NA	LACT01356	1	1	1	1	1	1	1	0	1	1	9	0	0	YP_003601090.1,	EEJ70716.1,	EEU29527.1,	ZP_05550083.1,
ZP_05550084.1	HMPREF5045_01895	Lactobacillus crispatus 125-2-CHN	NZ_GG698763	20684	20995	+	transposase	103	312	Transposase	Mobile element protein	Transposase	Lactobacillus crispatus 125-2-CHN	NA	NA	NA	NA	NA	NA	NA	NA	NA	NA	NA	NA	NA	NA	NA	NA	NA	NA	LACT00011	1	2	2	2	1	1	1	8	4	2	10	1	0	YP_003601089.1,	EEJ70715.1,EEJ70214.1,	EEU29528.1,EEU27423.1,	ZP_05549674.1,ZP_05550084.1,
ZP_05550085.1	HMPREF5045_01896	Lactobacillus crispatus 125-2-CHN	NZ_GG698763	21594	23363	-	fumarate reductase flavoprotein subunit	589	1770	Fumarate reductase flavoprotein subunit	Hypothetical membrane protein	Succinate dehydrogenase	Lactobacillus crispatus JV-V01	PF01266.19|PF13450.1|PF07992.9|PF00890.19|PF03486.9|PF12831.2|PF04205.9	FAD dependent oxidoreductase|NAD(P)-binding Rossmann-like domain|Pyridine nucleotide-disulphide oxidoreductase|FAD binding domain|HI0933-like protein|FAD dependent oxidoreductase|FMN-binding domain	COG0029,COG0446,COG0492,COG0578,COG0579,COG0644,COG0654,COG0665,COG1053,COG1148,COG1231,COG1233,COG1249,COG1635,COG2072,COG2081,COG3349,COG3380,COG3573,COG3976,cl01081,cl18740	C,E,H,O,P,Q,R,S	NA	NA	NA	NA	K00244	fumarate reductase flavoprotein subunit	EC:1.3.99.1	NA	NA	NA	NA	NA	NA	NA	LACT00468	1	1	1	1	1	1	1	1	1	1	10	1	0	YP_003601086.1,	EEJ70741.1,	EEU29529.1,	ZP_05550085.1,
ZP_05550086.1	HMPREF5045_01897	Lactobacillus crispatus 125-2-CHN	NZ_GG698763	23536	24105	-	hypoxanthine phosphoribosyltransferase	189	570	Hypoxanthine phosphoribosyltransferase	Hypoxanthine-guanine phosphoribosyltransferase (EC 2.4.2.8)	Hypoxanthine phosphoribosyltransferase	Lactobacillus crispatus 125-2-CHN	PF00156.22	Phosphoribosyl transferase domain	COG0462,COG0634,COG0856,COG1040,COG2236,cl00309	E,F,R	NA	NA	NA	NA	K00760	hypoxanthine phosphoribosyltransferase	EC:2.4.2.8	NA	NA	NA	NA	NA	NA	NA	LACT00467	1	1	1	1	1	1	1	1	1	1	10	1	0	YP_003601085.1,	EEJ70740.1,	EEU29530.1,	ZP_05550086.1,
ZP_05550087.1	HMPREF5045_01898	Lactobacillus crispatus 125-2-CHN	NZ_GG698763	24212	25570	-	hemolysin	452	1359	Magnesium and cobalt efflux protein CorC	Hemolysins and related proteins containing CBS domains	Transport protein	Lactobacillus crispatus MV-1A-US	PF03471.12|PF00571.23|PF01595.15	Transporter associated domain|CBS domain|Domain of unknown function DUF21	COG0517,COG1253,COG2524,COG3620,COG4109,COG4535,COG4536	K,P,R	NA	NA	NA	NA	NA	NA	NA	NA	NA	NA	NA	NA	NA	NA	LACT00466	1	1	1	1	1	1	1	1	1	1	10	1	0	YP_003601084.1,	EEJ70739.1,	EEU29531.1,	ZP_05550087.1,
ZP_05550088.1	HMPREF5045_01899	Lactobacillus crispatus 125-2-CHN	NZ_GG698763	25673	26329	-	nitroreductase	218	657	Nitroreductase	contains nitroreductase domain	Nitroreductase	Lactobacillus crispatus MV-3A-US	PF00881.19	Nitroreductase family	COG0778,cl00514	C	NA	NA	NA	NA	NA	NA	NA	NA	NA	NA	NA	NA	NA	NA	LACT00465	1	1	1	1	1	1	1	1	1	1	10	1	0	YP_003601083.1,	EEJ70738.1,	EEU29532.1,	ZP_05550088.1,
ZP_05550089.1	HMPREF5045_01900	Lactobacillus crispatus 125-2-CHN	NZ_GG698763	26401	26667	-	conserved hypothetical protein	88	267	conserved protein	FIG00742200: hypothetical protein	Putative uncharacterized protein	Lactobacillus crispatus MV-1A-US	NA	NA	NA	NA	NA	NA	NA	NA	NA	NA	NA	NA	NA	NA	NA	NA	NA	NA	LACT00464	1	1	1	1	1	1	1	1	1	1	10	1	0	YP_003601082.1,	EEJ70737.1,	EEU29533.1,	ZP_05550089.1,
ZP_05550090.1	HMPREF5045_01901	Lactobacillus crispatus 125-2-CHN	NZ_GG698763	26786	27271	-	PTS system IIABC component	161	486	PTS system, IIA component	PTS system, N-acetylglucosamine-specific IIA component (EC 2.7.1.69) / PTS system, N-acetylglucosamine-specific IIB component (EC 2.7.1.69) / PTS system, N-acetylglucosamine-specific IIC component (EC 2.7.1.69)	PTS system protein	Lactobacillus crispatus CTV-05	PF00358.15	phosphoenolpyruvate-dependent sugar phosphotransferase system, EIIA 1	COG2190,cl00162	G	NA	NA	NA	NA	K02777	PTS system, glucose-specific IIA component	EC:2.7.1.69	NA	NA	NA	NA	NA	NA	NA	LACT00463	1	1	1	1	1	1	1	1	1	1	10	1	0	YP_003601081.1,	EEJ70736.1,	EEU29534.1,	ZP_05550090.1,
ZP_05550091.1	HMPREF5045_01902	Lactobacillus crispatus 125-2-CHN	NZ_GG698763	27292	27789	-	conserved hypothetical protein	165	498	TerC family integral membrane protein	FIG00743507: hypothetical protein	Putative uncharacterized protein	Lactobacillus crispatus JV-V01	NA	NA	NA	NA	NA	NA	NA	NA	NA	NA	NA	NA	NA	NA	NA	NA	NA	NA	LACT00462	1	1	1	1	1	1	1	1	1	1	10	1	0	YP_003601080.1,	EEJ70735.1,	EEU29535.1,	ZP_05550091.1,
ZP_05550092.1	HMPREF5045_01903	Lactobacillus crispatus 125-2-CHN	NZ_GG698763	27776	28585	-	conserved hypothetical protein	269	810	Transcriptional regulator	HTH-type transcriptional regulator glvR	Putative uncharacterized protein	Lactobacillus crispatus 125-2-CHN	PF01380.17|PF01418.12	SIS domain|Helix-turn-helix domain, rpiR family	COG1737	K	NA	NA	NA	NA	K03481	RpiR family transcriptional regulator, glv operon transcriptional regulator	NA	NA	NA	NA	NA	NA	NA	NA	LACT00461	1	1	1	1	1	1	1	1	1	1	10	1	0	YP_003601079.1,	EEJ70734.1,	EEU29536.1,	ZP_05550092.1,
ZP_05550093.1	HMPREF5045_01904	Lactobacillus crispatus 125-2-CHN	NZ_GG698763	28647	30527	-	PTS system IIBC component	626	1881	PTS system arbutin-specific EIIBC component	PTS system, arbutin-like IIBC component( EC:2.7.1.69 )	PTS system, glucose-like IIB component	Lactobacillus crispatus 125-2-CHN	PF00367.15|PF02378.13	phosphotransferase system, EIIB|Phosphotransferase system, EIIC	COG1263,COG1264,cl00164,cl17885	G	NA	NA	NA	NA	K02750	PTS system, arbutin-like IIC component	NA	NA	NA	NA	NA	NA	NA	NA	LACT00460	1	1	1	1	1	1	1	1	1	1	10	1	0	YP_003601078.1,	EEJ70733.1,	EEU29537.1,	ZP_05550093.1,
ZP_05550094.1	HMPREF5045_01905	Lactobacillus crispatus 125-2-CHN	NZ_GG698763	31137	31943	+	HAD superfamily hydrolase	268	807	HAD superfamily hydrolase	Putative hydrolase of the HAD superfamily	Cof-like hydrolase	Lactobacillus crispatus 214-1	PF08282.7|PF12710.2|PF05116.8	haloacid dehalogenase-like hydrolase|haloacid dehalogenase-like hydrolase|Sucrose-6F-phosphate phosphohydrolase	COG0546,COG0560,COG0561,COG1778,COG1877,COG3769,cl17202	E,G,R	NA	NA	NA	NA	K07024	NA	NA	NA	NA	NA	NA	NA	NA	NA	LACT00459	1	1	1	1	1	1	1	1	1	1	10	1	0	YP_003601077.1,	EEJ70732.1,	EEU29538.1,	ZP_05550094.1,
ZP_05550095.1	HMPREF5045_01906	Lactobacillus crispatus 125-2-CHN	NZ_GG698763	31999	32847	-	serine protease	282	849	Serine protease	Predicted esterase of the alpha-beta hydrolase superfamily	Phospholipase, patatin family	Lactobacillus crispatus 125-2-CHN	PF01734.17	Patatin-like phospholipase	COG1752,COG4667	R	NA	NA	NA	NA	NA	NA	NA	NA	NA	NA	NA	NA	NA	NA	LACT00458	1	1	1	1	1	1	1	1	1	1	10	1	0	YP_003601076.1,	EEJ70731.1,	EEU29539.1,	ZP_05550095.1,
ZP_05550096.1	HMPREF5045_01907	Lactobacillus crispatus 125-2-CHN	NZ_GG698763	32915	35314	-	xylulose-5-phosphate-fructose phosphoketolase	799	2400	Phosphoketolase	Xylulose-5-phosphate phosphoketolase (EC 4.1.2.9); Fructose-6-phosphate phosphoketolase (EC 4.1.2.22)	D-xylulose 5-phosphate/D-fructose 6-phosphate phosphoketolase	Lactobacillus crispatus 125-2-CHN	PF03894.10|PF09364.5|PF09363.5	D-xylulose 5-phosphate/D-fructose 6-phosphate phosphoketolase|XFP N-terminal domain|XFP C-terminal domain	COG3957	G	NA	NA	NA	NA	K01621	phosphoketolase	EC:4.1.2.9	NA	NA	NA	NA	NA	NA	NA	LACT00019	1	2	2	2	2	2	2	1	2	2	10	1	0	YP_003601075.1,	EEJ68768.1,EEJ70730.1,	EEU28901.1,EEU29540.1,	ZP_05549961.1,ZP_05550096.1,
ZP_05550097.1	HMPREF5045_01908	Lactobacillus crispatus 125-2-CHN	NZ_GG698763	35614	36378	+	transcriptional regulator	254	765	Transcriptional regulator	contains bacterial regulatory deoR domain	DeoR-like helix-turn-helix domain protein	Lactobacillus crispatus 214-1	PF08279.7|PF08220.7|PF00455.17	HTH domain|DeoR-like helix-turn-helix domain|DeoR C terminal sensor domain	COG1349	G,K	NA	NA	NA	NA	NA	NA	NA	NA	NA	NA	NA	NA	NA	NA	LACT00457	1	1	1	1	1	1	1	1	1	1	10	1	0	YP_003601074.1,	EEJ70729.1,	EEU29541.1,	ZP_05550097.1,
ZP_05550098.1	HMPREF5045_01909	Lactobacillus crispatus 125-2-CHN	NZ_GG698763	36384	36743	+	conserved hypothetical protein	119	360	Enterocin A Immunity superfamily protein	FIG00743083: hypothetical protein	Putative uncharacterized protein	Lactobacillus crispatus 214-1	PF08951.5	Enterocin A Immunity	NA	NA	NA	NA	NA	NA	NA	NA	NA	NA	NA	NA	NA	NA	NA	NA	LACT00456	1	1	1	1	1	1	1	1	1	1	10	1	0	YP_003601073.1,	EEJ70728.1,	EEU29542.1,	ZP_05550098.1,
ZP_05550099.1	HMPREF5045_01910	Lactobacillus crispatus 125-2-CHN	NZ_GG698763	36865	37692	+	conserved hypothetical protein	275	828	HAD superfamily hydrolase	FIG00752488: hypothetical protein	Hydrolase	Lactobacillus crispatus (strain ST1)	PF08282.7|PF05116.8	haloacid dehalogenase-like hydrolase|Sucrose-6F-phosphate phosphohydrolase	COG0560,COG0561,COG0647	E,G,R	NA	NA	NA	NA	K07024	NA	NA	NA	NA	NA	NA	NA	NA	NA	LACT00455	1	1	1	1	1	1	1	1	1	1	10	1	0	YP_003601072.1,	EEJ70727.1,	EEU29543.1,	ZP_05550099.1,
ZP_05550100.1	HMPREF5045_01911	Lactobacillus crispatus 125-2-CHN	NZ_GG698763	37786	38511	-	transcriptional regulator	241	726	Transcriptional regulator	Transcriptional regulator, GntR family	Transcriptional regulator	Lactobacillus crispatus JV-V01	PF07702.8|PF00392.16	UTRA domain|Bacterial regulatory proteins, gntR family	COG1167,COG1725,COG1802,COG2186,COG2188	E,K	NA	NA	NA	NA	NA	NA	NA	NA	NA	NA	NA	NA	NA	NA	LACT00454	1	1	1	1	1	1	1	1	1	1	10	1	0	YP_003601071.1,	EEJ70726.1,	EEU29544.1,	ZP_05550100.1,
ZP_05550101.1	HMPREF5045_01912	Lactobacillus crispatus 125-2-CHN	NZ_GG698763	38511	39437	-	nucleoside hydrolase	308	927	Nucleoside hydrolase	Inosine-uridine preferring nucleoside hydrolase (EC 3.2.2.1)	Purine nucleosidase	Lactobacillus crispatus CTV-05	PF01156.14	Inosine-uridine preferring nucleoside hydrolase	COG1957,cl00226	F	NA	NA	NA	NA	K01239	purine nucleosidase	EC:3.2.2.1	NA	NA	NA	NA	NA	NA	NA	LACT00453	1	1	1	1	1	1	1	1	1	1	10	1	0	YP_003601070.1,	EEJ70725.1,	EEU29545.1,	ZP_05550101.1,
ZP_05550102.1	HMPREF5045_01913	Lactobacillus crispatus 125-2-CHN	NZ_GG698763	39519	41528	-	potassium uptake protein Kup	669	2010	Probable potassium transport system protein kup	Kup system potassium uptake protein	Probable potassium transport system protein kup	Lactobacillus crispatus MV-3A-US	PF02705.11	K+ potassium transporter	COG3158,cl15781	P	NA	NA	NA	NA	K03549	KUP system potassium uptake protein	NA	NA	NA	NA	NA	NA	NA	NA	LACT00014	2	2	2	2	2	2	2	2	2	2	10	1	0	YP_003600633.1,YP_003601069.1,	EEJ70006.1,EEJ70724.1,	EEU29065.1,EEU29546.1,	ZP_05550102.1,ZP_05549785.1,
ZP_05550103.1	HMPREF5045_01914	Lactobacillus crispatus 125-2-CHN	NZ_GG698763	41660	42352	-	ribose 5-phosphate isomerase A	230	693	Ribose-5-phosphate isomerase A	Ribose 5-phosphate isomerase A (EC 5.3.1.6)	Ribose-5-phosphate isomerase A	Lactobacillus crispatus MV-3A-US	PF06026.9	Ribose 5-phosphate isomerase A (phosphoriboisomerase A)	COG0120,cl00339	G	NA	NA	NA	NA	K01807	ribose 5-phosphate isomerase A	EC:5.3.1.6	NA	NA	NA	NA	NA	NA	NA	LACT01355	1	1	1	1	1	1	1	0	1	1	9	0	0	YP_003601068.1,	EEJ70723.1,	EEU29547.1,	ZP_05550103.1,
ZP_05550104.1	HMPREF5045_01915	Lactobacillus crispatus 125-2-CHN	NZ_GG698763	42352	43278	-	ribokinase	308	927	Ribokinase	Ribokinase (EC 2.7.1.15)	Ribokinase	Lactobacillus crispatus MV-3A-US	PF00294.19|PF08543.7	pfkB family carbohydrate kinase|Phosphomethylpyrimidine kinase	COG0351,COG0524,COG1105,COG2240,COG2870,cl00192	G,H,M	NA	NA	NA	NA	K00852	ribokinase	EC:2.7.1.15	NA	NA	NA	NA	NA	NA	NA	LACT01354	1	1	1	1	1	1	1	0	1	1	9	0	0	YP_003601067.1,	EEJ70722.1,	EEU29548.1,	ZP_05550104.1,
ZP_05550105.1	HMPREF5045_01916	Lactobacillus crispatus 125-2-CHN	NZ_GG698763	43368	44180	-	galactose-1-phosphate uridylyltransferase	270	813	Galactose-1-phosphate uridylyltransferase	Galactose-1-phosphate uridylyltransferase (EC 2.7.7.10)	Galactose-1-phosphate uridylyltransferase	Lactobacillus crispatus 125-2-CHN	NA	NA	COG1085	C	NA	NA	NA	NA	NA	NA	NA	NA	NA	NA	NA	NA	NA	NA	LACT01353	1	1	1	1	1	1	1	0	1	1	9	0	0	YP_003601066.1,	EEJ70721.1,	EEU29549.1,	ZP_05550105.1,
ZP_05550106.1	HMPREF5045_01917	Lactobacillus crispatus 125-2-CHN	NZ_GG698763	44344	45648	+	glycerol-3-phosphate ABC transporter	434	1305	Glycerol-3-phosphate ABC transporter	Glycerol-3-phosphate ABC transporter, periplasmic glycerol-3-phosphate-binding protein (TC 3.A.1.1.3)	Bacterial extracellular solute-binding protein	Lactobacillus crispatus 214-1	PF01547.20|PF13416.1	Bacterial extracellular solute-binding protein|Bacterial extracellular solute-binding protein	COG1653,COG2182	G	NA	NA	NA	NA	K02027	multiple sugar transport system substrate-binding protein	NA	NA	NA	NA	NA	NA	NA	NA	LACT00452	1	1	1	1	1	1	1	1	1	1	10	1	0	YP_003601065.1,	EEJ70719.1,	EEU29550.1,	ZP_05550106.1,
ZP_05550107.1	HMPREF5045_01918	Lactobacillus crispatus 125-2-CHN	NZ_GG698763	45712	47112	-	predicted protein	466	1401	conserved protein	FIG00748046: hypothetical protein	Predicted protein	Lactobacillus crispatus 125-2-CHN	NA	NA	NA	NA	NA	NA	NA	NA	NA	NA	NA	NA	NA	NA	NA	NA	NA	NA	LACT00451	1	1	1	1	1	1	1	1	1	1	10	1	0	YP_003601064.1,	EEJ70718.1,	EEU29551.1,	ZP_05550107.1,
ZP_05550108.1	HMPREF5045_01919	Lactobacillus crispatus 125-2-CHN	NZ_GG698763	49003	49500	+	predicted protein	165	498	conserved protein	FIG00752678: hypothetical protein	Putative uncharacterized protein (Fragment)	Lactobacillus crispatus JV-V01	NA	NA	NA	NA	NA	NA	NA	NA	NA	NA	NA	NA	NA	NA	NA	NA	NA	NA	LACT00450	1	1	1	1	1	1	1	1	1	1	10	1	0	YP_003601063.1,	EEJ70742.1,	EEU27409.1,	ZP_05550108.1,
ZP_05550109.1	HMPREF5045_01920	Lactobacillus crispatus 125-2-CHN	NZ_GG698763	51389	52307	-	conserved hypothetical protein	306	919	conserved protein	FIG00746917: hypothetical protein	Putative uncharacterized protein (Fragment)	Lactobacillus crispatus MV-1A-US	PF11187.3	Protein of unknown function (DUF2974)	NA	NA	NA	NA	NA	NA	NA	NA	NA	NA	NA	NA	NA	NA	NA	NA	LACT00449	1	1	1	1	1	1	1	1	1	1	10	1	0	YP_003601060.1,	EEJ70071.1,	EEU27461.1,	ZP_05550109.1,
ZP_05550110.1	HMPREF5045_01921	Lactobacillus crispatus 125-2-CHN	NZ_GG698763	52383	53036	-	glutamine ABC transporter membrane protein	217	654	ABC transporter, permease protein	Glutamate transport membrane-spanning protein	Glutamine ABC transporter membrane protein	Lactobacillus crispatus 125-2-CHN	PF00528.17	Binding-protein-dependent transport system inner membrane component	COG0555,COG0600,COG0601,COG0765,COG1173,COG1174,COG1177,COG1178,COG2011,COG3639,COG4149,COG4160,COG4215,COG4597,cl00427	E,O,P	NA	NA	NA	NA	K02029	polar amino acid transport system permease protein	NA	NA	NA	NA	NA	NA	NA	NA	LACT00448	1	1	1	1	1	1	1	1	1	1	10	1	0	YP_003601059.1,	EEJ70072.1,	EEU27462.1,	ZP_05550110.1,
ZP_05550111.1	HMPREF5045_01922	Lactobacillus crispatus 125-2-CHN	NZ_GG698763	53054	53695	-	glutamine ABC transporter permease	213	642	ABC transporter, permease protein	Glutamate transport membrane-spanning protein	ABC transporter, permease protein	Lactobacillus crispatus 214-1	PF00528.17	Binding-protein-dependent transport system inner membrane component	COG0573,COG0600,COG0765,COG1174,COG1177,COG1178,COG2011,COG3639,COG4160,COG4215,COG4597,cl00427	E,P	NA	NA	NA	NA	K10040	putative glutamine transport system permease protein	NA	NA	NA	NA	NA	NA	NA	NA	LACT00447	1	1	1	1	1	1	1	1	1	1	10	1	0	YP_003601058.1,	EEJ70073.1,	EEU27463.1,	ZP_05550111.1,
ZP_05550112.1	HMPREF5045_01923	Lactobacillus crispatus 125-2-CHN	NZ_GG698763	53695	54513	-	glutamine-binding protein	272	819	Glutamine ABC transporter	Glutamine ABC transporter, periplasmic glutamine-binding protein (TC 3.A.1.3.2)	Bacterial extracellular solute-binding protein, family 3	Lactobacillus crispatus 125-2-CHN	PF00497.15	Bacterial extracellular solute-binding proteins, family 3	COG0834	E,T	NA	NA	NA	NA	K10039	putative glutamine transport system substrate-binding protein	NA	NA	NA	NA	NA	NA	NA	NA	LACT00446	1	1	1	1	1	1	1	1	1	1	10	1	0	YP_003601057.1,	EEJ70074.1,	EEU27464.1,	ZP_05550112.1,
ZP_05550113.1	HMPREF5045_01924	Lactobacillus crispatus 125-2-CHN	NZ_GG698763	54525	55265	-	glutamine ABC transporter ATP-binding protein	246	741	Glutamine ABC transporter ATP-binding protein	Glutamate transport ATP-binding protein	ABC superfamily ATP binding cassette transporter, ABC protein	Lactobacillus crispatus 125-2-CHN	PF13304.1|PF00005.22	AAA domain|ABC transporter	COG0178,COG0396,COG0410,COG0411,COG0419,COG0444,COG0488,COG1101,COG1116,COG1117,COG1118,COG1119,COG1120,COG1121,COG1122,COG1123,COG1124,COG1125,COG1126,COG1127,COG1129,COG1131,COG1132,COG1134,COG1135,COG1136,COG1137,COG1245,COG2274,COG2401,COG2884,COG3044,COG3638,COG3839,COG3840,COG3842,COG3845,COG4107,COG4133,COG4136,COG4138,COG4148,COG4152,COG4161,COG4167,COG4170,COG4172,COG4175,COG4178,COG4181…	C,D,E,G,H,L,M,O,P,Q,R,V	NA	NA	NA	NA	K10041	putative glutamine transport system ATP-binding protein	EC:3.6.3.-	NA	NA	NA	NA	NA	NA	NA	LACT00445	1	1	1	1	1	1	1	1	1	1	10	1	0	YP_003601056.1,	EEJ70075.1,	EEU27465.1,	ZP_05550113.1,
ZP_05550114.1	HMPREF5045_01925	Lactobacillus crispatus 125-2-CHN	NZ_GG698763	55904	56533	+	uridine kinase	209	630	Uridine kinase	Uridine kinase (EC 2.7.1.48)	Uridine kinase	Lactobacillus crispatus (strain ST1)	PF13207.1|PF00485.13|PF13238.1	AAA domain|Phosphoribulokinase / Uridine kinase family|AAA domain	COG0572,COG1072	F,H	NA	NA	NA	NA	K00876	uridine kinase	EC:2.7.1.48	NA	NA	NA	NA	NA	NA	NA	LACT01352	1	1	1	1	1	1	1	0	1	1	9	0	0	YP_003601055.1,	EEJ70076.1,	EEU27466.1,	ZP_05550114.1,
ZP_05550115.1	HMPREF5045_01926	Lactobacillus crispatus 125-2-CHN	NZ_GG698763	56598	57989	-	major facilitator superfamily transporter	463	1392	Major facilitator family transporter	FIG00750168: hypothetical protein	Permease of the major facilitator superfamily	Lactobacillus crispatus 125-2-CHN	PF07690.11	Major Facilitator Superfamily	COG2211	G	NA	NA	NA	NA	NA	NA	NA	NA	NA	NA	NA	NA	NA	NA	LACT00043	1	2	1	1	1	1	1	2	1	1	10	1	0	YP_003601054.1,	EEJ70077.1,EEJ70078.1,	EEU27467.1,	ZP_05550115.1,
ZP_05550116.1	HMPREF5045_01927	Lactobacillus crispatus 125-2-CHN	NZ_GG698763	58095	58673	-	ABC cobalt transporter	192	579	ABC superfamily ATP binding cassette transporter, membrane protein	Substrate-specific component YkoE of thiamin-regulated ECF transporter for HydroxyMethylPyrimidine	ABC-type cobalt transport system	Lactobacillus crispatus MV-1A-US	PF09819.4	ABC-type cobalt transport system, permease component	COG4721,cl01943	S	NA	NA	NA	NA	NA	NA	NA	NA	NA	NA	NA	NA	NA	NA	LACT00444	1	1	1	1	1	1	1	1	1	1	10	1	0	YP_003601053.1,	EEJ70079.1,	EEU27468.1,	ZP_05550116.1,
ZP_05550117.1	HMPREF5045_01928	Lactobacillus crispatus 125-2-CHN	NZ_GG698763	58854	60623	-	ABC transporter ATP-binding protein and permease	589	1770	ABC transporter, ATP-binding protein	ABC transporter, ATP-binding/permease protein	ABC transporter, ATP-binding protein	Lactobacillus crispatus 125-2-CHN	PF00664.18|PF00005.22	ABC transporter transmembrane region|ABC transporter	COG0396,COG0410,COG0411,COG0444,COG0488,COG0630,COG1101,COG1116,COG1117,COG1118,COG1119,COG1120,COG1121,COG1122,COG1123,COG1124,COG1125,COG1126,COG1127,COG1129,COG1131,COG1132,COG1134,COG1135,COG1136,COG1137,COG2274,COG2401,COG2884,COG3638,COG3839,COG3840,COG3842,COG3845,COG4107,COG4133,COG4136,COG4138,COG4148,COG4152,COG4161,COG4167,COG4170,COG4172,COG4175,COG4178,COG4181,COG4525,COG4555,COG4559…	C,D,E,G,H,M,N,O,P,Q,R,U,V	NA	NA	NA	NA	K06147	ATP-binding cassette, subfamily B, bacterial	NA	NA	NA	NA	NA	NA	NA	NA	LACT00443	1	1	1	1	1	1	1	1	1	1	10	1	0	YP_003601052.1,	EEJ70080.1,	EEU27469.1,	ZP_05550117.1,
ZP_05550118.1	HMPREF5045_01929	Lactobacillus crispatus 125-2-CHN	NZ_GG698763	60624	62357	-	ABC transporter ATP-binding protein and permease	577	1734	ABC transporter ATPase/permease	Lipid A export ATP-binding/permease protein MsbA	ABC transporter, ATP-binding/permease protein	Lactobacillus crispatus 125-2-CHN	PF00664.18|PF00005.22	ABC transporter transmembrane region|ABC transporter	COG0178,COG0396,COG0410,COG0411,COG0444,COG0488,COG1101,COG1116,COG1117,COG1118,COG1119,COG1120,COG1121,COG1122,COG1123,COG1124,COG1125,COG1126,COG1127,COG1129,COG1131,COG1132,COG1134,COG1135,COG1136,COG1137,COG1245,COG2274,COG2401,COG2884,COG3638,COG3839,COG3840,COG3842,COG3845,COG4107,COG4133,COG4136,COG4138,COG4148,COG4152,COG4161,COG4167,COG4172,COG4175,COG4178,COG4181,COG4525,COG4555,COG4559…	C,D,E,G,H,L,M,O,P,Q,R,V	NA	NA	NA	NA	K06148	ATP-binding cassette, subfamily C, bacterial	NA	NA	NA	NA	NA	NA	NA	NA	LACT01351	1	1	1	1	1	1	1	0	1	1	9	0	0	YP_003601051.1,	EEJ70081.1,	EEU27470.1,	ZP_05550118.1,
ZP_05550119.1	HMPREF5045_01930	Lactobacillus crispatus 125-2-CHN	NZ_GG698763	62344	62796	-	transcriptional regulator	150	453	Transcriptional regulator	Transcriptional regulator, MarR family	Transcriptional regulator, MarR family	Lactobacillus crispatus 214-1	PF13463.1	Winged helix DNA-binding domain	COG1846	K	NA	NA	NA	NA	NA	NA	NA	NA	NA	NA	NA	NA	NA	NA	LACT00442	1	1	1	1	1	1	1	1	1	1	10	1	0	YP_003601050.1,	EEJ70082.1,	EEU27471.1,	ZP_05550119.1,
ZP_05550120.1	HMPREF5045_01931	Lactobacillus crispatus 125-2-CHN	NZ_GG698763	64444	65262	+	glutamine ABC transporter	272	819	Glutamine ABC transporter	Glutamine ABC transporter, periplasmic glutamine-binding protein (TC 3.A.1.3.2)	Bacterial extracellular solute-binding protein, family 3	Lactobacillus crispatus 125-2-CHN	PF00497.15	Bacterial extracellular solute-binding proteins, family 3	COG0834	E,T	NA	NA	NA	NA	K10039	putative glutamine transport system substrate-binding protein	NA	NA	NA	NA	NA	NA	NA	NA	LACT01350	1	1	1	1	1	1	1	0	1	1	9	0	0	YP_003601049.1,	EEJ70083.1,	EEU27472.1,	ZP_05550120.1,
ZP_05550121.1	HMPREF5045_01932	Lactobacillus crispatus 125-2-CHN	NZ_GG698763	65304	65972	-	GMP synthase glutamine amidotransferase subunit	222	669	Glutamine amidotransferase	GMP synthase [glutamine-hydrolyzing] (EC 6.3.5.2)	Glutamine amidotransferase class-I	Lactobacillus crispatus 125-2-CHN	PF00117.23|PF07722.8	Glutamine amidotransferase class-I|Peptidase C26	COG0505,COG0512,COG0518,COG2071,cl00020	E,F,H,R	NA	NA	NA	NA	NA	NA	NA	MER095305	C26	NA	NA	NA	NA	NA	LACT00441	1	1	1	1	1	1	1	1	1	1	10	1	0	YP_003601048.1,	EEJ70084.1,	EEU27473.1,	ZP_05550121.1,
ZP_05550122.1	HMPREF5045_01933	Lactobacillus crispatus 125-2-CHN	NZ_GG698763	66134	67465	+	amino acid permease	443	1332	Amino acid permease	amino acid permease	Amino acid permease	Lactobacillus crispatus 125-2-CHN	PF13520.1|PF00324.16	Amino acid permease|Amino acid permease	COG0531,COG0833,COG1113	E	NA	NA	NA	NA	K03294	basic amino acid/polyamine antiporter, APA family	NA	NA	NA	NA	NA	NA	NA	NA	LACT01349	1	1	1	1	1	1	1	0	1	1	9	0	0	YP_003601047.1,	EEJ70068.1,	EEU27474.1,	ZP_05550122.1,
ZP_05550123.1	HMPREF5045_01934	Lactobacillus crispatus 125-2-CHN	NZ_GG698763	67674	69011	+	amino acid permease	445	1338	Amino acid permease	amino acid permease	Amino acid permease	Lactobacillus crispatus 125-2-CHN	PF13520.1|PF00324.16	Amino acid permease|Amino acid permease	COG0531,COG0833,COG1113	E	NA	NA	NA	NA	K03294	basic amino acid/polyamine antiporter, APA family	NA	NA	NA	NA	NA	NA	NA	NA	LACT00440	1	1	1	1	1	1	1	1	1	1	10	1	0	YP_003601046.1,	EEJ70069.1,	EEU27475.1,	ZP_05550123.1,
ZP_05550124.1	HMPREF5045_01935	Lactobacillus crispatus 125-2-CHN	NZ_GG698763	69008	69754	-	conserved hypothetical protein	248	747	conserved protein	FIG00744467: hypothetical protein	Putative uncharacterized protein	Lactobacillus crispatus 125-2-CHN	NA	NA	NA	NA	NA	NA	NA	NA	NA	NA	NA	NA	NA	NA	NA	NA	NA	NA	LACT00439	1	1	1	1	1	1	1	1	1	1	10	1	0	YP_003601045.1,	EEJ70070.1,	EEU27476.1,	ZP_05550124.1,
ZP_05550125.1	HMPREF5045_01936	Lactobacillus crispatus 125-2-CHN	NZ_GG698763	69905	70825	-	oxidoreductase	306	921	Oxidoreductase, aldo/keto reductase family	Predicted oxidoreductase	Oxidoreductase	Lactobacillus crispatus MV-1A-US	PF00248.16	Aldo/keto reductase family	COG0656,COG0667,COG1453,COG4989,cl00470	C,R	NA	NA	NA	NA	NA	NA	NA	NA	NA	NA	NA	NA	NA	NA	LACT00438	1	1	1	1	1	1	1	1	1	1	10	1	0	YP_003601044.1,	EEJ70054.1,	EEU27477.1,	ZP_05550125.1,
ZP_05550126.1	HMPREF5045_01937	Lactobacillus crispatus 125-2-CHN	NZ_GG698763	70913	72535	-	ABC transporter ATP-binding protein	540	1623	ABC transporter ATP-binding protein	ABC transporter, ATP-binding protein	ABC transporter, ATP-binding protein	Lactobacillus crispatus 125-2-CHN	PF12848.2|PF13304.1|PF00005.22	ABC transporter|AAA domain|ABC transporter	COG0396,COG0410,COG0411,COG0419,COG0444,COG0488,COG1101,COG1116,COG1117,COG1118,COG1119,COG1120,COG1121,COG1122,COG1123,COG1124,COG1125,COG1126,COG1127,COG1129,COG1131,COG1132,COG1134,COG1135,COG1136,COG1137,COG1245,COG2274,COG2401,COG2884,COG3638,COG3839,COG3840,COG3842,COG3845,COG4107,COG4133,COG4136,COG4138,COG4148,COG4152,COG4161,COG4167,COG4170,COG4172,COG4175,COG4178,COG4181,COG4525,COG4555…	C,D,E,G,H,L,M,O,P,Q,R,V	NA	NA	NA	NA	NA	NA	NA	NA	NA	NA	NA	NA	NA	NA	LACT00437	1	1	1	1	1	1	1	1	1	1	10	1	0	YP_003601043.1,	EEJ70055.1,	EEU27478.1,	ZP_05550126.1,
ZP_05550127.1	HMPREF5045_01938	Lactobacillus crispatus 125-2-CHN	NZ_GG698763	72629	73711	-	peptidase M42	360	1083	Glutamyl aminopeptidase	Deblocking aminopeptidase (EC 3.4.11.-)	M42 family glutamyl aminopeptidase	Lactobacillus crispatus JV-V01	PF05343.9	M42 glutamyl aminopeptidase	COG1362,COG1363,cl14876	E,G	NA	NA	NA	NA	NA	NA	NA	MER004410	M42	NA	NA	NA	NA	NA	LACT00436	1	1	1	1	1	1	1	1	1	1	10	1	0	YP_003601042.1,	EEJ70056.1,	EEU27479.1,	ZP_05550127.1,
ZP_05550128.1	HMPREF5045_01939	Lactobacillus crispatus 125-2-CHN	NZ_GG698763	74105	74386	+	conserved hypothetical protein	93	282	conserved protein	FIG00746562: hypothetical protein	Putative uncharacterized protein	Lactobacillus crispatus 125-2-CHN	NA	NA	NA	NA	NA	NA	NA	NA	NA	NA	NA	NA	NA	NA	NA	NA	NA	NA	LACT02010	1	1	1	1	0	0	1	0	0	0	5	0	0	YP_003601041.1,	EEJ70058.1,	EEU27480.1,	ZP_05550128.1,
ZP_05550129.1	HMPREF5045_01940	Lactobacillus crispatus 125-2-CHN	NZ_GG698763	74383	75699	+	predicted protein	438	1317	conserved protein	FIG00744781: hypothetical protein	Predicted protein	Lactobacillus crispatus 125-2-CHN	NA	NA	COG0474	P	NA	NA	NA	NA	NA	NA	NA	NA	NA	NA	NA	NA	NA	NA	LACT02009	1	1	1	1	0	0	1	0	0	0	5	0	0	YP_003601039.1,	EEJ70059.1,	EEU27481.1,	ZP_05550129.1,
ZP_05550130.1	HMPREF5045_01941	Lactobacillus crispatus 125-2-CHN	NZ_GG698763	75692	76891	+	major facilitator superfamily transporter permease	399	1200	Transporter, major facilitator family protein	major facilitator superfamily permease	Permease of the major facilitator superfamily	Lactobacillus crispatus (strain ST1)	PF00083.19|PF13347.1|PF07690.11	Sugar (and other) transporter|MFS/sugar transport protein|Major Facilitator Superfamily	COG2814	G	NA	NA	NA	NA	K08161	MFS transporter, DHA1 family, multidrug resistance protein	NA	NA	NA	NA	NA	NA	NA	NA	LACT00435	1	1	1	1	1	1	1	1	1	1	10	1	0	YP_003601038.1,	EEJ70060.1,	EEU27482.1,	ZP_05550130.1,
ZP_05550131.1	HMPREF5045_01942	Lactobacillus crispatus 125-2-CHN	NZ_GG698763	76927	78396	-	multidrug transporter	489	1470	Transporter, major facilitator family protein	Multidrug transporter	Multidrug transporter	Lactobacillus crispatus MV-3A-US	PF00083.19|PF07690.11	Sugar (and other) transporter|Major Facilitator Superfamily	COG2814	G	NA	NA	NA	NA	NA	NA	NA	NA	NA	NA	NA	NA	NA	NA	LACT00434	1	1	1	1	1	1	1	1	1	1	10	1	0	YP_003601037.1,	EEJ70061.1,	EEU27483.1,	ZP_05550131.1,
ZP_05550132.1	HMPREF5045_01943	Lactobacillus crispatus 125-2-CHN	NZ_GG698763	78681	79208	+	pyrimidine regulatory protein PyrR	175	528	Bifunctional protein PyrR	Uracil phosphoribosyltransferase (EC 2.4.2.9) / Pyrimidine operon regulatory protein PyrR	Bifunctional protein PyrR 1	Lactobacillus crispatus JV-V01	PF00156.22	Phosphoribosyl transferase domain	COG0035,COG0462,COG0503,COG0634,COG0856,COG1040,COG1926,COG2065,COG2236,cl00309	E,F,R	NA	NA	NA	NA	K02825	pyrimidine operon attenuation protein / uracil phosphoribosyltransferase	EC:2.4.2.9	NA	NA	NA	NA	NA	NA	NA	LACT00433	1	1	1	1	1	1	1	1	1	1	10	1	0	YP_003601036.1,	EEJ70062.1,	EEU27484.1,	ZP_05550132.1,
ZP_05550133.1	HMPREF5045_01944	Lactobacillus crispatus 125-2-CHN	NZ_GG698763	79220	80551	+	uracil permease	443	1332	Uracil permease	Uracil permease	Uracil permease	Lactobacillus crispatus MV-1A-US	PF00860.15	Permease family	COG0659,COG2233	F,P	NA	NA	NA	NA	K02824	uracil permease	NA	NA	NA	NA	NA	NA	NA	NA	LACT00432	1	1	1	1	1	1	1	1	1	1	10	1	0	YP_003601035.1,	EEJ70063.1,	EEU27485.1,	ZP_05550133.1,
ZP_05550134.1	HMPREF5045_01945	Lactobacillus crispatus 125-2-CHN	NZ_GG698763	80738	82270	+	conserved hypothetical protein	510	1533	Transcriptional regulator	FIG00751322: hypothetical protein	Transcriptional regulator	Lactobacillus crispatus 125-2-CHN	PF04326.9|PF03965.11|PF13749.1	Divergent AAA domain|Penicillinase repressor|ATP-dependent DNA helicase recG C-terminal	COG2865	K	NA	NA	NA	NA	NA	NA	NA	NA	NA	NA	NA	NA	NA	NA	LACT00066	1	1	1	1	2	1	1	1	1	1	10	1	0	YP_003601034.1,	EEJ70064.1,	EEU27486.1,	ZP_05550134.1,
ZP_05550135.1	HMPREF5045_01946	Lactobacillus crispatus 125-2-CHN	NZ_GG698763	82322	82621	-	predicted protein	99	300	conserved protein	FIG00743430: hypothetical protein	Predicted protein	Lactobacillus crispatus MV-1A-US	NA	NA	NA	NA	NA	NA	NA	NA	NA	NA	NA	NA	NA	NA	NA	NA	NA	NA	LACT01348	1	1	1	1	1	1	0	1	1	1	9	0	0	YP_003601033.1,	EEJ70065.1,	EEU27487.1,	ZP_05550135.1,
ZP_05550136.1	HMPREF5045_01947	Lactobacillus crispatus 125-2-CHN	NZ_GG698763	82676	83512	-	aldehyde reductase	278	837	Aldo/keto reductase	oxidoreductase of aldo/keto reductase family, subgroup 1	Aldehyde reductase	Lactobacillus crispatus MV-1A-US	PF00248.16	Aldo/keto reductase family	COG0656,COG0667,COG1453,COG4989,cl00470	C,R	NA	NA	NA	NA	NA	NA	NA	NA	NA	NA	NA	NA	NA	NA	LACT01347	1	1	1	1	1	1	0	1	1	1	9	0	0	YP_003601032.1,	EEJ70066.1,	EEU27488.1,	ZP_05550136.1,
ZP_05550137.1	HMPREF5045_01948	Lactobacillus crispatus 125-2-CHN	NZ_GG698763	83676	84113	-	acetyltransferase	145	438	Acetyltransferase	FIG00742699: hypothetical protein	Acetyltransferase	Lactobacillus crispatus MV-3A-US	PF00583.19|PF13508.1	Acetyltransferase (GNAT) family|Acetyltransferase (GNAT) domain	NA	NA	NA	NA	NA	NA	NA	NA	NA	NA	NA	NA	NA	NA	NA	NA	LACT00431	1	1	1	1	1	1	1	1	1	1	10	1	0	YP_003601031.1,	EEJ70067.1,	EEU27489.1,	ZP_05550137.1,
ZP_05550138.1	HMPREF5045_01949	Lactobacillus crispatus 125-2-CHN	NZ_GG698763	86331	86864	-	predicted protein	177	534	Zinc-dependent metallopeptidase	Zinc-dependent metallopeptidase	Zinc-dependent metallopeptidase	Lactobacillus crispatus 125-2-CHN	PF06114.8	Domain of unknown function (DUF955)	COG2856,cl01076	E	NA	NA	NA	NA	NA	NA	NA	NA	NA	NA	NA	NA	NA	NA	LACT02330	0	1	1	1	0	0	0	0	0	0	3	0	0	-	EEJ70085.1,	EEU27556.1,	ZP_05550138.1,
ZP_05550139.1	HMPREF5045_01950	Lactobacillus crispatus 125-2-CHN	NZ_GG698763	86848	87210	-	predicted protein	120	363	Putative toxin-antitoxin system, antitoxin component, Xre family	Transcriptional regulator, XRE family	Putative uncharacterized protein	Lactobacillus crispatus MV-1A-US	PF13560.1|PF12844.2	Helix-turn-helix domain|Helix-turn-helix domain	NA	NA	NA	NA	NA	NA	NA	NA	NA	NA	NA	NA	NA	NA	NA	NA	LACT02331	0	1	1	1	0	0	0	0	0	0	3	0	0	-	EEJ70086.1,	EEU27557.1,	ZP_05550139.1,
ZP_05550140.1	HMPREF5045_01951	Lactobacillus crispatus 125-2-CHN	NZ_GG698763	87235	87627	-	predicted protein	130	393	conserved protein	putative_protein	Putative uncharacterized protein	Lactobacillus crispatus JV-V01	NA	NA	NA	NA	NA	NA	NA	NA	NA	NA	NA	NA	NA	NA	NA	NA	NA	NA	LACT02332	0	1	1	1	0	0	0	0	0	0	3	0	0	-	EEJ70087.1,	EEU27558.1,	ZP_05550140.1,
ZP_05550141.1	HMPREF5045_01952	Lactobacillus crispatus 125-2-CHN	NZ_GG698763	87634	88041	-	predicted protein	135	408	Insecticidal toxin SepC/TccC	Ribosomal protein S1	Predicted protein	Lactobacillus crispatus 125-2-CHN	NA	NA	NA	NA	NA	NA	NA	NA	NA	NA	NA	NA	NA	NA	NA	NA	NA	NA	LACT02333	0	1	1	1	0	0	0	0	0	0	3	0	0	-	EEJ70088.1,	EEU27559.1,	ZP_05550141.1,
ZP_05550142.1	HMPREF5045_01953	Lactobacillus crispatus 125-2-CHN	NZ_GG698763	88041	88712	-	conserved hypothetical protein	223	672	Conserved domain protein	ORF28	Putative uncharacterized protein	Lactobacillus crispatus JV-V01	PF14386.1	Domain of unknown function (DUF4417)	NA	NA	NA	NA	NA	NA	NA	NA	NA	NA	NA	NA	NA	NA	NA	NA	LACT02334	0	1	1	1	0	0	0	0	0	0	3	0	0	-	EEJ70089.1,	EEU27560.1,	ZP_05550142.1,
ZP_05550143.1	HMPREF5045_01954	Lactobacillus crispatus 125-2-CHN	NZ_GG698763	88884	90665	-	myosin-crossreactive antigen	593	1782	Myosin-cross-reactive antigen	myosin-crossreactive antigen	Antigen, 67 kDa	Lactobacillus crispatus 125-2-CHN	PF06100.6	Streptococcal 67 kDa myosin-cross-reactive antigen like family	COG4716,cl17487	S	NA	NA	NA	NA	K10254	myosin-crossreactive antigen	NA	NA	NA	NA	NA	NA	NA	NA	LACT00015	2	2	2	2	2	2	2	2	2	2	10	1	0	YP_003601030.1,YP_003601133.1,	EEJ70669.1,EEJ70829.1,	EEU27561.1,EEU29492.1,	ZP_05550143.1,ZP_05548212.1,
ZP_05550144.1	HMPREF5045_01955	Lactobacillus crispatus 125-2-CHN	NZ_GG698763	90762	91274	+	transcriptional regulator	170	513	Transcriptional regulator	Transcriptional regulator, TetR family	Transcriptional regulator	Lactobacillus crispatus MV-1A-US	PF00440.18	Bacterial regulatory proteins, tetR family	COG1309	K	NA	NA	NA	NA	NA	NA	NA	NA	NA	NA	NA	NA	NA	NA	LACT00430	1	1	1	1	1	1	1	1	1	1	10	1	0	YP_003601029.1,	EEJ70828.1,	EEU27562.1,	ZP_05550144.1,
ZP_05550145.1	HMPREF5045_01956	Lactobacillus crispatus 125-2-CHN	NZ_GG698763	91317	92783	-	multidrug transporter	488	1467	Transporter, major facilitator family protein	Multidrug transporter	MFS family major facilitator transporter	Lactobacillus crispatus JV-V01	PF06609.8|PF07690.11	Fungal trichothecene efflux pump (TRI12)|Major Facilitator Superfamily	COG2814	G	NA	NA	NA	NA	NA	NA	NA	NA	NA	NA	NA	NA	NA	NA	LACT01346	1	1	1	1	1	1	0	1	1	1	9	0	0	YP_003601028.1,	EEJ70827.1,	EEU27563.1,	ZP_05550145.1,
ZP_05550146.1	HMPREF5045_01958	Lactobacillus crispatus 125-2-CHN	NZ_GG698763	93271	93771	-	conserved hypothetical protein	166	501	Acetyltransferase	putative acetyltransferase	Acetyltransferase	Lactobacillus crispatus 125-2-CHN	PF08445.5|PF13508.1|PF00583.19|PF13420.1|PF13673.1	FR47-like protein|Acetyltransferase (GNAT) domain|Acetyltransferase (GNAT) family|Acetyltransferase (GNAT) domain|Acetyltransferase (GNAT) domain	COG0456,COG1246,COG2388,COG3153,cl17182,cl18713	E,R	NA	NA	NA	NA	NA	NA	NA	NA	NA	NA	NA	NA	NA	NA	LACT00429	1	1	1	1	1	1	1	1	1	1	10	1	0	YP_003601026.1,	EEJ70826.1,	EEU27564.1,	ZP_05550146.1,
ZP_05550147.1	HMPREF5045_01959	Lactobacillus crispatus 125-2-CHN	NZ_GG698763	93774	95123	-	RNA methyltransferase	449	1350	23S rRNA (Uracil-5-)-methyltransferase RumA	RNA methyltransferase, TrmA family	RNA methyltransferase	Lactobacillus crispatus MV-1A-US	PF09445.5|PF01938.15|PF05958.6|PF05175.9|PF03602.10|PF13847.1	RNA cap guanine-N2 methyltransferase|TRAM domain|tRNA (Uracil-5-)-methyltransferase|Methyltransferase small domain|Conserved hypothetical protein 95|Methyltransferase domain	COG0742,COG1092,COG1867,COG2265,COG2520,COG2813,COG2890,COG3269,cl01282	J,L,R	NA	NA	NA	NA	K03215	23S rRNA (uracil1939-C5)-methyltransferase	EC:2.1.1.190	NA	NA	NA	NA	NA	NA	NA	LACT00428	1	1	1	1	1	1	1	1	1	1	10	1	0	YP_003601025.1,	EEJ70825.1,	EEU27565.1,	ZP_05550147.1,
ZP_05550148.1	HMPREF5045_01960	Lactobacillus crispatus 125-2-CHN	NZ_GG698763	95205	96239	-	beta-lactamase	344	1035	Penicillin-binding protein	Beta-lactamase class C and other penicillin binding proteins	Putative uncharacterized protein	Lactobacillus crispatus 125-2-CHN	PF00144.19	Beta-lactamase	COG1680	V	NA	NA	NA	NA	NA	NA	NA	MER066379	S12	NA	NA	NA	NA	NA	LACT00427	1	1	1	1	1	1	1	1	1	1	10	1	0	YP_003601024.1,	EEJ70824.1,	EEU27566.1,	ZP_05550148.1,
ZP_05550149.1	HMPREF5045_01961	Lactobacillus crispatus 125-2-CHN	NZ_GG698763	96637	98010	+	Na+:H+ antiporter NhaC	457	1374	Na+/H+ antiporter NhaC	Predicted tyrosine transporter, NhaC family	Na+-H+-exchanging protein	Lactobacillus crispatus MV-1A-US	PF03553.9	Na+/H+ antiporter family	COG1757	C	NA	NA	NA	NA	K03315	Na+:H+ antiporter, NhaC family	NA	NA	NA	NA	NA	NA	NA	NA	LACT00426	1	1	1	1	1	1	1	1	1	1	10	1	0	YP_003601023.1,	EEJ70823.1,	EEU27567.1,	ZP_05550149.1,
ZP_05550150.1	HMPREF5045_01962	Lactobacillus crispatus 125-2-CHN	NZ_GG698763	98175	98372	+	conserved hypothetical protein	65	198	conserved protein	putative_protein	Putative uncharacterized protein	Lactobacillus crispatus JV-V01	NA	NA	NA	NA	NA	NA	NA	NA	NA	NA	NA	NA	NA	NA	NA	NA	NA	NA	LACT02558	0	1	0	1	0	0	0	0	0	0	2	0	0	-	EEJ70822.1,	-	ZP_05550150.1,
ZP_05550151.1	HMPREF5045_01963	Lactobacillus crispatus 125-2-CHN	NZ_GG698763	98667	98975	+	conserved hypothetical protein	102	309	conserved protein	hypothetical protein	Putative uncharacterized protein (Fragment)	Lactobacillus crispatus MV-1A-US	NA	NA	NA	NA	NA	NA	NA	NA	NA	NA	NA	NA	NA	NA	NA	NA	NA	NA	LACT00425	1	1	1	1	1	1	1	1	1	1	10	1	0	YP_003601021.1,	EEJ70821.1,	EEU27568.1,	ZP_05550151.1,
ZP_05550152.1	HMPREF5045_01964	Lactobacillus crispatus 125-2-CHN	NZ_GG698763	98950	99297	-	conserved hypothetical protein	115	348	conserved protein	FIG00742782: hypothetical protein	Putative uncharacterized protein	Lactobacillus crispatus MV-1A-US	NA	NA	NA	NA	NA	NA	NA	NA	NA	NA	NA	NA	NA	NA	NA	NA	NA	NA	LACT00424	1	1	1	1	1	1	1	1	1	1	10	1	0	YP_003601020.1,	EEJ70820.1,	EEU27569.1,	ZP_05550152.1,
ZP_05550153.1	HMPREF5045_01965	Lactobacillus crispatus 125-2-CHN	NZ_GG698763	99459	100169	+	conserved hypothetical protein	236	711	Membrane protein	FIG005935: membrane protein	Integral membrane protein	Lactobacillus crispatus 125-2-CHN	PF01027.15	Inhibitor of apoptosis-promoting Bax1	COG0670	R	NA	NA	NA	NA	K06890	NA	NA	NA	NA	NA	NA	NA	NA	NA	LACT00423	1	1	1	1	1	1	1	1	1	1	10	1	0	YP_003601006.1,	EEJ70819.1,	EEU27570.1,	ZP_05550153.1,
ZP_05550154.1	HMPREF5045_01966	Lactobacillus crispatus 125-2-CHN	NZ_GG698763	100205	100870	-	transcriptional regulator	221	666	Transcriptional regulator	Transcriptional regulator, ArsR family	Transcriptional regulator	Lactobacillus crispatus 125-2-CHN	PF00440.18	Bacterial regulatory proteins, tetR family	COG1309	K	NA	NA	NA	NA	NA	NA	NA	NA	NA	NA	NA	NA	NA	NA	LACT02343	0	1	1	1	0	0	0	0	0	0	3	0	0	-	EEJ70818.1,	EEU27571.1,	ZP_05550154.1,
ZP_05550155.1	HMPREF5045_01967	Lactobacillus crispatus 125-2-CHN	NZ_GG698763	101042	101464	+	conserved hypothetical protein	140	423	conserved protein	putative_protein	Putative uncharacterized protein	Lactobacillus crispatus MV-1A-US	NA	NA	NA	NA	NA	NA	NA	NA	NA	NA	NA	NA	NA	NA	NA	NA	NA	NA	LACT02342	0	1	1	1	0	0	0	0	0	0	3	0	0	-	EEJ70817.1,	EEU27572.1,	ZP_05550155.1,
ZP_05550156.1	HMPREF5045_01968	Lactobacillus crispatus 125-2-CHN	NZ_GG698763	101578	102498	-	conserved hypothetical protein	306	921	Lipid kinase, YegS/ /BmrU family protein	Transcription regulator [contains diacylglycerol kinase catalytic domain]	Diacylglycerol kinase	Lactobacillus crispatus (strain ST1)	PF00781.19|PF01513.16	Diacylglycerol kinase catalytic domain|ATP-NAD kinase	COG0061,COG1597,COG3199,cl01255,cl18721	G,I,R,S	NA	NA	NA	NA	K07029	NA	NA	NA	NA	NA	NA	NA	NA	NA	LACT00422	1	1	1	1	1	1	1	1	1	1	10	1	0	YP_003601005.1,	EEJ70816.1,	EEU27573.1,	ZP_05550156.1,
ZP_05550157.1	HMPREF5045_01969	Lactobacillus crispatus 125-2-CHN	NZ_GG698763	102523	103953	-	glutamyl-tRNAGln amidotransferase subunit B	476	1431	Aspartyl/glutamyl-tRNA(Asn/Gln) amidotransferase subunit B	Aspartyl-tRNA(Asn) amidotransferase subunit B (EC 6.3.5.6) @ Glutamyl-tRNA(Gln) amidotransferase subunit B (EC 6.3.5.7)	Aspartyl/glutamyl-tRNA(Asn/Gln) amidotransferase subunit B	Lactobacillus crispatus 125-2-CHN	PF02637.13|PF02934.10	GatB domain|GatB/GatE catalytic domain	COG0064,COG2511	J	NA	NA	NA	NA	K02434	aspartyl-tRNA(Asn)/glutamyl-tRNA (Gln) amidotransferase subunit B	EC:6.3.5.6,EC:6.3.5.7	NA	NA	NA	NA	NA	NA	NA	LACT00421	1	1	1	1	1	1	1	1	1	1	10	1	0	YP_003601004.1,	EEJ70815.1,	EEU27574.1,	ZP_05550157.1,
ZP_05550158.1	HMPREF5045_01970	Lactobacillus crispatus 125-2-CHN	NZ_GG698763	103958	105397	-	glutamyl-tRNA(Gln) amidotransferase subunit A	479	1440	Glutamyl-tRNA(Gln) amidotransferase subunit A	Aspartyl-tRNA(Asn) amidotransferase subunit A (EC 6.3.5.6) @ Glutamyl-tRNA(Gln) amidotransferase subunit A (EC 6.3.5.7)	Glutamyl-tRNA(Gln) amidotransferase subunit A	Lactobacillus crispatus 125-2-CHN	PF01425.16	Amidase	COG0154	J	NA	NA	NA	NA	K02433	aspartyl-tRNA(Asn)/glutamyl-tRNA (Gln) amidotransferase subunit A	EC:6.3.5.6,EC:6.3.5.7	NA	NA	NA	NA	NA	NA	NA	LACT00420	1	1	1	1	1	1	1	1	1	1	10	1	0	YP_003601003.1,	EEJ70814.1,	EEU27575.1,	ZP_05550158.1,
ZP_05550159.1	HMPREF5045_01971	Lactobacillus crispatus 125-2-CHN	NZ_GG698763	105397	105705	-	Glu-tRNA(Gln) amidotransferase subunit C	102	309	Aspartyl/glutamyl-tRNA(Asn/Gln) amidotransferase subunit C	Aspartyl-tRNA(Asn) amidotransferase subunit C (EC 6.3.5.6) @ Glutamyl-tRNA(Gln) amidotransferase subunit C (EC 6.3.5.7)	Aspartyl/glutamyl-tRNA(Asn/Gln) amidotransferase subunit C	Lactobacillus crispatus JV-V01	PF02686.10	Glu-tRNAGln amidotransferase C subunit	COG0721,cl00495	J	NA	NA	NA	NA	K02435	aspartyl-tRNA(Asn)/glutamyl-tRNA (Gln) amidotransferase subunit C	EC:6.3.5.6,EC:6.3.5.7	NA	NA	NA	NA	NA	NA	NA	LACT00419	1	1	1	1	1	1	1	1	1	1	10	1	0	YP_003601002.1,	EEJ70813.1,	EEU27576.1,	ZP_05550159.1,
ZP_05550160.1	HMPREF5045_01972	Lactobacillus crispatus 125-2-CHN	NZ_GG698763	105717	106865	-	conserved hypothetical protein	382	1149	Lipoprotein	Putative pheromone cAM373 precursor lipoprotein CamS	Protein involved in sex pheromone biosynthesis	Lactobacillus crispatus JV-V01	PF07537.6	CamS sex pheromone cAM373 precursor	COG4851	R	NA	NA	NA	NA	NA	NA	NA	NA	NA	NA	NA	NA	NA	NA	LACT00418	1	1	1	1	1	1	1	1	1	1	10	1	0	YP_003601001.1,	EEJ70812.1,	EEU27577.1,	ZP_05550160.1,
ZP_05550161.1	HMPREF5045_01973	Lactobacillus crispatus 125-2-CHN	NZ_GG698763	106878	108884	-	DNA ligase, NAD-dependent	668	2007	DNA ligase	DNA ligase (EC 6.5.1.2)	DNA ligase	Lactobacillus crispatus 125-2-CHN	PF03119.11|PF12738.2|PF00533.21|PF01653.13|PF12826.2|PF03120.11	NAD-dependent DNA ligase C4 zinc finger domain|twin BRCT domain|BRCA1 C Terminus (BRCT) domain|NAD-dependent DNA ligase adenylation domain|Helix-hairpin-helix motif|NAD-dependent DNA ligase OB-fold domain	COG0272,COG5275	L,R	NA	NA	NA	NA	K01972	DNA ligase (NAD+)	EC:6.5.1.2	NA	NA	NA	NA	NA	NA	NA	LACT00417	1	1	1	1	1	1	1	1	1	1	10	1	0	YP_003601000.1,	EEJ70811.1,	EEU27578.1,	ZP_05550161.1,
ZP_05550162.1	HMPREF5045_01974	Lactobacillus crispatus 125-2-CHN	NZ_GG698763	108919	111165	-	ATP-dependent DNA helicase PcrA	748	2247	ATP-dependent DNA helicase PcrA	ATP-dependent DNA helicase UvrD/PcrA	ATP-dependent DNA helicase PcrA	Lactobacillus crispatus 125-2-CHN	PF13245.1|PF13538.1|PF00580.16|PF13086.1|PF13361.1	Part of AAA domain|Family description|UvrD/REP helicase N-terminal domain|AAA domain|UvrD-like helicase C-terminal domain	COG0210,COG0507,COG1074,COG3972,COG3973	L,R	NA	NA	NA	NA	K03657	DNA helicase II / ATP-dependent DNA helicase PcrA	EC:3.6.4.12	NA	NA	NA	NA	NA	NA	NA	LACT01345	1	1	1	1	1	1	1	0	1	1	9	0	0	YP_003600999.1,	EEJ70810.1,	EEU27579.1,	ZP_05550162.1,
ZP_05550163.1	HMPREF5045_01975	Lactobacillus crispatus 125-2-CHN	NZ_GG698763	111251	111898	-	N-acetylmuramidase	215	648	Mannosyl-glycoprotein endo-beta-N-acetylglucosaminidase	N-acetylmuramoyl-L-alanine amidase (EC 3.5.1.28)	Mannosyl-glycoprotein endo-beta-N-acetylglucosamidase	Lactobacillus crispatus JV-V01	PF01832.15	Mannosyl-glycoprotein endo-beta-N-acetylglucosaminidase	COG1705,COG2992,cl17361	N,R,U	NA	NA	NA	NA	NA	NA	NA	NA	NA	NA	NA	NA	NA	NA	LACT01344	1	1	1	1	1	1	1	0	1	1	9	0	0	YP_003600998.1,	EEJ70809.1,	EEU27580.1,	ZP_05550163.1,
ZP_05550164.1	HMPREF5045_01976	Lactobacillus crispatus 125-2-CHN	NZ_GG698763	112145	112603	-	zinc-dependent metalloprotease	152	459	SprT-like protein	Putative metallopeptidase (Zinc) SprT family	Zinc-metalloprotease	Lactobacillus crispatus 125-2-CHN	PF10263.4	SprT-like family	COG3091,cl01182	S	NA	NA	NA	NA	K03095	SprT-like protein	NA	NA	NA	NA	NA	NA	NA	NA	LACT01343	1	1	1	1	1	1	1	0	1	1	9	0	0	YP_003600997.1,	EEJ70808.1,	EEU27581.1,	ZP_05550164.1,
ZP_05550165.1	HMPREF5045_01977	Lactobacillus crispatus 125-2-CHN	NZ_GG698763	112663	113361	-	glycosyltransferase	232	699	Glycosyltransferase	Putative mannosyltransferase involved in polysaccharide biosynthesis	Glycosyltransferase	Lactobacillus crispatus JV-V01	PF04488.10|PF05704.7	Glycosyltransferase sugar-binding region containing DXD motif|Capsular polysaccharide synthesis protein	COG3774	M	NA	NA	NA	NA	NA	NA	NA	NA	NA	NA	NA	NA	NA	NA	LACT01342	1	1	1	1	1	1	1	0	1	1	9	0	0	YP_003600996.1,	EEJ70807.1,	EEU27582.1,	ZP_05550165.1,
ZP_05550166.1	HMPREF5045_01978	Lactobacillus crispatus 125-2-CHN	NZ_GG698763	113364	114794	-	capsular polysaccharide synthesis protein	476	1431	Capsular polysaccharide synthesis protein	Membrane protein involved in the export of O-antigen, teichoic acid lipoteichoic acids	Capsular polysaccharide synthesis protein	Lactobacillus crispatus 125-2-CHN	PF01943.12	Polysaccharide biosynthesis protein	COG2244	R	NA	NA	NA	NA	NA	NA	NA	NA	NA	NA	NA	NA	NA	NA	LACT00416	1	1	1	1	1	1	1	1	1	1	10	1	0	YP_003600995.1,	EEJ70806.1,	EEU27583.1,	ZP_05550166.1,
ZP_05550167.1	HMPREF5045_01979	Lactobacillus crispatus 125-2-CHN	NZ_GG698763	114796	115950	-	teichoic acid biosynthesis protein	384	1155	Teichoic acid biosynthesis protein	Teichoic acid biosynthesis protein	Putative CDP-glycerol:glycerophosphate glycerophosphotransferase	Lactobacillus crispatus CTV-05	PF04464.9	CDP-Glycerol:Poly(glycerophosphate) glycerophosphotransferase	COG1887,cl18708	M	NA	NA	NA	NA	NA	NA	NA	NA	NA	NA	NA	NA	NA	NA	LACT00415	1	1	1	1	1	1	1	1	1	1	10	1	0	YP_003600994.1,	EEJ70805.1,	EEU27584.1,	ZP_05550167.1,
ZP_05550168.1	HMPREF5045_01980	Lactobacillus crispatus 125-2-CHN	NZ_GG698763	116040	118709	-	cation-transporting P-type ATPase	889	2670	Cation-translocating P-type ATPase	Calcium-transporting ATPase (EC 3.6.3.8)	Cation-transporting P-type ATPase	Lactobacillus crispatus 125-2-CHN	PF13246.1|PF12710.2|PF00689.16|PF00122.15|PF00702.21|PF00690.21	Putative hydrolase of sodium-potassium ATPase alpha subunit|haloacid dehalogenase-like hydrolase|Cation transporting ATPase, C-terminus|E1-E2 ATPase|haloacid dehalogenase-like hydrolase|Cation transporter/ATPase, N-terminus	COG0474,COG2216,COG2217,COG4087,cl18761	P,R	NA	NA	NA	NA	K01537	Ca2+-transporting ATPase	EC:3.6.3.8	NA	NA	NA	NA	NA	NA	NA	LACT00414	1	1	1	1	1	1	1	1	1	1	10	1	0	YP_003600993.1,	EEJ70804.1,	EEU27585.1,	ZP_05550168.1,
ZP_05550169.1	HMPREF5045_01981	Lactobacillus crispatus 125-2-CHN	NZ_GG698763	118899	120050	-	transposase	383	1152	Transposase	Mobile element protein	Transposase	Lactobacillus crispatus 125-2-CHN	PF07282.6|PF12323.3|PF01385.14	Putative transposase DNA-binding domain|Helix-turn-helix domain|Probable transposase	COG0675	L	NA	NA	NA	NA	K07496	putative transposase	NA	NA	NA	NA	NA	NA	NA	NA	LACT00007	1	3	3	4	3	3	3	2	3	3	10	1	0	YP_003602248.1,	EEJ70803.1,EEJ70119.1,EEJ69774.1,	EEU28064.1,EEU27706.1,EEU27586.1,	ZP_05549051.1,ZP_05550169.1,ZP_05549575.1,ZP_05549113.1,
ZP_05550170.1	HMPREF5045_01982	Lactobacillus crispatus 125-2-CHN	NZ_GG698763	120410	121240	-	NAD+ synthetase	276	831	NH(3)-dependent NAD(+) synthetase	NAD synthetase (EC 6.3.1.5)	NH(3)-dependent NAD(+) synthetase	Lactobacillus crispatus (strain ST1)	PF02540.12	NAD synthase	COG0171	H	NA	NA	NA	NA	K01916	NAD+ synthase	EC:6.3.1.5	NA	NA	NA	NA	NA	NA	NA	LACT00413	1	1	1	1	1	1	1	1	1	1	10	1	0	YP_003600992.1,	EEJ70802.1,	EEU27587.1,	ZP_05550170.1,
ZP_05550171.1	HMPREF5045_01983	Lactobacillus crispatus 125-2-CHN	NZ_GG698763	121237	122715	-	nicotinate phosphoribosyltransferase	492	1479	Nicotinate phosphoribosyltransferase	Nicotinate phosphoribosyltransferase (EC 2.4.2.11)	Nicotinate phosphoribosyltransferase	Lactobacillus crispatus 125-2-CHN	PF04095.11	Nicotinate phosphoribosyltransferase (NAPRTase) family	COG1488	H	NA	NA	NA	NA	K00763	nicotinate phosphoribosyltransferase	EC:2.4.2.11	NA	NA	NA	NA	NA	NA	NA	LACT00412	1	1	1	1	1	1	1	1	1	1	10	1	0	YP_003600991.1,	EEJ70801.1,	EEU27588.1,	ZP_05550171.1,
ZP_05550172.1	HMPREF5045_01984	Lactobacillus crispatus 125-2-CHN	NZ_GG698763	122802	123893	-	galactosyltransferase	363	1092	Glycosyltransferase group 1 family protein	Poly(glycerol-phosphate) alpha-glucosyltransferase (EC 2.4.1.52)	Galactosyltransferase	Lactobacillus crispatus MV-1A-US	PF13439.1|PF00534.15|PF13692.1|PF13477.1|PF13579.1	Glycosyltransferase Family 4|Glycosyl transferases group 1|Glycosyl transferases group 1|Glycosyl transferase 4-like|Glycosyl transferase 4-like domain	COG0438	M	NA	NA	NA	NA	K00754	NA	NA	NA	NA	NA	NA	NA	NA	NA	LACT00411	1	1	1	1	1	1	1	1	1	1	10	1	0	YP_003600990.1,	EEJ70800.1,	EEU27589.1,	ZP_05550172.1,
ZP_05550173.1	HMPREF5045_01985	Lactobacillus crispatus 125-2-CHN	NZ_GG698763	123904	124641	-	UDP-N-acetyl-D-mannosamine transferase	245	738	Glycosyl transferase, WecB/TagA/CpsF family	N-acetylmannosaminyltransferase (EC 2.4.1.187)	UDP-N-acetyl-D-mannosamine transferase	Lactobacillus crispatus MV-1A-US	PF03808.8	Glycosyl transferase WecB/TagA/CpsF family	COG1922	M	NA	NA	NA	NA	K05946	N-acetylglucosaminyldiphosphoundecaprenol	EC:2.4.1.187	NA	NA	NA	NA	NA	NA	NA	LACT00410	1	1	1	1	1	1	1	1	1	1	10	1	0	YP_003600989.1,	EEJ70799.1,	EEU27590.1,	ZP_05550173.1,
ZP_05550174.1	HMPREF5045_01986	Lactobacillus crispatus 125-2-CHN	NZ_GG698763	124762	125148	+	glycerol-3-phosphate cytidylyltransferase	128	387	Glycerol-3-phosphate cytidylyltransferase	Glycerol-3-phosphate cytidylyltransferase (EC 2.7.7.39)	Glycerol-3-phosphate cytidylyltransferase	Lactobacillus crispatus (strain ST1)	PF01467.21	Cytidylyltransferase	COG0196,COG0615,COG0669,COG1019,COG1056,COG1057,COG2870,cl00015	H,I,M,R	NA	NA	NA	NA	K00980	glycerol-3-phosphate cytidylyltransferase	EC:2.7.7.39	NA	NA	NA	NA	NA	NA	NA	LACT00409	1	1	1	1	1	1	1	1	1	1	10	1	0	YP_003600988.1,	EEJ70851.1,	EEU27591.1,	ZP_05550174.1,
ZP_05550175.1	HMPREF5045_01987	Lactobacillus crispatus 125-2-CHN	NZ_GG698763	128297	129007	-	transcriptional regulator	236	711	Transcriptional regulator	Transcriptional regulator, GntR family	Transcriptional regulator	Lactobacillus crispatus MV-3A-US	PF07702.8|PF08279.7|PF00392.16|PF12143.3	UTRA domain|HTH domain|Bacterial regulatory proteins, gntR family|Protein of unknown function (DUF_B2219)	COG1167,COG1725,COG1802,COG2186,COG2188	E,K	NA	NA	NA	NA	K03710	GntR family transcriptional regulator	NA	NA	NA	NA	NA	NA	NA	NA	LACT00408	1	1	1	1	1	1	1	1	1	1	10	1	0	YP_003600987.1,	EEJ70850.1,	EEU27592.1,	ZP_05550175.1,
ZP_05550176.1	HMPREF5045_01988	Lactobacillus crispatus 125-2-CHN	NZ_GG698763	129086	130201	-	conserved hypothetical protein	371	1116	conserved protein	FIG00742719: hypothetical protein	Putative uncharacterized protein	Lactobacillus crispatus 125-2-CHN	NA	NA	NA	NA	NA	NA	NA	NA	NA	NA	NA	NA	NA	NA	NA	NA	NA	NA	LACT00407	1	1	1	1	1	1	1	1	1	1	10	1	0	YP_003600986.1,	EEJ70849.1,	EEU27593.1,	ZP_05550176.1,
ZP_05550177.1	HMPREF5045_01989	Lactobacillus crispatus 125-2-CHN	NZ_GG698763	130312	131895	-	extracellular solute-binding protein, family 5	527	1584	Bacterial extracellular solute-binding protein, family 5	Oligopeptide ABC transporter, periplasmic oligopeptide-binding protein OppA (TC 3.A.1.5.1)	Extracellular solute-binding protein, family 5	Lactobacillus crispatus 125-2-CHN	PF00496.17	Bacterial extracellular solute-binding proteins, family 5 Middle	COG0747,COG4166	E	NA	NA	NA	NA	K15580	oligopeptide transport system substrate-binding protein	NA	NA	NA	NA	NA	NA	NA	NA	LACT01341	1	1	1	1	1	1	1	0	1	1	9	0	0	YP_003600985.1,	EEJ70848.1,	EEU27594.1,	ZP_05550177.1,
ZP_05550178.1	HMPREF5045_01990	Lactobacillus crispatus 125-2-CHN	NZ_GG698763	132423	133790	-	peroxidase	455	1368	NADH peroxidase	NADH peroxidase Npx (EC 1.11.1.1)	NADH peroxidase	Lactobacillus crispatus JV-V01	PF01266.19|PF00070.22|PF07992.9|PF02852.17|PF13738.1	FAD dependent oxidoreductase|Pyridine nucleotide-disulphide oxidoreductase|Pyridine nucleotide-disulphide oxidoreductase|Pyridine nucleotide-disulphide oxidoreductase, dimerisation domain|Pyridine nucleotide-disulphide oxidoreductase	COG0446,COG0492,COG1232,COG1249,COG1251,COG1252,COG3349,COG3634	C,H,O,R,S	NA	NA	NA	NA	K05910	NADH peroxidase	EC:1.11.1.1	NA	NA	NA	NA	NA	NA	NA	LACT00406	1	1	1	1	1	1	1	1	1	1	10	1	0	YP_003600983.1,	EEJ70846.1,	EEU27595.1,	ZP_05550178.1,
ZP_05550179.1	HMPREF5045_01991	Lactobacillus crispatus 125-2-CHN	NZ_GG698763	133997	134245	-	conserved hypothetical protein	82	249	conserved protein	unknown	Putative uncharacterized protein	Lactobacillus crispatus CTV-05	NA	NA	NA	NA	NA	NA	NA	NA	NA	NA	NA	NA	NA	NA	NA	NA	NA	NA	LACT01623	0	1	1	1	1	1	1	1	1	1	9	0	0	-	EEJ70845.1,	EEU27596.1,	ZP_05550179.1,
ZP_05550180.1	HMPREF5045_01992	Lactobacillus crispatus 125-2-CHN	NZ_GG698763	134242	134562	-	predicted protein	106	321	conserved protein	FIG00748277: hypothetical protein	Predicted protein	Lactobacillus crispatus MV-3A-US	PF12784.2	PD-(D/E)XK nuclease family transposase	NA	NA	NA	NA	NA	NA	NA	NA	NA	NA	NA	NA	NA	NA	NA	NA	LACT01858	0	1	1	1	1	0	0	1	1	1	7	0	0	-	EEJ70844.1,	EEU27597.1,	ZP_05550180.1,
ZP_05550181.1	HMPREF5045_01993	Lactobacillus crispatus 125-2-CHN	NZ_GG698763	134671	136119	-	surface layer protein SlpX	482	1449	Bacterial surface layer protein	FIG00745228: hypothetical protein	Bacterial surface layer protein	Lactobacillus crispatus 214-1	PF03217.9	Bacterial surface layer protein	NA	NA	SLAP	NA	NA	NA	NA	NA	NA	NA	NA	NA	NA	NA	NA	NA	LACT00405	1	1	1	1	1	1	1	1	1	1	10	1	0	YP_003600980.1,	EEJ70843.1,	EEU27598.1,	ZP_05550181.1,
ZP_05550182.1	HMPREF5045_01994	Lactobacillus crispatus 125-2-CHN	NZ_GG698763	136474	137307	-	transcriptional regulator	277	834	Transcriptional regulator	Sialic acid utilization regulator, RpiR family	Transcriptional regulator	Lactobacillus crispatus JV-V01	PF13580.1|PF01380.17|PF01418.12	SIS domain|SIS domain|Helix-turn-helix domain, rpiR family	COG0279,COG0449,COG0794,COG1737,COG2103,COG2222,cl00389	G,K,M,R	NA	NA	NA	NA	NA	NA	NA	NA	NA	NA	NA	NA	NA	NA	LACT00404	1	1	1	1	1	1	1	1	1	1	10	1	0	YP_003600979.1,	EEJ70842.1,	EEU27599.1,	ZP_05550182.1,
ZP_05550183.1	HMPREF5045_01995	Lactobacillus crispatus 125-2-CHN	NZ_GG698763	137511	138143	+	ribose 5-phosphate isomerase A	210	633	Ribose 5-phosphate isomerase	Ribose 5-phosphate isomerase A (EC 5.3.1.6)	Ribose 5-phosphate isomerase A	Lactobacillus crispatus 125-2-CHN	PF06026.9	Ribose 5-phosphate isomerase A (phosphoriboisomerase A)	COG0120,cl00339	G	NA	NA	NA	NA	K01807	ribose 5-phosphate isomerase A	EC:5.3.1.6	NA	NA	NA	NA	NA	NA	NA	LACT00403	1	1	1	1	1	1	1	1	1	1	10	1	0	YP_003600978.1,	EEJ70841.1,	EEU27600.1,	ZP_05550183.1,
ZP_05550184.1	HMPREF5045_01996	Lactobacillus crispatus 125-2-CHN	NZ_GG698763	138130	139119	+	NAD-dependent oxidoreductase	329	990	Oxidoreductase family protein	oxidoreductase, Gfo/Idh/MocA family	Oxidoreductase family, NAD-binding Rossmann fold protein	Lactobacillus crispatus 125-2-CHN	PF01408.17|PF03807.12|PF01118.19	Oxidoreductase family, NAD-binding Rossmann fold|NADP oxidoreductase coenzyme F420-dependent|Semialdehyde dehydrogenase, NAD binding domain	COG0460,COG0673	E,R	NA	NA	NA	NA	NA	NA	NA	NA	NA	NA	NA	NA	NA	NA	LACT00402	1	1	1	1	1	1	1	1	1	1	10	1	0	YP_003600977.1,	EEJ70840.1,	EEU27601.1,	ZP_05550184.1,
ZP_05550185.1	HMPREF5045_01997	Lactobacillus crispatus 125-2-CHN	NZ_GG698763	139174	140346	-	aspartate/tyrosine/aromatic aminotransferase	390	1173	Aminotransferase	Aromatic amino acid aminotransferase gamma (EC 2.6.1.57) @ N-acetyl-L,L-diaminopimelate aminotransferase (EC 2.6.1.-)	Aromatic amino acid aminotransferase	Lactobacillus crispatus CTV-05	PF00155.16	Aminotransferase class I and II	COG0075,COG0079,COG0436,COG0520,COG1167,COG1168,COG3977,cl00321	E,K	NA	NA	NA	NA	K00832	aromatic-amino-acid transaminase	EC:2.6.1.57	NA	NA	NA	NA	NA	NA	NA	LACT00401	1	1	1	1	1	1	1	1	1	1	10	1	0	YP_003600976.1,	EEJ70839.1,	EEU27602.1,	ZP_05550185.1,
ZP_05550186.1	HMPREF5045_01998	Lactobacillus crispatus 125-2-CHN	NZ_GG698763	140419	140760	-	conserved hypothetical protein	113	342	conserved protein	FIG00746938: hypothetical protein	Putative uncharacterized protein	Lactobacillus crispatus JV-V01	NA	NA	NA	NA	NA	NA	NA	NA	NA	NA	NA	NA	NA	NA	NA	NA	NA	NA	LACT01740	0	1	1	1	1	1	1	1	1	0	8	0	0	-	EEJ70838.1,	EEU27603.1,	ZP_05550186.1,
ZP_05550187.1	HMPREF5045_01999	Lactobacillus crispatus 125-2-CHN	NZ_GG698763	140760	143456	-	magnesium-translocating P-type ATPase	898	2697	Magnesium-importing ATPase	Cation transport ATPase	Magnesium-translocating P-type ATPase	Lactobacillus crispatus 125-2-CHN	PF13246.1|PF12710.2|PF00689.16|PF00122.15|PF00702.21|PF00690.21	Putative hydrolase of sodium-potassium ATPase alpha subunit|haloacid dehalogenase-like hydrolase|Cation transporting ATPase, C-terminus|E1-E2 ATPase|haloacid dehalogenase-like hydrolase|Cation transporter/ATPase, N-terminus	COG0474,COG0560,COG1778,COG2216,COG2217,COG4087,cl17202,cl18761	E,P,R	NA	NA	NA	NA	K01531	Mg2+-importing ATPase	EC:3.6.3.2	NA	NA	NA	NA	NA	NA	NA	LACT00020	1	2	2	2	2	2	2	1	2	2	10	1	0	YP_003600687.1,	EEJ69952.1,EEJ70837.1,	EEU27604.1,EEU29014.1,	ZP_05550187.1,ZP_05549833.1,
ZP_05550188.1	HMPREF5045_02000	Lactobacillus crispatus 125-2-CHN	NZ_GG698763	144479	145201	-	glycerophosphoryldiester phosphodiesterase	240	723	Glycerophosphoryl diester phosphodiesterase	Glycerophosphoryl diester phosphodiesterase (EC 3.1.4.46)	Glycerophosphoryldiester phosphodiesterase	Lactobacillus crispatus MV-3A-US	PF03009.12	Glycerophosphoryl diester phosphodiesterase family	COG0584	C	NA	NA	NA	NA	K01126	glycerophosphoryl diester phosphodiesterase	EC:3.1.4.46	NA	NA	NA	NA	NA	NA	NA	LACT01340	1	1	1	1	1	1	1	0	1	1	9	0	0	YP_003600968.1,	EEJ70836.1,	EEU27605.1,	ZP_05550188.1,
ZP_05550189.1	HMPREF5045_02001	Lactobacillus crispatus 125-2-CHN	NZ_GG698763	145212	145871	-	conserved hypothetical protein	219	660	Antibiotic biosynthesis monooxygenase	putative phosphoglycerate mutase	Putative uncharacterized protein	Lactobacillus crispatus MV-3A-US	PF03992.11	Antibiotic biosynthesis monooxygenase	COG1359,cl10022	S	NA	NA	NA	NA	NA	NA	NA	NA	NA	NA	NA	NA	NA	NA	LACT01339	1	1	1	1	1	1	1	0	1	1	9	0	0	YP_003600967.1,	EEJ70835.1,	EEU27606.1,	ZP_05550189.1,
ZP_05550190.1	HMPREF5045_02002	Lactobacillus crispatus 125-2-CHN	NZ_GG698763	145940	146530	-	phosphoglycerate mutase	196	591	Phosphoglycerate mutase family protein	putative phosphoglycerate mutase	Phosphoglycerate mutase	Lactobacillus crispatus MV-3A-US	PF00300.17	Histidine phosphatase superfamily (branch 1)	COG0406,COG0588,COG2062,cl11399	G,T	NA	NA	NA	NA	NA	NA	NA	NA	NA	NA	NA	NA	NA	NA	LACT01338	1	1	1	1	1	1	1	0	1	1	9	0	0	YP_003600966.1,	EEJ70834.1,	EEU27607.1,	ZP_05550190.1,
ZP_05550191.1	HMPREF5045_02003	Lactobacillus crispatus 125-2-CHN	NZ_GG698763	146537	147112	-	phosphoglycerate mutase	191	576	Phosphoglycerate mutase family protein	Hypothetical, related to broad specificity phosphatases COG0406	Putative phosphoglycerate mutase	Lactobacillus crispatus 125-2-CHN	PF00300.17	Histidine phosphatase superfamily (branch 1)	COG0406,COG0588,COG2062,cl11399	G,T	NA	NA	NA	NA	K15634	probable phosphoglycerate mutase	EC:5.4.2.1	NA	NA	NA	NA	NA	NA	NA	LACT00400	1	1	1	1	1	1	1	1	1	1	10	1	0	YP_003600965.1,	EEJ70833.1,	EEU27608.1,	ZP_05550191.1,
ZP_05550192.1	HMPREF5045_02004	Lactobacillus crispatus 125-2-CHN	NZ_GG698763	147189	148208	-	conserved hypothetical protein	339	1020	Putative surface exclusion protein	putative surface exclusion protein	Putative surface exclusion protein	Lactobacillus crispatus CTV-05	NA	NA	NA	NA	NA	NA	NA	NA	NA	NA	NA	NA	NA	NA	NA	NA	NA	NA	LACT00399	1	1	1	1	1	1	1	1	1	1	10	1	0	YP_003600964.1,	EEJ70832.1,	EEU27609.1,	ZP_05550192.1,
ZP_05550193.1	HMPREF5045_02005	Lactobacillus crispatus 125-2-CHN	NZ_GG698763	149385	150056	-	aggregation-promoting factor	223	672	Aggregation promoting factor	Aggregation promoting factor	Aggregation promoting factor	Lactobacillus crispatus 125-2-CHN	NA	NA	NA	NA	NA	NA	NA	NA	NA	NA	NA	NA	NA	NA	NA	NA	NA	NA	LACT00398	1	1	1	1	1	1	1	1	1	1	10	1	0	YP_003600963.1,	EEJ70831.1,	EEU27610.1,	ZP_05550193.1,
ZP_05550194.1	HMPREF5045_02006	Lactobacillus crispatus 125-2-CHN	NZ_GG698763	150599	151240	-	PTS system cellobiose-specific IIC component	213	642	PTS system cellobiose-specific IIC component	PTS system, cellobiose-specific IIC component (EC 2.7.1.69)	PTS system, cellobiose-specific IIC component	Lactobacillus crispatus 125-2-CHN	PF02378.13	Phosphotransferase system, EIIC	COG1455,cl17295	G	NA	NA	NA	NA	K02761	PTS system, cellobiose-specific IIC component	NA	NA	NA	NA	NA	NA	NA	NA	LACT01631	1	1	1	1	0	1	1	0	1	1	8	0	0	YP_003600961.1,	EEJ70887.1,	EEU27611.1,	ZP_05550194.1,
ZP_05550195.1	HMPREF5045_02007	Lactobacillus crispatus 125-2-CHN	NZ_GG698763	151625	152497	-	phosphoesterase	290	873	Serine-threonine protein phosphatase	serine-threonine protein phosphatase	Ser/Thr phosphatase family protein	Lactobacillus crispatus 125-2-CHN	PF00149.23	Calcineurin-like phosphoesterase	COG1408,cl13995	R	NA	NA	NA	NA	K07313	serine/threonine protein phosphatase 1	EC:3.1.3.16	NA	NA	NA	NA	NA	NA	NA	LACT00397	1	1	1	1	1	1	1	1	1	1	10	1	0	YP_003600958.1,	EEJ70885.1,	EEU27612.1,	ZP_05550195.1,
ZP_05550196.1	HMPREF5045_02008	Lactobacillus crispatus 125-2-CHN	NZ_GG698763	152630	152839	+	conserved hypothetical protein	69	210	conserved protein	FIG00742082: hypothetical protein	Putative uncharacterized protein	Lactobacillus crispatus 125-2-CHN	NA	NA	NA	NA	NA	NA	NA	NA	NA	NA	NA	NA	NA	NA	NA	NA	NA	NA	LACT00396	1	1	1	1	1	1	1	1	1	1	10	1	0	YP_003600957.1,	EEJ70884.1,	EEU27613.1,	ZP_05550196.1,
ZP_05550197.1	HMPREF5045_02009	Lactobacillus crispatus 125-2-CHN	NZ_GG698763	153120	153683	-	predicted protein	187	564	conserved protein	putative_protein	Putative uncharacterized protein	Lactobacillus crispatus 125-2-CHN	NA	NA	NA	NA	NA	NA	NA	NA	NA	NA	NA	NA	NA	NA	NA	NA	NA	NA	LACT02591	0	0	0	1	0	0	1	0	0	0	2	0	0	-	-	-	ZP_05550197.1,
ZP_05550198.1	HMPREF5045_02010	Lactobacillus crispatus 125-2-CHN	NZ_GG698763	154303	155076	-	class II aldolase/adducin	257	774	Class II aldolase and adducin domain protein	class II aldolase/adducin domain protein	Class II Aldolase and Adducin N-terminal domain protein	Lactobacillus crispatus 214-1	PF00596.16	Class II Aldolase and Adducin N-terminal domain	COG0235,cl00214	G	NA	NA	NA	NA	NA	NA	NA	NA	NA	NA	NA	NA	NA	NA	LACT02592	0	0	0	1	0	0	1	0	0	0	2	0	0	-	-	-	ZP_05550198.1,
ZP_05550199.1	HMPREF5045_02011	Lactobacillus crispatus 125-2-CHN	NZ_GG698763	155084	155353	-	conserved hypothetical protein	89	270	conserved protein	putative_protein	Putative uncharacterized protein	Lactobacillus crispatus 125-2-CHN	NA	NA	NA	NA	NA	NA	NA	NA	NA	NA	NA	NA	NA	NA	NA	NA	NA	NA	LACT02593	0	0	0	1	0	0	1	0	0	0	2	0	0	-	-	-	ZP_05550199.1,
ZP_05550200.1	HMPREF5045_02012	Lactobacillus crispatus 125-2-CHN	NZ_GG698763	155375	156754	-	PTS system galactitol-specific component	459	1380	PTS system Galactitol-specific IIC component	PTS system, galactitol-specific IIC component (EC 2.7.1.69)	PTS system Galactitol-specific IIC component	Lactobacillus crispatus 125-2-CHN	PF03611.9	PTS system sugar-specific permease component	COG3775	G	NA	NA	NA	NA	K02775	PTS system, galactitol-specific IIC component	NA	NA	NA	NA	NA	NA	NA	NA	LACT02042	0	1	0	1	1	0	2	0	0	0	4	0	0	-	EEJ69730.1,	-	ZP_05550200.1,
ZP_05550201.1	HMPREF5045_02013	Lactobacillus crispatus 125-2-CHN	NZ_GG698763	156785	157105	-	conserved hypothetical protein	106	321	PTS system, galactitol-specific IIB component family protein	FIG00752773: hypothetical protein	PTS system, galactitol-specific IIB component family protein	Lactobacillus crispatus 125-2-CHN	PF02302.12	PTS system, Lactose/Cellobiose specific IIB subunit	COG1440,COG3414,cl10014	G	NA	NA	NA	NA	NA	NA	NA	NA	NA	NA	NA	NA	NA	NA	LACT02043	0	1	0	1	1	0	2	0	0	0	4	0	0	-	EEJ69731.1,	-	ZP_05550201.1,
ZP_05550202.1	HMPREF5045_02014	Lactobacillus crispatus 125-2-CHN	NZ_GG698763	157156	157623	-	PTS system galactitol-specific component	155	468	PTS system galactitol-specific component	PTS system, galactitol-specific IIA component (EC 2.7.1.69)	Phosphoenolpyruvate-dependent sugar phosphotransferase system, EIIA 2	Lactobacillus crispatus 125-2-CHN	PF00359.17	Phosphoenolpyruvate-dependent sugar phosphotransferase system, EIIA 2	COG1762,COG4668,cl00163	G,T	NA	NA	NA	NA	K02773	PTS system, galactitol-specific IIA component	EC:2.7.1.69	NA	NA	NA	NA	NA	NA	NA	LACT02594	0	0	0	1	0	0	1	0	0	0	2	0	0	-	-	-	ZP_05550202.1,
ZP_05550203.1	HMPREF5045_02015	Lactobacillus crispatus 125-2-CHN	NZ_GG698763	157800	158552	+	conserved hypothetical protein	250	753	Transcriptional regulator, DeoR family	hypothetical protein	DeoR-like helix-turn-helix domain protein	Lactobacillus crispatus 214-1	PF08279.7|PF08220.7|PF00455.17	HTH domain|DeoR-like helix-turn-helix domain|DeoR C terminal sensor domain	COG1349,COG2345,COG2378,COG2865	G,K	NA	NA	NA	NA	K02530	DeoR family transcriptional regulator, lactose phosphotransferase system repressor	NA	NA	NA	NA	NA	NA	NA	NA	LACT02595	0	0	0	1	0	0	1	0	0	0	2	0	0	-	-	-	ZP_05550203.1,
ZP_05550204.1	HMPREF5045_02016	Lactobacillus crispatus 125-2-CHN	NZ_GG698763	158555	159508	+	tagatose-6-phosphate kinase	317	954	Putative tagatose-6-phosphate kinase	Tagatose-6-phosphate kinase (EC 2.7.1.144) / 1-phosphofructokinase (EC 2.7.1.56)	Putative tagatose-6-phosphate kinase	Lactobacillus crispatus 214-1	PF00294.19	pfkB family carbohydrate kinase	COG0524,COG1105	G	NA	NA	NA	NA	K00882	1-phosphofructokinase	EC:2.7.1.56	NA	NA	NA	NA	NA	NA	NA	LACT02596	0	0	0	1	0	0	1	0	0	0	2	0	0	-	-	-	ZP_05550204.1,
ZP_05550205.1	HMPREF5045_02017	Lactobacillus crispatus 125-2-CHN	NZ_GG698763	159522	160343	+	conserved hypothetical protein	273	822	Hydrolase	Cof protein:HAD-superfamily hydrolase subfamily IIB	Cof-like hydrolase	Lactobacillus crispatus 125-2-CHN	PF08282.7|PF05116.8	haloacid dehalogenase-like hydrolase|Sucrose-6F-phosphate phosphohydrolase	COG0560,COG0561,COG1778,COG3769,cl17202	E,R	NA	NA	NA	NA	K07024	NA	NA	NA	NA	NA	NA	NA	NA	NA	LACT02597	0	0	0	1	0	0	1	0	0	0	2	0	0	-	-	-	ZP_05550205.1,
ZP_05550206.1	HMPREF5045_02018	Lactobacillus crispatus 125-2-CHN	NZ_GG698763	160880	161170	+	hypothetical protein	96	291	conserved protein	putative_protein	no_homologs	Lactobacillus crispatus 125-2-CHN	NA	NA	NA	NA	NA	NA	NA	NA	NA	NA	NA	NA	NA	NA	NA	NA	NA	NA	ZP_05550206.1	0	0	0	1	0	0	0	0	0	0	1	0	1	-	-	-	ZP_05550206.1
ZP_05550207.1	HMPREF5045_02019	Lactobacillus crispatus 125-2-CHN	NZ_GG698763	161329	162687	-	transposase	452	1359	Transposase	Mobile element protein	Transposase, IS4 family	Lactobacillus crispatus 214-1	PF01609.16	Transposase DDE domain	NA	NA	NA	NA	NA	NA	NA	NA	NA	NA	NA	NA	NA	NA	NA	NA	LACT00002	0	1	2	2	2	2	2	8	19	10	9	0	0	-	EEJ69967.1,	EEU29028.1,EEU27422.1,	ZP_05550207.1,ZP_05550263.1,
ZP_05550208.1	HMPREF5045_02020	Lactobacillus crispatus 125-2-CHN	NZ_GG698763	162894	163121	-	conserved hypothetical protein	75	228	conserved protein	unknown	Putative uncharacterized protein	Lactobacillus crispatus 214-1	NA	NA	NA	NA	NA	NA	NA	NA	NA	NA	NA	NA	NA	NA	NA	NA	NA	NA	LACT00395	1	1	1	1	1	1	1	1	1	1	10	1	0	YP_003600956.1,	EEJ70883.1,	EEU27614.1,	ZP_05550208.1,
ZP_05550209.1	HMPREF5045_02021	Lactobacillus crispatus 125-2-CHN	NZ_GG698763	163209	163613	+	conserved hypothetical protein	134	405	conserved protein	FIG00749472: hypothetical protein	Putative uncharacterized protein	Lactobacillus crispatus 125-2-CHN	NA	NA	NA	NA	NA	NA	NA	NA	NA	NA	NA	NA	NA	NA	NA	NA	NA	NA	LACT00394	1	1	1	1	1	1	1	1	1	1	10	1	0	YP_003600955.1,	EEJ70882.1,	EEU27615.1,	ZP_05550209.1,
ZP_05550210.1	HMPREF5045_02022	Lactobacillus crispatus 125-2-CHN	NZ_GG698763	163665	164267	-	acetyltransferase	200	603	Maltose O-acetyltransferase	Maltose O-acetyltransferase (EC 2.3.1.79)	Bacterial transferase hexapeptide repeat protein	Lactobacillus crispatus 125-2-CHN	PF00132.19|PF12464.3	Bacterial transferase hexapeptide (six repeats)|Maltose acetyltransferase	COG0110,COG0663,COG1043,COG1044,COG1045,COG1207,COG1208,COG2171	E,J,M,R	NA	NA	NA	NA	K00661	maltose O-acetyltransferase	EC:2.3.1.79	NA	NA	NA	NA	NA	NA	NA	LACT00393	1	1	1	1	1	1	1	1	1	1	10	1	0	YP_003600954.1,	EEJ70881.1,	EEU27616.1,	ZP_05550210.1,
ZP_05550211.1	HMPREF5045_02023	Lactobacillus crispatus 125-2-CHN	NZ_GG698763	164408	164815	+	phosphate starvation inducible protein PsiE	135	408	Protein PsiE	FIG00745348: hypothetical protein	Protein PsiE	Lactobacillus crispatus 214-1	PF06146.7	Phosphate-starvation-inducible E	COG3223,cl01264	S	NA	NA	NA	NA	K13256	protein PsiE	NA	NA	NA	NA	NA	NA	NA	NA	LACT00392	1	1	1	1	1	1	1	1	1	1	10	1	0	YP_003600953.1,	EEJ70880.1,	EEU27617.1,	ZP_05550211.1,
ZP_05550212.1	HMPREF5045_02024	Lactobacillus crispatus 125-2-CHN	NZ_GG698763	165190	165948	-	nitroreductase	252	759	Nitroreductase	Oxygen-insensitive NADPH nitroreductase (EC 1.-.-.-)	Flavin reductase	Lactobacillus crispatus JV-V01	PF00881.19	Nitroreductase family	COG0778,cl00514	C	NA	NA	NA	NA	K00540	NA	NA	NA	NA	NA	NA	NA	NA	NA	LACT00391	1	1	1	1	1	1	1	1	1	1	10	1	0	YP_003600952.1,	EEJ70879.1,	EEU27618.1,	ZP_05550212.1,
ZP_05550213.1	HMPREF5045_02025	Lactobacillus crispatus 125-2-CHN	NZ_GG698763	166000	167250	-	ammonium transporter	416	1251	Ammonium transporter	Ammonium transporter	Ammonium transporter	Lactobacillus crispatus 125-2-CHN	PF00909.16	Ammonium Transporter Family	COG0004,cl03012	P	NA	NA	NA	NA	K03320	ammonium transporter, Amt family	NA	NA	NA	NA	NA	NA	NA	NA	LACT01741	0	1	1	1	1	1	1	0	1	1	8	0	0	-	EEJ70878.1,	EEU27619.1,	ZP_05550213.1,
ZP_05550214.1	HMPREF5045_02026	Lactobacillus crispatus 125-2-CHN	NZ_GG698763	167475	167852	-	conserved hypothetical protein	125	378	conserved protein	FIG00748159: hypothetical protein	Putative uncharacterized protein	Lactobacillus crispatus	NA	NA	NA	NA	NA	NA	NA	NA	NA	NA	NA	NA	NA	NA	NA	NA	NA	NA	LACT00390	1	1	1	1	1	1	1	1	1	1	10	1	0	YP_003600951.1,	EEJ70877.1,	EEU27620.1,	ZP_05550214.1,
ZP_05550215.1	HMPREF5045_02027	Lactobacillus crispatus 125-2-CHN	NZ_GG698763	167884	170115	-	DEAD-box helicase	743	2232	ATP-dependent helicase	ATP-dependent helicase	DEAD/DEAH box helicase	Lactobacillus crispatus 125-2-CHN	PF00270.24|PF04851.10|PF00271.26	DEAD/DEAH box helicase|Type III restriction enzyme, res subunit|Helicase conserved C-terminal domain	COG0513,COG0514,COG1061,COG1111,COG1201,COG1202,COG1203,COG1204,COG1205,COG4581	J,K,L,R	NA	NA	NA	NA	K03724	ATP-dependent helicase Lhr and Lhr-like helicase	EC:3.6.4.-	NA	NA	NA	NA	NA	NA	NA	LACT00389	1	1	1	1	1	1	1	1	1	1	10	1	0	YP_003600950.1,	EEJ70876.1,	EEU27621.1,	ZP_05550215.1,
ZP_05550216.1	HMPREF5045_02028	Lactobacillus crispatus 125-2-CHN	NZ_GG698763	170127	171455	-	conserved hypothetical protein	442	1329	Biotin carboxylase	probable ATP /GTP binding protein	Putative uncharacterized protein	Lactobacillus crispatus 214-1	PF10923.3|PF13191.1	P-loop Domain of unknown function (DUF2791)|AAA ATPase domain	NA	NA	NA	NA	NA	NA	NA	NA	NA	NA	NA	NA	NA	NA	NA	NA	LACT00388	1	1	1	1	1	1	1	1	1	1	10	1	0	YP_003600949.1,	EEJ70875.1,	EEU27622.1,	ZP_05550216.1,
ZP_05550217.1	HMPREF5045_02029	Lactobacillus crispatus 125-2-CHN	NZ_GG698763	171460	173310	-	conserved hypothetical protein	616	1851	conserved protein	FIG00744731: hypothetical protein	Putative uncharacterized protein	Lactobacillus crispatus 125-2-CHN	NA	NA	NA	NA	NA	NA	NA	NA	NA	NA	NA	NA	NA	NA	NA	NA	NA	NA	LACT00387	1	1	1	1	1	1	1	1	1	1	10	1	0	YP_003600948.1,	EEJ70874.1,	EEU27623.1,	ZP_05550217.1,
ZP_05550218.1	HMPREF5045_02030	Lactobacillus crispatus 125-2-CHN	NZ_GG698763	173494	175152	+	phosphoenolpyruvate carboxykinase	552	1659	Phosphoenolpyruvate carboxykinase	Phosphoenolpyruvate carboxykinase [ATP] (EC 4.1.1.49)	Putative uncharacterized protein	Lactobacillus crispatus 125-2-CHN	PF01293.15	Phosphoenolpyruvate carboxykinase	NA	NA	NA	NA	NA	NA	K01610	phosphoenolpyruvate carboxykinase (ATP)	EC:4.1.1.49	NA	NA	NA	NA	NA	NA	NA	LACT00386	1	1	1	1	1	1	1	1	1	1	10	1	0	YP_003600947.1,	EEJ70873.1,	EEU27624.1,	ZP_05550218.1,
ZP_05550219.1	HMPREF5045_02031	Lactobacillus crispatus 125-2-CHN	NZ_GG698763	175243	176778	-	ABC transporter	511	1536	ABC transporter	FIG00751297: hypothetical protein	ABC transporter (Fragment)	Lactobacillus crispatus 125-2-CHN	PF00664.18|PF03193.11|PF00005.22	ABC transporter transmembrane region|Protein of unknown function, DUF258|ABC transporter	COG0178,COG0396,COG0410,COG0411,COG0444,COG0488,COG1101,COG1116,COG1117,COG1118,COG1119,COG1120,COG1121,COG1122,COG1123,COG1124,COG1125,COG1126,COG1127,COG1129,COG1131,COG1132,COG1134,COG1135,COG1136,COG1137,COG1245,COG2274,COG2401,COG2884,COG3638,COG3839,COG3840,COG3842,COG3845,COG4107,COG4133,COG4136,COG4138,COG4148,COG4152,COG4161,COG4167,COG4170,COG4172,COG4175,COG4178,COG4181,COG4525,COG4555…	C,D,E,G,H,L,M,O,P,Q,R,V	NA	NA	NA	NA	K06147	ATP-binding cassette, subfamily B, bacterial	NA	NA	NA	NA	NA	NA	NA	NA	LACT00385	1	1	1	1	1	1	1	1	1	1	10	1	0	YP_003600946.1,	EEJ70872.1,	EEU27625.1,	ZP_05550219.1,
ZP_05550220.1	HMPREF5045_02032	Lactobacillus crispatus 125-2-CHN	NZ_GG698763	178285	178551	-	predicted protein	88	267	conserved protein	putative_protein	Putative uncharacterized protein	Lactobacillus crispatus 125-2-CHN	NA	NA	NA	NA	NA	NA	NA	NA	NA	NA	NA	NA	NA	NA	NA	NA	NA	NA	LACT02370	0	0	0	1	0	1	1	0	0	0	3	0	0	-	-	-	ZP_05550220.1,
ZP_05550221.1	HMPREF5045_02033	Lactobacillus crispatus 125-2-CHN	NZ_GG698763	178713	179567	+	transcriptional regulator	284	855	Transcriptional regulator	transcriptional regulator	Transcriptional regulator	Lactobacillus crispatus 125-2-CHN	PF01381.17|PF12844.2	Helix-turn-helix|Helix-turn-helix domain	COG1396	K	NA	NA	NA	NA	NA	NA	NA	NA	NA	NA	NA	NA	NA	NA	LACT00384	1	1	1	1	1	1	1	1	1	1	10	1	0	YP_003600944.1,	EEJ70871.1,	EEU27626.1,	ZP_05550221.1,
ZP_05550222.1	HMPREF5045_02034	Lactobacillus crispatus 125-2-CHN	NZ_GG698763	179713	180126	-	conserved hypothetical protein	137	414	Nudix family protein	FIG00743345: hypothetical protein	Hydrolase, NUDIX family	Lactobacillus crispatus 125-2-CHN	PF00293.23	NUDIX domain	NA	NA	NA	NA	NA	NA	NA	NA	NA	NA	NA	NA	NA	NA	NA	NA	LACT00383	1	1	1	1	1	1	1	1	1	1	10	1	0	YP_003600943.1,	EEJ70870.1,	EEU27627.1,	ZP_05550222.1,
ZP_05550223.1	HMPREF5045_02035	Lactobacillus crispatus 125-2-CHN	NZ_GG698763	180276	180503	-	conserved hypothetical protein	75	228	Putative uncharacterized protein lp_2987	FIG00746231: hypothetical protein	Putative uncharacterized protein	Lactobacillus crispatus 125-2-CHN	NA	NA	NA	NA	NA	NA	NA	NA	NA	NA	NA	NA	NA	NA	NA	NA	NA	NA	LACT01624	0	1	1	1	1	1	1	1	1	1	9	0	0	-	EEJ70869.1,	EEU27628.1,	ZP_05550223.1,
ZP_05550224.1	HMPREF5045_02036	Lactobacillus crispatus 125-2-CHN	NZ_GG698763	180590	181321	-	conserved hypothetical protein	243	732	Carboxymuconolactone decarboxylase family protein	4-carboxymuconolactone decarboxylase (EC 4.1.1.44)	Carboxymuconolactone decarboxylase family protein	Lactobacillus crispatus 125-2-CHN	PF02627.15	Carboxymuconolactone decarboxylase family	COG0599,cl00460	S	NA	NA	NA	NA	NA	NA	NA	NA	NA	NA	NA	NA	NA	NA	LACT01337	1	1	1	1	1	1	1	0	1	1	9	0	0	YP_003600942.1,	EEJ70868.1,	EEU27629.1,	ZP_05550224.1,
ZP_05550225.1	HMPREF5045_02037	Lactobacillus crispatus 125-2-CHN	NZ_GG698763	181482	182651	-	mannitol-1-phosphate 5-dehydrogenase	389	1170	Mannitol-1-phosphate 5-dehydrogenase	Mannitol-1-phosphate 5-dehydrogenase (EC 1.1.1.17)	Mannitol-1-phosphate 5-dehydrogenase	Lactobacillus crispatus 125-2-CHN	PF01232.18|PF08125.8	Mannitol dehydrogenase Rossmann domain|Mannitol dehydrogenase C-terminal domain	COG0246	G	NA	NA	NA	NA	K00009	mannitol-1-phosphate 5-dehydrogenase	EC:1.1.1.17	NA	NA	NA	NA	NA	NA	NA	LACT00382	1	1	1	1	1	1	1	1	1	1	10	1	0	YP_003600941.1,	EEJ70866.1,	EEU27630.1,	ZP_05550225.1,
ZP_05550226.1	HMPREF5045_02038	Lactobacillus crispatus 125-2-CHN	NZ_GG698763	182654	183106	-	PTS system hosphoenolpyruvate-dependent sugar phosphotransferase EIIA2 component	150	453	Putative Mannitol-specific phosphotransferase enzyme IIA component	PTS system, mannitol-specific IIA component (EC 2.7.1.69)	PTS system, mannitol-specific IIA component	Lactobacillus crispatus 125-2-CHN	PF00359.17	Phosphoenolpyruvate-dependent sugar phosphotransferase system, EIIA 2	COG1762,COG4668,cl00163	G,T	NA	NA	NA	NA	K02798	PTS system, mannitol-specific IIA component	EC:2.7.1.69	NA	NA	NA	NA	NA	NA	NA	LACT00381	1	1	1	1	1	1	1	1	1	1	10	1	0	YP_003600940.1,	EEJ70865.1,	EEU27631.1,	ZP_05550226.1,
ZP_05550227.1	HMPREF5045_02039	Lactobacillus crispatus 125-2-CHN	NZ_GG698763	183122	184903	-	PTS system mannitol-specific EIICBA component	593	1782	PTS system, mannitol-specific IIC component	PTS system, mannitol-specific IIB component (EC 2.7.1.69) / PTS system, mannitol-specific IIC component (EC 2.7.1.69)	PTS system, mannitol-specific IIC component	Lactobacillus crispatus 125-2-CHN	PF02302.12|PF02378.13	PTS system, Lactose/Cellobiose specific IIB subunit|Phosphotransferase system, EIIC	COG2213,COG3414,cl10014	G	NA	NA	NA	NA	K02800	PTS system, mannitol-specific IIC component	NA	NA	NA	NA	NA	NA	NA	NA	LACT00380	1	1	1	1	1	1	1	1	1	1	10	1	0	YP_003600939.1,	EEJ70864.1,	EEU27632.1,	ZP_05550227.1,
ZP_05550228.1	HMPREF5045_02040	Lactobacillus crispatus 125-2-CHN	NZ_GG698763	185038	187092	-	transcriptional regulator	684	2055	Transcription regulator	Mannitol operon activator, BglG family	Transcription regulator	Lactobacillus crispatus 125-2-CHN	PF08279.7|PF05043.8|PF00359.17	HTH domain|Mga helix-turn-helix domain|Phosphoenolpyruvate-dependent sugar phosphotransferase system, EIIA 2	COG3711	K	NA	NA	NA	NA	K03483	mannitol operon transcriptional antiterminator	NA	NA	NA	NA	NA	NA	NA	NA	LACT01336	1	1	1	1	1	1	1	0	1	1	9	0	0	YP_003600938.1,	EEJ70863.1,	EEU27633.1,	ZP_05550228.1,
ZP_05550229.1	HMPREF5045_02041	Lactobacillus crispatus 125-2-CHN	NZ_GG698763	187193	189004	-	glutamine-fructose-6-phosphate transaminase (isomerizing)	603	1812	Glucosamine--fructose-6-phosphate aminotransferase [isomerizing]	Glucosamine--fructose-6-phosphate aminotransferase [isomerizing] (EC 2.6.1.16)	Glucosamine--fructose-6-phosphate aminotransferase [isomerizing]	Lactobacillus crispatus MV-3A-US	PF13230.1|PF00310.16|PF13537.1|PF13522.1|PF01380.17	Glutamine amidotransferases class-II|Glutamine amidotransferases class-II|Glutamine amidotransferase domain|Glutamine amidotransferase domain|SIS domain	COG0034,COG0067,COG0367,COG0449,COG0794,COG1737,COG2103,COG2222,cl00389	E,F,K,M,R	NA	NA	NA	NA	K00820	glucosamine--fructose-6-phosphate aminotransferase (isomerizing)	EC:2.6.1.16	MER003327	C44	NA	NA	NA	NA	NA	LACT00379	1	1	1	1	1	1	1	1	1	1	10	1	0	YP_003600937.1,	EEJ70862.1,	EEU27634.1,	ZP_05550229.1,
ZP_05550230.1	HMPREF5045_02042	Lactobacillus crispatus 125-2-CHN	NZ_GG698763	189712	191796	-	bifunctional acetaldehyde-CoA/alcohol dehydrogenase	694	2085	Putative aldehyde-alcohol dehydrogenase 2	Alcohol dehydrogenase (EC 1.1.1.1); Acetaldehyde dehydrogenase (EC 1.2.1.10)	Putative aldehyde-alcohol dehydrogenase 2	Lactobacillus crispatus 125-2-CHN	PF00171.17|PF00465.14|PF13685.1	Aldehyde dehydrogenase family|Iron-containing alcohol dehydrogenase|Iron-containing alcohol dehydrogenase	COG0014,COG0371,COG1012,COG1454,COG1979,cl11961	C,E	NA	NA	NA	NA	K04072	acetaldehyde dehydrogenase / alcohol dehydrogenase	EC:1.2.1.10,EC:1.1.1.1	NA	NA	NA	NA	NA	NA	NA	LACT01335	1	1	1	1	1	1	1	0	1	1	9	0	0	YP_003600936.1,	EEJ70860.1,	EEU27635.1,	ZP_05550230.1,
ZP_05550231.1	HMPREF5045_02043	Lactobacillus crispatus 125-2-CHN	NZ_GG698763	192111	193484	+	amino acid permease	457	1374	Amino acid permease	D-serine/D-alanine/glycine transporter	APC family amino acid-polyamine-organocation transporter	Lactobacillus crispatus 125-2-CHN	PF03845.8|PF13520.1|PF00324.16	Spore germination protein|Amino acid permease|Amino acid permease	COG0531,COG0833,COG1113	E	NA	NA	NA	NA	K03293	amino acid transporter, AAT family	NA	NA	NA	NA	NA	NA	NA	NA	LACT00378	1	1	1	1	1	1	1	1	1	1	10	1	0	YP_003600935.1,	EEJ70858.1,	EEU27636.1,	ZP_05550231.1,
ZP_05550232.1	HMPREF5045_02044	Lactobacillus crispatus 125-2-CHN	NZ_GG698763	193516	194034	-	maltose O-acetyltransferase	172	519	Maltose O-acetyltransferase	Maltose O-acetyltransferase (EC 2.3.1.79)	Acetyltransferase, CysE/LacA/LpxA/NodL family	Lactobacillus crispatus CTV-05	PF00132.19	Bacterial transferase hexapeptide (six repeats)	COG0110,COG0663,COG1045	E,R	NA	NA	NA	NA	K00680	NA	NA	NA	NA	NA	NA	NA	NA	NA	LACT00377	1	1	1	1	1	1	1	1	1	1	10	1	0	YP_003600934.1,	EEJ70857.1,	EEU27637.1,	ZP_05550232.1,
ZP_05550233.1	HMPREF5045_02045	Lactobacillus crispatus 125-2-CHN	NZ_GG698763	194143	195024	+	transcriptional regulator	293	882	Transcriptional regulator, LysR family	transcriptional regulator	Transcriptional regulator, LysR family	Lactobacillus crispatus 214-1	PF03466.15|PF00126.22	LysR substrate binding domain|Bacterial regulatory helix-turn-helix protein, lysR family	COG0583	K	NA	NA	NA	NA	NA	NA	NA	NA	NA	NA	NA	NA	NA	NA	LACT00376	1	1	1	1	1	1	1	1	1	1	10	1	0	YP_003600933.1,	EEJ70856.1,	EEU27638.1,	ZP_05550233.1,
ZP_05550234.1	HMPREF5045_02046	Lactobacillus crispatus 125-2-CHN	NZ_GG698763	195067	195435	-	conserved hypothetical protein	122	369	ManO	Putative regulator of the mannose operon, ManO	Putative uncharacterized protein	Lactobacillus crispatus MV-1A-US	PF06115.6	Domain of unknown function (DUF956)	COG4687,cl01917	S	NA	NA	NA	NA	NA	NA	NA	NA	NA	NA	NA	NA	NA	NA	LACT00375	1	1	1	1	1	1	1	1	1	1	10	1	0	YP_003600932.1,	EEJ70855.1,	EEU27639.1,	ZP_05550234.1,
ZP_05550235.1	HMPREF5045_02047	Lactobacillus crispatus 125-2-CHN	NZ_GG698763	195439	196359	-	PTS system mannose-specific IID component	306	921	PTS system, mannose/fructose/sorbose family, IID component	PTS system, mannose-specific IID component (EC 2.7.1.69)	PTS system, mannose/fructose/sorbose family, IID component	Lactobacillus crispatus 214-1	PF03613.9	PTS system mannose/fructose/sorbose family IID component	COG3716,cl01507	G	NA	NA	NA	NA	K02796	PTS system, mannose-specific IID component	NA	NA	NA	NA	NA	NA	NA	NA	LACT00374	1	1	1	1	1	1	1	1	1	1	10	1	0	YP_003600931.1,	EEJ70854.1,	EEU27640.1,	ZP_05550235.1,
ZP_05550236.1	HMPREF5045_02048	Lactobacillus crispatus 125-2-CHN	NZ_GG698763	196388	197197	-	PTS system mannose-specific IIC component	269	810	Putative mannose permease IIC component	PTS system, mannose-specific IIC component (EC 2.7.1.69)	Mannose-specific PTS system component IIC	Lactobacillus crispatus 125-2-CHN	PF03609.9	PTS system sorbose-specific iic component	COG3715,cl01506	G	NA	NA	NA	NA	K02795	PTS system, mannose-specific IIC component	NA	NA	NA	NA	NA	NA	NA	NA	LACT01334	1	1	1	1	1	1	1	0	1	1	9	0	0	YP_003600930.1,	EEJ70853.1,	EEU27641.1,	ZP_05550236.1,
ZP_05550237.1	HMPREF5045_02049	Lactobacillus crispatus 125-2-CHN	NZ_GG698763	197219	198226	-	PTS system mannose-specific IIAB component	335	1008	Putative PTS system mannose-specific EIIAB component	PTS system, mannose-specific IIB component (EC 2.7.1.69) / PTS system, mannose-specific IIA component (EC 2.7.1.69)	Putative PTS system mannose-specific EIIAB component	Lactobacillus crispatus 125-2-CHN	PF03610.11|PF03830.10	PTS system fructose IIA component|PTS system sorbose subfamily IIB component	COG2893,COG3444,cl00021,cl00025	G	NA	NA	NA	NA	K02793	PTS system, mannose-specific IIA component	EC:2.7.1.69	NA	NA	NA	NA	NA	NA	NA	LACT01333	1	1	1	1	1	1	1	0	1	1	9	0	0	YP_003600929.1,	EEJ70852.1,	EEU27642.1,	ZP_05550237.1,
ZP_05549243.1	HMPREF5045_01054	Lactobacillus crispatus 125-2-CHN	NZ_GG698761	177	590	-	polypeptide deformylase	137	414	Peptide deformylase	Peptide deformylase (EC 3.5.1.88)	Peptide deformylase	Lactobacillus crispatus (strain ST1)	PF01327.16	Polypeptide deformylase	COG0242,cl00234	J	NA	NA	NA	NA	K01462	peptide deformylase	EC:3.5.1.88	NA	NA	NA	1	NA	1	NA	LACT00119	1	1	1	1	1	1	1	1	1	1	10	1	0	YP_003600531.1,	EEJ69881.1,	EEU28790.1,	ZP_05549243.1,
ZP_05549244.1	HMPREF5045_01055	Lactobacillus crispatus 125-2-CHN	NZ_GG698761	652	1869	+	conserved hypothetical protein	405	1218	AbiBL11	contains ATPase involved in DNA replication initiation domain	Putative uncharacterized protein	Lactobacillus crispatus 125-2-CHN	PF09848.4|PF13401.1|PF00004.24	Uncharacterized conserved protein (DUF2075)|AAA domain|ATPase family associated with various cellular activities (AAA)	COG3410,cl12179	S	NA	NA	NA	NA	K09384	hypothetical protein	NA	NA	NA	NA	1	NA	1	NA	LACT00118	1	1	1	1	1	1	1	1	1	1	10	1	0	YP_003600530.1,	EEJ69882.1,	EEU28789.1,	ZP_05549244.1,
ZP_05549245.1	HMPREF5045_01056	Lactobacillus crispatus 125-2-CHN	NZ_GG698761	2074	3126	+	beta-lactamase	350	1053	Penicillin-binding protein	penicillin-binding protein	Penicillin-binding protein	Lactobacillus crispatus JV-V01	PF00144.19	Beta-lactamase	COG1680	V	NA	NA	NA	NA	NA	NA	NA	MER094990	S12	NA	1	NA	1	NA	LACT01270	1	1	1	1	1	1	0	1	1	1	9	0	0	YP_003600529.1,	EEJ69884.1,	EEU28788.1,	ZP_05549245.1,
ZP_05549246.1	HMPREF5045_01057	Lactobacillus crispatus 125-2-CHN	NZ_GG698761	3162	5999	-	phage DEAD box family helicase	945	2838	Putative helicase	putative phage DEAD box family helicase	Putative helicase	Lactobacillus crispatus 125-2-CHN	PF11907.3|PF00270.24|PF13091.1|PF00271.26|PF04851.10	Domain of unknown function (DUF3427)|DEAD/DEAH box helicase|PLD-like domain|Helicase conserved C-terminal domain|Type III restriction enzyme, res subunit	COG0513,COG0556,COG0610,COG1061,COG1111,COG1502,COG3886,COG4096,COG4889,cl15239	I,J,K,L,R,V	NA	NA	NA	NA	NA	NA	NA	NA	NA	NA	1	NA	1	NA	LACT00117	1	1	1	1	1	1	1	1	1	1	10	1	0	YP_003600528.1,	EEJ69885.1,	EEU28787.1,	ZP_05549246.1,
ZP_05549247.1	HMPREF5045_01058	Lactobacillus crispatus 125-2-CHN	NZ_GG698761	6056	7498	-	amino acid antiporter La57	480	1443	Amino acid antiporter	contains amino acid permease domain	Glutamate/gamma-aminobutyrate antiporter	Lactobacillus crispatus (strain ST1)	PF13520.1|PF00324.16	Amino acid permease|Amino acid permease	COG0531,COG0833,COG1113	E	NA	NA	NA	NA	NA	NA	NA	NA	NA	NA	1	NA	1	NA	LACT00116	1	1	1	1	1	1	1	1	1	1	10	1	0	YP_003600527.1,	EEJ69886.1,	EEU28786.1,	ZP_05549247.1,
ZP_05549248.1	HMPREF5045_01059	Lactobacillus crispatus 125-2-CHN	NZ_GG698761	7572	8399	-	exodeoxyribonuclease III	275	828	Exodeoxyribonuclease III	Exodeoxyribonuclease III (EC 3.1.11.2)	Exodeoxyribonuclease III	Lactobacillus crispatus MV-3A-US	PF03372.18	Endonuclease/Exonuclease/phosphatase family	COG0708,COG3568,cl00490	L,R	NA	NA	NA	NA	K01142	exodeoxyribonuclease III	EC:3.1.11.2	NA	NA	NA	1	NA	1	NA	LACT00115	1	1	1	1	1	1	1	1	1	1	10	1	0	YP_003600526.1,	EEJ69887.1,	EEU28785.1,	ZP_05549248.1,
ZP_05549249.1	HMPREF5045_01060	Lactobacillus crispatus 125-2-CHN	NZ_GG698761	8954	9514	-	predicted protein	186	561	Uclacyanin-2	YD repeat protein	Predicted protein	Lactobacillus crispatus MV-3A-US	PF00746.16	Gram positive anchor	NA	NA	NA	NA	NA	NA	NA	NA	NA	NA	NA	NA	1	NA	1	NA	LACT00114	1	1	1	1	1	1	1	1	1	1	10	1	0	YP_003600525.1,	EEJ69888.1,	EEU28784.1,	ZP_05549249.1,
ZP_05549250.1	HMPREF5045_01061	Lactobacillus crispatus 125-2-CHN	NZ_GG698761	9453	9704	-	predicted protein	83	252	SdrD protein	FIG00747674: hypothetical protein	Predicted protein	Lactobacillus crispatus MV-1A-US	PF04650.12	YSIRK type signal peptide	NA	NA	NA	NA	NA	NA	NA	NA	NA	NA	NA	NA	1	NA	1	NA	LACT00113	1	1	1	1	1	1	1	1	1	1	10	1	0	YP_003600524.1,	EEJ69889.1,	EEU28783.1,	ZP_05549250.1,
ZP_05549251.1	HMPREF5045_01062	Lactobacillus crispatus 125-2-CHN	NZ_GG698761	10026	11075	+	D-lactate dehydrogenase	349	1050	D-lactate dehydrogenase	D-lactate dehydrogenase (EC 1.1.1.28)	D-lactate dehydrogenase	Lactobacillus crispatus MV-1A-US	PF02826.14|PF00389.25|PF03446.10	D-isomer specific 2-hydroxyacid dehydrogenase, NAD binding domain|D-isomer specific 2-hydroxyacid dehydrogenase, catalytic domain|NAD binding domain of 6-phosphogluconate dehydrogenase	COG0111,COG0499,COG1052	C,E,H,R	NA	NA	NA	NA	K03778	D-lactate dehydrogenase	EC:1.1.1.28	NA	NA	NA	1	NA	1	NA	LACT00112	1	1	1	1	1	1	1	1	1	1	10	1	0	YP_003600523.1,	EEJ69890.1,	EEU28782.1,	ZP_05549251.1,
ZP_05549252.1	HMPREF5045_01063	Lactobacillus crispatus 125-2-CHN	NZ_GG698761	11216	12385	+	conserved hypothetical protein	389	1170	Putative permease	FIG00750880: hypothetical protein	Macrolide efflux protein	Lactobacillus crispatus JV-V01	PF07690.11	Major Facilitator Superfamily	NA	NA	NA	NA	NA	NA	NA	NA	NA	NA	NA	NA	1	NA	1	NA	LACT01607	0	1	1	1	1	1	1	1	1	1	9	0	0	-	EEJ69891.1,	EEU28781.1,	ZP_05549252.1,
ZP_05549253.1	HMPREF5045_01064	Lactobacillus crispatus 125-2-CHN	NZ_GG698761	12430	13248	-	HAD superfamily hydrolase	272	819	Cof-like hydrolase	putative hydrolase	HAD superfamily hydrolase	Lactobacillus crispatus MV-3A-US	PF08282.7|PF05116.8	haloacid dehalogenase-like hydrolase|Sucrose-6F-phosphate phosphohydrolase	COG0560,COG0561	E,R	NA	NA	NA	NA	NA	NA	NA	NA	NA	NA	1	NA	1	NA	LACT00111	1	1	1	1	1	1	1	1	1	1	10	1	0	YP_003600522.1,	EEJ69892.1,	EEU28780.1,	ZP_05549253.1,
ZP_05549254.1	HMPREF5045_01065	Lactobacillus crispatus 125-2-CHN	NZ_GG698761	13446	15371	-	translation elongation factor	641	1926	Translation elongation factor	Ribosome protection-type tetracycline resistance related proteins, group 2	Translation elongation factor	Lactobacillus crispatus 125-2-CHN	PF00009.22|PF01926.18|PF00679.19|PF03764.13	Elongation factor Tu GTP binding domain|50S ribosome-binding GTPase|Elongation factor G C-terminus|Elongation factor G, domain IV	COG0050,COG0480,COG0481,COG0532,COG1159,COG1160,COG1217,COG2229,COG3276,COG4108,COG5256,COG5258,cl17170	J,M,R,T	NA	NA	NA	NA	NA	NA	NA	NA	NA	NA	1	NA	1	NA	LACT00110	1	1	1	1	1	1	1	1	1	1	10	1	0	YP_003600521.1,	EEJ69893.1,	EEU28779.1,	ZP_05549254.1,
ZP_05549255.1	HMPREF5045_01066	Lactobacillus crispatus 125-2-CHN	NZ_GG698761	15454	16311	-	oxidoreductase	285	858	Oxidoreductase, aldo/keto reductase family	oxidoreductase of aldo/keto reductase family, subgroup 1	2,5-didehydrogluconate reductase	Lactobacillus crispatus 125-2-CHN	PF00248.16	Aldo/keto reductase family	COG0656,COG0667,COG1453,COG4989,cl00470	C,R	NA	NA	NA	NA	NA	NA	NA	NA	NA	NA	1	NA	1	NA	LACT00108	1	1	1	1	1	1	1	1	1	1	10	1	0	YP_003600517.1,	EEJ69894.1,	EEU28778.1,	ZP_05549255.1,
ZP_05549256.1	HMPREF5045_01067	Lactobacillus crispatus 125-2-CHN	NZ_GG698761	16424	17293	+	Mg2+:Co2+ transporter	289	870	CorA-like Mg2+ transporter protein	FIG00745183: hypothetical protein	Putative uncharacterized protein	Lactobacillus crispatus CTV-05	PF01544.13	CorA-like Mg2+ transporter protein	COG0598	P	NA	NA	NA	NA	NA	NA	NA	NA	NA	NA	1	NA	1	NA	LACT00107	1	1	1	1	1	1	1	1	1	1	10	1	0	YP_003600516.1,	EEJ69895.1,	EEU28777.1,	ZP_05549256.1,
ZP_05549257.1	HMPREF5045_01068	Lactobacillus crispatus 125-2-CHN	NZ_GG698761	17290	17997	-	HAD superfamily hydrolase	235	708	Putative hydrolase	2-haloalkanoic acid dehalogenase (EC 3.8.1.2)	HAD hydrolase TIGR02254	Lactobacillus crispatus 125-2-CHN	PF13242.1|PF00702.21|PF13419.1	HAD-hyrolase-like|haloacid dehalogenase-like hydrolase|Haloacid dehalogenase-like hydrolase	COG0546,COG0637,COG0647,COG1011,COG2179	G,R	NA	NA	NA	NA	K07025	putative hydrolase of the HAD superfamily	NA	NA	NA	NA	1	NA	1	NA	LACT00106	1	1	1	1	1	1	1	1	1	1	10	1	0	YP_003600515.1,	EEJ69896.1,	EEU28776.1,	ZP_05549257.1,
ZP_05549258.1	HMPREF5045_01069	Lactobacillus crispatus 125-2-CHN	NZ_GG698761	18364	19356	+	ABC transporter substrate-binding protein	330	993	ABC transporter substrate binding protein	ABC transporter substrate-binding protein	ABC transporter substrate binding protein	Lactobacillus crispatus MV-1A-US	PF04392.7	ABC transporter substrate binding protein	COG2984,cl17301	R	NA	NA	NA	NA	K01989	putative ABC transport system substrate-binding protein	NA	NA	NA	NA	1	NA	1	NA	LACT00105	1	1	1	1	1	1	1	1	1	1	10	1	0	YP_003600512.1,	EEJ69897.1,	EEU28775.1,	ZP_05549258.1,
ZP_05549259.1	HMPREF5045_01070	Lactobacillus crispatus 125-2-CHN	NZ_GG698761	19353	20249	+	ABC transporter permease	298	897	ABC transporter permease	ABC transporter permease protein	Amino acid or sugar ABC transport system, permease protein	Lactobacillus crispatus 214-1	PF02653.11	Branched-chain amino acid transport system / permease component	COG1172,COG4120,cl00454	G,R	NA	NA	NA	NA	K05832	putative ABC transport system permease protein	NA	NA	NA	NA	1	NA	1	NA	LACT00104	1	1	1	1	1	1	1	1	1	1	10	1	0	YP_003600511.1,	EEJ69898.1,	EEU28774.1,	ZP_05549259.1,
ZP_05549260.1	HMPREF5045_01071	Lactobacillus crispatus 125-2-CHN	NZ_GG698761	20246	21007	+	ABC transporter ATP-binding protein	253	762	ABC transporter, ATP-binding protein	ABC transporter, ATP-binding protein	ABC transporter, ATP-binding protein	Lactobacillus crispatus 214-1	PF03193.11|PF00005.22	Protein of unknown function, DUF258|ABC transporter	COG0396,COG0410,COG0411,COG0444,COG0488,COG1101,COG1116,COG1117,COG1118,COG1119,COG1120,COG1121,COG1122,COG1123,COG1124,COG1125,COG1126,COG1127,COG1129,COG1131,COG1132,COG1134,COG1135,COG1136,COG1137,COG1245,COG2274,COG2401,COG2884,COG3638,COG3839,COG3840,COG3842,COG3845,COG4107,COG4133,COG4136,COG4138,COG4148,COG4152,COG4161,COG4167,COG4170,COG4172,COG4175,COG4178,COG4181,COG4525,COG4555,COG4559…	C,D,E,G,H,M,O,P,Q,R,V	NA	NA	NA	NA	K05833	putative ABC transport system ATP-binding protein	NA	NA	NA	NA	1	NA	1	NA	LACT00103	1	1	1	1	1	1	1	1	1	1	10	1	0	YP_003600510.1,	EEJ69899.1,	EEU28773.1,	ZP_05549260.1,
ZP_05549261.1	HMPREF5045_01072	Lactobacillus crispatus 125-2-CHN	NZ_GG698761	21467	22801	-	sugar transporter	444	1335	Transporter, major facilitator family	Permeases of the major facilitator superfamily	Sugar transporter	Lactobacillus crispatus (strain ST1)	PF07690.11	Major Facilitator Superfamily	COG2211	G	NA	NA	NA	NA	K16211	maltose/moltooligosaccharide transporter	NA	NA	NA	NA	1	NA	1	NA	LACT00102	1	1	1	1	1	1	1	1	1	1	10	1	0	YP_003600509.1,	EEJ69871.1,	EEU28772.1,	ZP_05549261.1,
ZP_05549262.1	HMPREF5045_01073	Lactobacillus crispatus 125-2-CHN	NZ_GG698761	22985	23167	+	conserved hypothetical protein	60	183	putative protein without homology	hypothetical protein	no_homologs	no_homologs	NA	NA	NA	NA	NA	NA	NA	NA	NA	NA	NA	NA	NA	NA	1	NA	1	NA	LACT00101	1	1	1	1	1	1	1	1	1	1	10	1	0	YP_003600508.1,	EEJ69872.1,	EEU28771.1,	ZP_05549262.1,
ZP_05549263.1	HMPREF5045_01074	Lactobacillus crispatus 125-2-CHN	NZ_GG698761	23201	23773	-	conserved hypothetical protein	190	573	Esterase	putative esterase	Putative esterase	Lactobacillus crispatus 125-2-CHN	PF00657.17|PF13472.1	GDSL-like Lipase/Acylhydrolase|GDSL-like Lipase/Acylhydrolase family	COG2755,cl01053	E	NA	NA	NA	NA	NA	NA	NA	NA	NA	NA	1	NA	1	NA	LACT00100	1	1	1	1	1	1	1	1	1	1	10	1	0	YP_003600507.1,	EEJ69873.1,	EEU28770.1,	ZP_05549263.1,
ZP_05549264.1	HMPREF5045_01075	Lactobacillus crispatus 125-2-CHN	NZ_GG698761	23773	24807	-	conserved hypothetical protein	344	1035	Permease	FIG00743490: hypothetical protein	Putative uncharacterized protein	Lactobacillus crispatus 125-2-CHN	PF01594.11	Domain of unknown function DUF20	COG0628,cl00465	R	NA	NA	NA	NA	NA	NA	NA	NA	NA	NA	1	NA	1	NA	LACT01269	1	1	1	1	1	1	1	0	1	1	9	0	0	YP_003600506.1,	EEJ69874.1,	EEU28769.1,	ZP_05549264.1,
ZP_05549265.1	HMPREF5045_01076	Lactobacillus crispatus 125-2-CHN	NZ_GG698761	25689	26765	+	ABC oligopeptide trasporter substrate-binding protein	358	1077	Oligopeptide ABC transporter substrate	Oligopeptide ABC transporter, periplasmic oligopeptide-binding protein OppA (TC 3.A.1.5.1)	ABC transporter solute-binding component	Lactobacillus crispatus MV-3A-US	PF00496.17	Bacterial extracellular solute-binding proteins, family 5 Middle	COG0747,COG4166	E	NA	NA	NA	NA	K02035	peptide/nickel transport system substrate-binding protein	NA	NA	NA	NA	1	NA	1	NA	LACT00008	2	2	2	3	2	3	3	1	3	3	10	1	0	YP_003601783.1,YP_003600505.1,	EEJ69110.1,EEJ69876.1,	EEU28279.1,EEU28768.1,	ZP_05548867.1,ZP_05549265.1,ZP_05548866.1,
ZP_05549266.1	HMPREF5045_01077	Lactobacillus crispatus 125-2-CHN	NZ_GG698761	27392	28117	+	transposase	241	726	Transposase (Fragment)	Mobile element protein	Transposase (Fragment)	Lactobacillus crispatus MV-1A-US	PF01610.12	Transposase	COG3464	L	NA	NA	NA	NA	NA	NA	NA	NA	NA	NA	1	NA	1	NA	LACT00029	4	1	1	1	1	1	1	1	1	1	10	1	0	YP_003601920.1,YP_003601795.1,YP_003601267.1,YP_003601794.1,	EEJ69879.1,	EEU28767.1,	ZP_05549266.1,
ZP_05549267.1	HMPREF5045_01078	Lactobacillus crispatus 125-2-CHN	NZ_GG698761	28236	28805	-	conserved hypothetical protein	189	570	LPXTG-motif cell wall anchor domain protein	hypothetical protein	Predicted protein	Lactobacillus crispatus 125-2-CHN	PF00746.16	Gram positive anchor	NA	NA	NA	NA	NA	NA	NA	NA	NA	NA	NA	NA	1	NA	1	NA	LACT01924	0	1	1	1	0	0	1	0	1	1	6	0	0	-	EEJ69880.1,	EEU28766.1,	ZP_05549267.1,
ZP_05549268.1	HMPREF5045_01079	Lactobacillus crispatus 125-2-CHN	NZ_GG698761	29402	31204	-	conserved hypothetical protein	601	1803	Mucus-binding protein	D-alanyl-D-alanine carboxypeptidase (EC 3.4.16.4)	Putative uncharacterized protein (Fragment)	Lactobacillus crispatus 125-2-CHN	PF06458.7	MucBP domain	NA	NA	MucBP	NA	NA	NA	NA	NA	NA	NA	NA	NA	1	NA	1	NA	LACT01267	1	1	0	1	1	1	1	1	1	1	9	0	0	YP_003600501.1,	EEJ69856.1,	-	ZP_05549268.1,
ZP_05549269.1	HMPREF5045_01080	Lactobacillus crispatus 125-2-CHN	NZ_GG698761	31150	32109	-	predicted protein	319	960	Putative gram-positive signal peptide, YSIRK family	FIG00751435: hypothetical protein	Putative gram-positive signal peptide, YSIRK family	Lactobacillus crispatus 125-2-CHN	PF04650.12	YSIRK type signal peptide	NA	NA	NA	NA	NA	NA	NA	NA	NA	NA	NA	NA	1	NA	1	NA	LACT01268	0	1	1	1	1	1	1	1	1	1	9	0	0	-	EEJ69857.1,	EEU28765.1,	ZP_05549269.1,
ZP_05549270.1	HMPREF5045_01081	Lactobacillus crispatus 125-2-CHN	NZ_GG698761	32411	32671	-	predicted protein	86	261	conserved protein	putative_protein	Putative uncharacterized protein	Lactobacillus crispatus JV-V01	NA	NA	NA	NA	NA	NA	NA	NA	NA	NA	NA	NA	NA	NA	1	NA	1	NA	LACT01628	1	1	1	1	1	0	0	1	1	1	8	0	0	YP_003600500.1,	EEJ69858.1,	EEU28764.1,	ZP_05549270.1,
ZP_05549271.1	HMPREF5045_01082	Lactobacillus crispatus 125-2-CHN	NZ_GG698761	32766	32975	-	predicted protein	69	210	Putative LPXTG-motif cell wall anchor domain protein	putative_protein	Putative uncharacterized protein	Lactobacillus crispatus JV-V01	NA	NA	NA	NA	NA	NA	NA	NA	NA	NA	NA	NA	NA	NA	1	NA	1	NA	LACT01790	1	1	0	1	1	1	1	1	0	0	7	0	0	YP_003600499.1,	EEJ69859.1,	-	ZP_05549271.1,
ZP_05549272.1	HMPREF5045_01083	Lactobacillus crispatus 125-2-CHN	NZ_GG698761	33200	33973	-	conserved hypothetical protein	257	774	Membrane protein	FIG00751185: hypothetical protein	Putative uncharacterized protein	Lactobacillus crispatus CTV-05	PF06541.6	Protein of unknown function (DUF1113)	COG4905	S	NA	NA	NA	NA	NA	NA	NA	NA	NA	NA	1	NA	1	NA	LACT00099	1	1	1	1	1	1	1	1	1	1	10	1	0	YP_003600497.1,	EEJ69861.1,	EEU28762.1,	ZP_05549272.1,
ZP_05549273.1	HMPREF5045_01084	Lactobacillus crispatus 125-2-CHN	NZ_GG698761	35047	36112	-	conserved hypothetical protein	355	1066	LPXTG-motif cell wall anchor domain protein	FIG00753185: hypothetical protein	Putative uncharacterized protein	Lactobacillus crispatus JV-V01	NA	NA	NA	NA	NA	NA	NA	NA	NA	NA	NA	NA	NA	NA	1	NA	1	NA	LACT00098	1	1	1	1	1	1	1	1	1	1	10	1	0	YP_003600496.1,	EEJ69862.1,	EEU28761.1,	ZP_05549273.1,
ZP_05549274.1	HMPREF5045_01085	Lactobacillus crispatus 125-2-CHN	NZ_GG698761	36273	37412	-	amino acid permease	379	1140	Amino acid permease	Phosphate transport system permease protein PstC (TC 3.A.1.7.1)	Amino acid permease	Lactobacillus crispatus 125-2-CHN	PF13520.1|PF00324.16	Amino acid permease|Amino acid permease	COG0531	E	NA	NA	NA	NA	K07076	NA	NA	NA	NA	NA	1	NA	1	NA	LACT00060	1	2	1	1	1	1	1	1	1	1	10	1	0	YP_003600495.1,	EEJ69863.1,EEJ69864.1,	EEU28760.1,	ZP_05549274.1,
ZP_05549275.1	HMPREF5045_01086	Lactobacillus crispatus 125-2-CHN	NZ_GG698761	37498	38022	-	predicted protein	174	525	conserved protein	FIG00752846: hypothetical protein	Putative uncharacterized protein	Lactobacillus crispatus JV-V01	PF11683.3	Protein of unknown function (DUF3278)	NA	NA	NA	NA	NA	NA	NA	NA	NA	NA	NA	NA	1	NA	1	NA	LACT01606	0	1	1	1	1	1	1	1	1	1	9	0	0	-	EEJ69865.1,	EEU28759.1,	ZP_05549275.1,
ZP_05549276.1	HMPREF5045_01087	Lactobacillus crispatus 125-2-CHN	NZ_GG698761	38019	38219	-	transcriptional regulator	66	201	Helix-turn-helix protein	Transcriptional regulator, PBSX family	Transcriptional regulator	Lactobacillus crispatus MV-1A-US	PF13560.1|PF13443.1|PF12844.2|PF01381.17	Helix-turn-helix domain|Cro/C1-type HTH DNA-binding domain|Helix-turn-helix domain|Helix-turn-helix	COG1395,COG1396,COG1426,COG1476,COG1813,COG3093,COG3620,cl17200	K,R,S	NA	NA	NA	NA	K07729	putative transcriptional regulator	NA	NA	NA	NA	1	NA	1	NA	LACT01539	0	1	1	1	1	1	1	1	1	1	9	0	0	-	EEJ69866.1,	EEU28758.1,	ZP_05549276.1,
ZP_05549277.1	HMPREF5045_01088	Lactobacillus crispatus 125-2-CHN	NZ_GG698761	39558	40475	-	immunity protein PlnI	305	918	Immunity protein PlnI	FIG00752351: hypothetical protein	Putative uncharacterized protein	Lactobacillus crispatus MV-3A-US	NA	NA	NA	NA	NA	NA	NA	NA	NA	NA	NA	NA	NA	NA	1	NA	1	NA	LACT01715	0	1	1	1	1	1	1	0	1	1	8	0	0	-	EEJ69868.1,	EEU28757.1,	ZP_05549277.1,
ZP_05549278.1	HMPREF5045_01089	Lactobacillus crispatus 125-2-CHN	NZ_GG698761	40818	41630	-	transcriptional regulator	270	813	Transcriptional regulator	Transcriptional regulator	Transcriptional regulator	Lactobacillus crispatus 125-2-CHN	PF13560.1|PF01381.17|PF12844.2	Helix-turn-helix domain|Helix-turn-helix|Helix-turn-helix domain	COG1396	K	NA	NA	NA	NA	NA	NA	NA	NA	NA	NA	1	NA	1	NA	LACT00109	1	1	1	1	1	1	1	1	1	1	10	1	0	YP_003600519.1,	EEJ69851.1,	EEU28754.1,	ZP_05549278.1,
ZP_05549279.1	HMPREF5045_01090	Lactobacillus crispatus 125-2-CHN	NZ_GG698761	41721	42557	+	transcriptional regulator	278	837	Transcriptional regulator	contains transcriptional regulator helix-turn-helix domain	Transcriptional regulator	Lactobacillus crispatus 125-2-CHN	PF01381.17|PF12844.2	Helix-turn-helix|Helix-turn-helix domain	COG3620	K	NA	NA	NA	NA	NA	NA	NA	NA	NA	NA	1	NA	1	NA	LACT01547	0	1	1	1	1	1	1	1	1	1	9	0	0	-	EEJ69852.1,	EEU28753.1,	ZP_05549279.1,
ZP_05549280.1	HMPREF5045_01091	Lactobacillus crispatus 125-2-CHN	NZ_GG698761	42733	42894	+	predicted protein	53	162	conserved protein	putative_protein	Putative uncharacterized protein	Lactobacillus crispatus 125-2-CHN	NA	NA	NA	NA	NA	NA	NA	NA	NA	NA	NA	NA	NA	NA	1	NA	1	NA	LACT02095	0	0	0	1	1	0	0	1	1	1	5	0	0	-	-	-	ZP_05549280.1,
ZP_05549281.1	HMPREF5045_01092	Lactobacillus crispatus 125-2-CHN	NZ_GG698761	43193	43432	-	predicted protein	79	240	conserved protein	FIG00748642: hypothetical protein	Predicted protein	Lactobacillus crispatus MV-1A-US	NA	NA	NA	NA	NA	NA	NA	NA	NA	NA	NA	NA	NA	NA	1	NA	1	NA	LACT01714	0	1	1	1	0	1	1	1	1	1	8	0	0	-	EEJ69854.1,	EEU28752.1,	ZP_05549281.1,
ZP_05549282.1	HMPREF5045_01093	Lactobacillus crispatus 125-2-CHN	NZ_GG698761	43724	44740	+	predicted protein	338	1017	SCP-like extracellular protein	FIG00751647: hypothetical protein	Possible S-layer protein	Lactobacillus crispatus JV-V01	PF00188.21|PF03217.9	Cysteine-rich secretory protein family|Bacterial surface layer protein	COG2340	S	SLAP	NA	NA	NA	NA	NA	NA	NA	NA	NA	1	NA	1	NA	LACT01796	1	1	0	1	1	1	1	0	0	1	7	0	0	YP_003601268.1,	EEJ70320.1,	-	ZP_05549282.1,
ZP_05549283.1	HMPREF5045_01094	Lactobacillus crispatus 125-2-CHN	NZ_GG698761	44762	45658	+	predicted protein	298	897	SCP-like extracellular protein	FIG00751647: hypothetical protein	SCP-like extracellular protein	Lactobacillus crispatus 214-1	PF00188.21|PF03217.9	Cysteine-rich secretory protein family|Bacterial surface layer protein	COG2340	S	SLAP	NA	NA	NA	NA	NA	NA	NA	NA	NA	1	NA	1	NA	LACT01932	0	1	0	1	1	1	1	0	0	1	6	0	0	-	EEJ70319.1,	-	ZP_05549283.1,
ZP_05549284.1	HMPREF5045_01095	Lactobacillus crispatus 125-2-CHN	NZ_GG698761	47084	47671	-	CAAX amino terminal protease	195	588	CAAX amino terminal protease	CAAX amino terminal protease family protein	CAAX amino terminal protease	Lactobacillus crispatus 125-2-CHN	PF02517.11	CAAX protease self-immunity	NA	NA	NA	NA	NA	NA	NA	NA	NA	NA	NA	NA	1	NA	1	NA	LACT02222	0	0	0	1	1	0	0	0	1	1	4	0	0	-	-	-	ZP_05549284.1,
ZP_05549285.1	HMPREF5045_01096	Lactobacillus crispatus 125-2-CHN	NZ_GG698761	47649	48965	-	conserved hypothetical protein	438	1317	Bacteriocin biosynthesis docking scaffold, SagD family	Streptolysin S biosynthesis protein D (SagD)	Putative uncharacterized protein	Lactobacillus crispatus 125-2-CHN	PF02624.11	YcaO-like family	COG1944	S	NA	NA	NA	NA	NA	NA	NA	NA	NA	NA	1	NA	1	NA	LACT01990	0	0	1	1	1	0	0	1	1	1	6	0	0	-	-	EEU28751.1,	ZP_05549285.1,
ZP_05549286.1	HMPREF5045_01097	Lactobacillus crispatus 125-2-CHN	NZ_GG698761	48946	49617	-	conserved hypothetical protein	223	672	Bacteriocin biosynthesis cyclodehydratase, SagC family	Streptolysin S biosynthesis protein C (SagC)	Putative uncharacterized protein	Lactobacillus crispatus MV-1A-US	NA	NA	NA	NA	NA	NA	NA	NA	NA	NA	NA	NA	NA	NA	1	NA	1	NA	LACT01743	0	0	1	1	2	0	0	2	1	1	6	0	0	-	-	EEU28750.1,	ZP_05549286.1,
ZP_05549287.1	HMPREF5045_01098	Lactobacillus crispatus 125-2-CHN	NZ_GG698761	49883	50761	-	conserved hypothetical protein	292	879	Putative SagB-type dehydrogenase domain protein	Streptolysin S biosynthesis protein B (SagB)	Putative uncharacterized protein	Lactobacillus crispatus MV-1A-US	PF00881.19	Nitroreductase family	COG0778,cl00514	C	NA	NA	NA	NA	NA	NA	NA	NA	NA	NA	1	NA	1	NA	LACT01808	1	0	1	1	1	0	0	1	1	1	7	0	0	YP_003602411.1,	-	EEU28749.1,	ZP_05549287.1,
ZP_05549288.1	HMPREF5045_01099	Lactobacillus crispatus 125-2-CHN	NZ_GG698761	50748	51053	-	predicted protein	101	306	conserved protein	putative_protein	Putative uncharacterized protein	Lactobacillus crispatus MV-3A-US	NA	NA	NA	NA	NA	NA	NA	NA	NA	NA	NA	NA	NA	NA	1	NA	1	NA	LACT02096	0	0	0	1	1	0	0	1	1	1	5	0	0	-	-	-	ZP_05549288.1,
ZP_05549289.1	HMPREF5045_01100	Lactobacillus crispatus 125-2-CHN	NZ_GG698761	51031	51786	-	ABC transporter permease	251	756	ABC transporter permease	probable ABC transporter permease	ABC transporter, permease protein	Lactobacillus crispatus CTV-05	PF12698.2|PF01061.19	ABC-2 family transporter protein|ABC-2 type transporter	NA	NA	NA	NA	NA	NA	NA	NA	NA	NA	NA	NA	1	NA	1	NA	LACT01989	0	0	1	1	1	0	0	1	1	1	6	0	0	-	-	EEU28748.1,	ZP_05549289.1,
ZP_05549290.1	HMPREF5045_01101	Lactobacillus crispatus 125-2-CHN	NZ_GG698761	51791	52645	-	ABC transporter	284	855	ABC transporter	ABC transporter, ATP-binding protein	ABC transporter, ATP-binding protein	Lactobacillus crispatus 125-2-CHN	PF01926.18|PF00005.22	50S ribosome-binding GTPase|ABC transporter	COG0178,COG0396,COG0410,COG0411,COG0419,COG0444,COG0486,COG0488,COG1101,COG1116,COG1117,COG1118,COG1119,COG1120,COG1121,COG1122,COG1123,COG1124,COG1125,COG1126,COG1127,COG1129,COG1131,COG1132,COG1134,COG1135,COG1136,COG1137,COG1196,COG1245,COG2274,COG2401,COG2884,COG3638,COG3839,COG3840,COG3842,COG3845,COG4107,COG4133,COG4136,COG4138,COG4148,COG4152,COG4161,COG4167,COG4170,COG4172,COG4175,COG4178…	C,D,E,G,H,L,M,O,P,Q,R,V	NA	NA	NA	NA	K09687	antibiotic transport system ATP-binding protein	NA	NA	NA	NA	1	NA	1	NA	LACT01988	0	0	1	1	1	0	0	1	1	1	6	0	0	-	-	EEU28747.1,	ZP_05549290.1,
ZP_05549291.1	HMPREF5045_01102	Lactobacillus crispatus 125-2-CHN	NZ_GG698761	53007	54236	-	integrase	409	1230	Integrase	integrase	Integrase	Lactobacillus crispatus CTV-05	PF00589.17	Phage integrase family	NA	NA	NA	NA	NA	NA	NA	NA	NA	NA	NA	NA	1	NA	1	NA	LACT01987	0	0	1	1	1	0	0	1	1	1	6	0	0	-	-	EEU28746.1,	ZP_05549291.1,
ZP_05549292.1	HMPREF5045_01103	Lactobacillus crispatus 125-2-CHN	NZ_GG698761	54280	54459	-	predicted protein	59	180	conserved protein	FIG00745710: hypothetical protein	Putative uncharacterized protein	Lactobacillus crispatus 125-2-CHN	NA	NA	NA	NA	NA	NA	NA	NA	NA	NA	NA	NA	NA	NA	1	NA	1	NA	LACT01986	0	0	1	1	1	0	0	1	1	1	6	0	0	-	-	EEU28745.1,	ZP_05549292.1,
ZP_05549293.1	HMPREF5045_01104	Lactobacillus crispatus 125-2-CHN	NZ_GG698761	54461	54844	-	conserved hypothetical protein	127	384	conserved protein	FIG00742399: hypothetical protein	Putative uncharacterized protein	Lactobacillus crispatus MV-1A-US	NA	NA	NA	NA	NA	NA	NA	NA	NA	NA	NA	NA	NA	NA	1	NA	1	NA	LACT01985	0	0	1	1	1	0	0	1	1	1	6	0	0	-	-	EEU28744.1,	ZP_05549293.1,
ZP_05549294.1	HMPREF5045_01105	Lactobacillus crispatus 125-2-CHN	NZ_GG698761	54844	55665	-	conserved hypothetical protein	273	822	Replication initiation factor family protein	FIG00746332: hypothetical protein	Putative uncharacterized protein	Lactobacillus crispatus 125-2-CHN	PF02486.14	Replication initiation factor	COG2946	L	NA	NA	NA	NA	NA	NA	NA	NA	NA	NA	1	NA	1	NA	LACT01984	0	0	1	1	1	0	0	1	1	1	6	0	0	-	-	EEU28743.1,	ZP_05549294.1,
ZP_05549295.1	HMPREF5045_01106	Lactobacillus crispatus 125-2-CHN	NZ_GG698761	55754	56551	-	conserved hypothetical protein	265	798	FtsK/SpoIIIE family protein	FIG00747091: hypothetical protein	Putative uncharacterized protein	Lactobacillus crispatus CTV-05	PF01580.13	FtsK/SpoIIIE family	COG1674	D	NA	NA	NA	NA	NA	NA	NA	NA	NA	NA	1	NA	1	NA	LACT01983	0	0	1	1	1	0	0	1	1	1	6	0	0	-	-	EEU28742.1,	ZP_05549295.1,
ZP_05549296.1	HMPREF5045_01107	Lactobacillus crispatus 125-2-CHN	NZ_GG698761	56538	57089	-	conserved hypothetical protein	183	552	FtsK/SpoIIIE family protein	FIG00743738: hypothetical protein	Putative uncharacterized protein	Lactobacillus crispatus 125-2-CHN	NA	NA	NA	NA	NA	NA	NA	NA	NA	NA	NA	NA	NA	NA	1	NA	1	NA	LACT01982	0	0	1	1	1	0	0	1	1	1	6	0	0	-	-	EEU28741.1,	ZP_05549296.1,
ZP_05549297.1	HMPREF5045_01108	Lactobacillus crispatus 125-2-CHN	NZ_GG698761	57106	57546	-	conserved hypothetical protein	146	441	conserved protein	FIG00743079: hypothetical protein	Putative uncharacterized protein	Lactobacillus crispatus CTV-05	NA	NA	NA	NA	NA	NA	NA	NA	NA	NA	NA	NA	NA	NA	1	NA	1	NA	LACT01981	0	0	1	1	1	0	0	1	1	1	6	0	0	-	-	EEU28740.1,	ZP_05549297.1,
ZP_05549298.1	HMPREF5045_01109	Lactobacillus crispatus 125-2-CHN	NZ_GG698761	57728	58444	+	conserved hypothetical protein	238	717	Protein containing Helix-turn-helix type 3 domain protein (Fragment)	FIG00744561: hypothetical protein	Predicted protein	Lactobacillus crispatus 125-2-CHN	PF13560.1|PF12844.2|PF01381.17	Helix-turn-helix domain|Helix-turn-helix domain|Helix-turn-helix	COG1476,COG1813,cl17200	K	NA	NA	NA	NA	NA	NA	NA	NA	NA	NA	1	NA	1	NA	LACT02354	0	0	0	1	0	0	0	0	1	1	3	0	0	-	-	-	ZP_05549298.1,
ZP_05549299.1	HMPREF5045_01110	Lactobacillus crispatus 125-2-CHN	NZ_GG698761	58895	59596	+	Mg2+ transporter	233	702	Mg2+ transporter	Peptide transport system permease protein SapB	Mg2+ transporter	Lactobacillus crispatus MV-1A-US	PF02308.11	MgtC family	COG0317,COG1285	K,S,T	NA	NA	NA	NA	K07507	putative Mg2+ transporter-C (MgtC) family protein	NA	NA	NA	NA	1	NA	1	NA	LACT00097	1	1	1	1	1	1	1	1	1	1	10	1	0	YP_003600494.1,	EEJ70318.1,	EEU28738.1,	ZP_05549299.1,
ZP_05549300.1	HMPREF5045_01111	Lactobacillus crispatus 125-2-CHN	NZ_GG698761	59694	60923	+	conserved hypothetical protein	409	1230	Esterase/lipase	FIG00743526: hypothetical protein	Putative uncharacterized protein	Lactobacillus crispatus MV-1A-US	PF11187.3	Protein of unknown function (DUF2974)	NA	NA	NA	NA	NA	NA	NA	NA	NA	NA	NA	NA	1	NA	1	NA	LACT00096	1	1	1	1	1	1	1	1	1	1	10	1	0	YP_003600493.1,	EEJ70317.1,	EEU28737.1,	ZP_05549300.1,
ZP_05549301.1	HMPREF5045_01112	Lactobacillus crispatus 125-2-CHN	NZ_GG698761	60983	61240	-	conserved hypothetical protein	85	258	Transglycosylase associated protein	FIG00749073: hypothetical protein	Transglycosylase associated protein	Lactobacillus crispatus 214-1	PF04226.8	Transglycosylase associated protein	COG2261,cl00978	S	NA	NA	NA	NA	NA	NA	NA	NA	NA	NA	1	NA	1	NA	LACT01266	1	1	1	1	1	1	1	0	1	1	9	0	0	YP_003600492.1,	EEJ70316.1,	EEU28736.1,	ZP_05549301.1,
ZP_05549302.1	HMPREF5045_01113	Lactobacillus crispatus 125-2-CHN	NZ_GG698761	61291	61482	-	conserved hypothetical protein	63	192	putative protein without homology	FIG00742242: hypothetical protein	no_homologs	no_homologs	PF05532.7	CsbD-like	NA	NA	NA	NA	NA	NA	NA	NA	NA	NA	NA	NA	2	NA	1	NA	ZP_05549302.1	0	0	0	1	0	0	0	0	0	0	1	0	1	-	-	-	ZP_05549302.1
ZP_05549303.1	HMPREF5045_01114	Lactobacillus crispatus 125-2-CHN	NZ_GG698761	61630	62508	-	fructokinase	292	879	Fructokinase	Fructokinase (EC 2.7.1.4)	Fructokinase	Lactobacillus crispatus JV-V01	PF00480.15	ROK family	COG1940	G,K	NA	NA	NA	NA	K00847	fructokinase	EC:2.7.1.4	NA	NA	NA	1	NA	1	NA	LACT00095	1	1	1	1	1	1	1	1	1	1	10	1	0	YP_003600490.1,	EEJ70314.1,	EEU28734.1,	ZP_05549303.1,
ZP_05549304.1	HMPREF5045_01115	Lactobacillus crispatus 125-2-CHN	NZ_GG698761	62639	64243	-	multidrug resistance-like ATP-binding protein mdlB	534	1605	Putative ABC transporter, ATP-binding protein	FIG00743184: hypothetical protein	Putative ABC transporter, ATP-binding protein	Lactobacillus crispatus 125-2-CHN	PF00664.18|PF00005.22	ABC transporter transmembrane region|ABC transporter	COG0396,COG0410,COG0411,COG0444,COG0488,COG1101,COG1116,COG1117,COG1118,COG1119,COG1120,COG1121,COG1122,COG1123,COG1124,COG1125,COG1126,COG1127,COG1129,COG1131,COG1132,COG1134,COG1135,COG1136,COG1137,COG1245,COG2274,COG2401,COG2884,COG3638,COG3839,COG3840,COG3842,COG3845,COG4133,COG4136,COG4138,COG4148,COG4152,COG4161,COG4167,COG4170,COG4172,COG4175,COG4178,COG4181,COG4525,COG4555,COG4559,COG4586…	C,D,E,G,H,M,O,P,Q,R,V	NA	NA	NA	NA	K06147	ATP-binding cassette, subfamily B, bacterial	NA	NA	NA	NA	1	NA	1	NA	LACT01618	0	1	1	1	1	1	1	1	1	1	9	0	0	-	EEJ70313.1,	EEU28733.1,	ZP_05549304.1,
ZP_05549305.1	HMPREF5045_01116	Lactobacillus crispatus 125-2-CHN	NZ_GG698761	64342	65271	-	conserved hypothetical protein	309	930	DegV family protein	DegV family protein	DegV family protein	Lactobacillus crispatus MV-3A-US	PF02645.11	Uncharacterised protein, DegV family COG1307	COG1307	S	NA	NA	NA	NA	NA	NA	NA	NA	NA	NA	1	NA	1	NA	LACT01265	1	1	1	1	1	1	1	0	1	1	9	0	0	YP_003600489.1,	EEJ70312.1,	EEU28732.1,	ZP_05549305.1,
ZP_05549306.1	HMPREF5045_01117	Lactobacillus crispatus 125-2-CHN	NZ_GG698761	65381	66316	-	conserved hypothetical protein	311	936	Phosphate/phosphite/phosphonate ABC transporter, periplasmic binding protein	Phosphonate ABC transporter phosphate-binding periplasmic component (TC 3.A.1.9.1)	Phosphate/phosphite/phosphonate ABC transporter, periplasmic binding protein	Lactobacillus crispatus 214-1	PF09084.6|PF12974.2|PF00497.15|PF13531.1	NMT1/THI5 like|ABC transporter, phosphonate, periplasmic substrate-binding protein|Bacterial extracellular solute-binding proteins, family 3|Bacterial extracellular solute-binding protein	COG0715,COG0725,COG0834,COG2358,COG3181,COG3221,COG4521,cl17792	E,P,R,S,T	NA	NA	NA	NA	K02044	phosphonate transport system substrate-binding protein	NA	NA	NA	NA	1	NA	1	NA	LACT01264	1	1	1	1	1	1	1	0	1	1	9	0	0	YP_003600488.1,	EEJ70311.1,	EEU28731.1,	ZP_05549306.1,
ZP_05549307.1	HMPREF5045_01118	Lactobacillus crispatus 125-2-CHN	NZ_GG698761	66484	67875	-	replicative DNA helicase	463	1392	Replicative DNA helicase	Replicative DNA helicase (EC 3.6.1.-) [SA14-24]	Replicative DNA helicase	Lactobacillus crispatus 125-2-CHN	PF06745.8|PF00772.16|PF13481.1|PF03796.10|PF00004.24	KaiC|DnaB-like helicase N terminal domain|AAA domain|DnaB-like helicase C terminal domain|ATPase family associated with various cellular activities (AAA)	COG0305,COG0467	L,T	NA	NA	NA	NA	K02314	replicative DNA helicase	EC:3.6.4.12	NA	NA	NA	1	NA	1	NA	LACT00094	1	1	1	1	1	1	1	1	1	1	10	1	0	YP_003600487.1,	EEJ70310.1,	EEU28730.1,	ZP_05549307.1,
ZP_05549308.1	HMPREF5045_01119	Lactobacillus crispatus 125-2-CHN	NZ_GG698761	67895	68350	-	50S ribosomal protein L9	151	456	50S ribosomal protein L9	LSU ribosomal protein L9p	50S ribosomal protein L9	Lactobacillus crispatus JV-V01	PF03948.9|PF01281.14	Ribosomal protein L9, C-terminal domain|Ribosomal protein L9, N-terminal domain	COG0359	J	NA	NA	NA	NA	K02939	large subunit ribosomal protein L9	NA	NA	NA	NA	1	NA	1	NA	LACT00093	1	1	1	1	1	1	1	1	1	1	10	1	0	YP_003600486.1,	EEJ70309.1,	EEU28729.1,	ZP_05549308.1,
ZP_05549309.1	HMPREF5045_01120	Lactobacillus crispatus 125-2-CHN	NZ_GG698761	68362	70383	-	signal protein	673	2022	DHH family phosphoesterase	Phosphoesterase, DHH family protein	Signal protein	Lactobacillus crispatus 125-2-CHN	PF01368.15|PF02272.14	DHH family|DHHA1 domain	COG0618,COG1227,COG3887	C,R,T	NA	NA	NA	NA	NA	NA	NA	NA	NA	NA	1	NA	1	NA	LACT01263	1	1	1	1	1	1	1	0	1	1	9	0	0	YP_003600485.1,	EEJ70308.1,	EEU28728.1,	ZP_05549309.1,
ZP_05549310.1	HMPREF5045_01121	Lactobacillus crispatus 125-2-CHN	NZ_GG698761	70547	70783	-	30S ribosomal protein S18	78	237	30S ribosomal protein S18	SSU ribosomal protein S18p @ SSU ribosomal protein S18p, zinc-independent	30S ribosomal protein S18	Lactobacillus helveticus (strain H10)	PF01084.15	Ribosomal protein S18	COG0238,cl00373	J	NA	NA	NA	NA	K02963	small subunit ribosomal protein S18	NA	NA	NA	NA	1	NA	1	NA	LACT00090	1	1	1	1	1	1	1	1	1	1	10	1	0	YP_003600481.1,	EEJ70307.1,	EEU28727.1,	ZP_05549310.1,
ZP_05549311.1	HMPREF5045_01122	Lactobacillus crispatus 125-2-CHN	NZ_GG698761	70811	71329	-	single-stranded DNA-binding protein	172	519	Single-stranded DNA-binding protein	Single-stranded DNA-binding protein	Single-stranded DNA-binding protein	Lactobacillus crispatus JV-V01	PF00436.20	Single-strand binding protein family	COG0629	L	NA	NA	NA	NA	K03111	single-strand DNA-binding protein	NA	NA	NA	NA	1	NA	1	NA	LACT00089	1	1	1	1	1	1	1	1	1	1	10	1	0	YP_003600480.1,	EEJ70306.1,	EEU28726.1,	ZP_05549311.1,
ZP_05549312.1	HMPREF5045_01123	Lactobacillus crispatus 125-2-CHN	NZ_GG698761	71379	71675	-	30S ribosomal protein S6	98	297	30S ribosomal protein S6	SSU ribosomal protein S6p	30S ribosomal protein S6	Lactobacillus crispatus 125-2-CHN	PF01250.12	Ribosomal protein S6	COG0360,cl00414	J	NA	NA	NA	NA	K02990	small subunit ribosomal protein S6	NA	NA	NA	NA	1	NA	1	NA	LACT00088	1	1	1	1	1	1	1	1	1	1	10	1	0	YP_003600479.1,	EEJ70305.1,	EEU28725.1,	ZP_05549312.1,
ZP_05549313.1	HMPREF5045_01124	Lactobacillus crispatus 125-2-CHN	NZ_GG698761	71892	74372	-	DNA gyrase, A subunit	826	2481	DNA gyrase subunit A	DNA gyrase subunit A (EC 5.99.1.3)	DNA gyrase subunit A	Lactobacillus crispatus 214-1	PF03989.8|PF00521.15	DNA gyrase C-terminal domain, beta-propeller|DNA gyrase/topoisomerase IV, subunit A	COG0188	L	NA	NA	NA	NA	K02469	DNA gyrase subunit A	EC:5.99.1.3	NA	NA	NA	1	NA	1	NA	LACT00087	1	1	1	1	1	1	1	1	1	1	10	1	0	YP_003600478.1,	EEJ70304.1,	EEU28724.1,	ZP_05549313.1,
ZP_05549314.1	HMPREF5045_01125	Lactobacillus crispatus 125-2-CHN	NZ_GG698761	74382	76346	-	DNA gyrase, B subunit	654	1965	DNA gyrase subunit B	DNA gyrase subunit B (EC 5.99.1.3)	DNA gyrase subunit B	Lactobacillus crispatus 125-2-CHN	PF13589.1|PF00986.16|PF02518.21|PF01751.17|PF00204.20	Histidine kinase-, DNA gyrase B-, and HSP90-like ATPase|DNA gyrase B subunit, carboxyl terminus|Histidine kinase-, DNA gyrase B-, and HSP90-like ATPase|Toprim domain|DNA gyrase B	COG0187,COG0323	L	NA	NA	NA	NA	K02470	DNA gyrase subunit B	EC:5.99.1.3	NA	NA	NA	1	NA	1	NA	LACT00086	1	1	1	1	1	1	1	1	1	1	10	1	0	YP_003600477.1,	EEJ70303.1,	EEU28723.1,	ZP_05549314.1,
ZP_05549315.1	HMPREF5045_01126	Lactobacillus crispatus 125-2-CHN	NZ_GG698761	76347	77474	-	recombination protein F	375	1128	DNA replication and repair protein RecF	DNA recombination and repair protein RecF	DNA replication and repair protein RecF	Lactobacillus crispatus JV-V01	PF13476.1|PF11398.3|PF02463.14|PF13304.1|PF13175.1	AAA domain|Protein of unknown function (DUF2813)|RecF/RecN/SMC N terminal domain|AAA domain|AAA ATPase domain	COG0419,COG1106,COG1195,COG1196,COG3593,COG3950,COG4637	D,L,R	NA	NA	NA	NA	K03629	DNA replication and repair protein RecF	NA	NA	NA	NA	1	NA	1	NA	LACT00085	1	1	1	1	1	1	1	1	1	1	10	1	0	YP_003600476.1,	EEJ70302.1,	EEU28722.1,	ZP_05549315.1,
ZP_05549316.1	HMPREF5045_01127	Lactobacillus crispatus 125-2-CHN	NZ_GG698761	77483	77704	-	S4 domain-containing protein YaaA	73	222	S4 domain protein YaaA	FIG002958: hypothetical protein	S4 domain-containing protein YaaA	Lactobacillus crispatus MV-1A-US	PF13275.1	S4 domain	COG2501,cl17325	S	NA	NA	NA	NA	K14761	ribosome-associated protein	NA	NA	NA	NA	1	NA	1	NA	LACT01262	1	1	1	1	1	1	1	0	1	1	9	0	0	YP_003600475.1,	EEJ70301.1,	EEU28721.1,	ZP_05549316.1,
ZP_05549317.1	HMPREF5045_01128	Lactobacillus crispatus 125-2-CHN	NZ_GG698761	77921	79051	-	DNA polymerase III, beta subunit	376	1131	DNA polymerase III subunit beta	DNA polymerase III beta subunit (EC 2.7.7.7)	DNA polymerase III subunit beta	Lactobacillus crispatus (strain ST1)	PF02767.11|PF02768.10|PF00712.14	DNA polymerase III beta subunit, central domain|DNA polymerase III beta subunit, C-terminal domain|DNA polymerase III beta subunit, N-terminal domain	COG0592	L	NA	NA	NA	NA	K02338	DNA polymerase III subunit beta	EC:2.7.7.7	NA	NA	NA	1	NA	1	NA	LACT00084	1	1	1	1	1	1	1	1	1	1	10	1	0	YP_003600474.1,	EEJ70322.1,	EEU28720.1,	ZP_05549317.1,
ZP_05549318.1	HMPREF5045_01129	Lactobacillus crispatus 125-2-CHN	NZ_GG698761	79226	80593	-	chromosomal replication initiator protein DnaA	455	1368	Chromosomal replication initiator protein DnaA	Chromosomal replication initiator protein DnaA	Chromosomal replication initiator protein DnaA	Lactobacillus crispatus MV-1A-US	PF00308.13|PF00004.24|PF08299.6|PF01695.12	Bacterial dnaA protein|ATPase family associated with various cellular activities (AAA)|Bacterial dnaA protein helix-turn-helix|IstB-like ATP binding protein	COG0464,COG0593,COG1466,COG1484	L,O	NA	NA	NA	NA	K02313	chromosomal replication initiator protein	NA	NA	NA	NA	1	NA	1	NA	LACT01261	1	1	1	1	1	1	1	0	1	1	9	0	0	YP_003600473.1,	EEJ70321.1,	EEU28719.1,	ZP_05549318.1,
ZP_05549319.1	HMPREF5045_01130	Lactobacillus crispatus 125-2-CHN	NZ_GG698761	82238	82378	+	50S ribosomal protein L34	46	141	50S ribosomal protein L34	LSU ribosomal protein L34p	50S ribosomal protein L34	Lactobacillus crispatus (strain ST1)	PF00468.12	Ribosomal protein L34	COG0230,cl00370	J	NA	NA	NA	NA	K02914	large subunit ribosomal protein L34	NA	NA	NA	NA	1	NA	1	NA	LACT01251	1	1	1	1	1	1	1	1	1	1	10	1	0	YP_003602496.1,	EEJ69644.1,	EEU28718.1,	ZP_05549319.1,
ZP_05549320.1	HMPREF5045_01131	Lactobacillus crispatus 125-2-CHN	NZ_GG698761	82430	82798	+	ribonuclease P	122	369	Ribonuclease P protein component	Ribonuclease P protein component (EC 3.1.26.5)	Ribonuclease P protein component	Lactobacillus crispatus CTV-05	PF00825.13	Ribonuclease P	COG0594,cl00457	J	NA	NA	NA	NA	K03536	ribonuclease P protein component	EC:3.1.26.5	NA	NA	NA	1	NA	1	NA	LACT01250	1	1	1	1	1	1	1	1	1	1	10	1	0	YP_003602495.1,	EEJ69643.1,	EEU28717.1,	ZP_05549320.1,
ZP_05549321.1	HMPREF5045_01132	Lactobacillus crispatus 125-2-CHN	NZ_GG698761	82800	83675	+	stage III sporulation protein J	291	876	Membrane protein insertase YidC	Inner membrane protein translocase component YidC, short form OxaI-like	Membrane protein insertase YidC	Lactobacillus crispatus (strain ST1)	PF02096.15	60Kd inner membrane protein	COG0706	U	NA	NA	NA	NA	K03217	preprotein translocase subunit YidC	NA	NA	NA	NA	1	NA	1	NA	LACT01249	1	1	1	1	1	1	1	1	1	1	10	1	0	YP_003602494.1,	EEJ69642.1,	EEU28716.1,	ZP_05549321.1,
ZP_05549322.1	HMPREF5045_01133	Lactobacillus crispatus 125-2-CHN	NZ_GG698761	83786	85171	+	tRNA modification GTPase TrmE	461	1386	tRNA modification GTPase MnmE	GTPase and tRNA-U34 5-formylation enzyme TrmE	tRNA modification GTPase MnmE	Lactobacillus crispatus JV-V01	PF10396.4|PF12631.2|PF01926.18|PF08477.8|PF02421.13	GTP-binding protein TrmE N-terminus|Catalytic cysteine-containing C-terminus of GTPase, MnmE|50S ribosome-binding GTPase|Miro-like protein|Ferrous iron transport protein B	COG0012,COG0218,COG0370,COG0486,COG0536,COG1084,COG1100,COG1159,COG1160,COG1161,COG1163,COG2262,COG3596,cl17170	J,P,R	NA	NA	NA	NA	K03650	tRNA modification GTPase	EC:3.6.-.-	NA	NA	NA	1	NA	1	NA	LACT01248	1	1	1	1	1	1	1	1	1	1	10	1	0	YP_003602493.1,	EEJ69641.1,	EEU28715.1,	ZP_05549322.1,
ZP_05549323.1	HMPREF5045_01134	Lactobacillus crispatus 125-2-CHN	NZ_GG698761	85179	87077	+	tRNA uridine 5-carboxymethylaminomethyl modification enzyme GidA	632	1899	tRNA uridine 5-carboxymethylaminomethyl modification enzyme MnmG	tRNA uridine 5-carboxymethylaminomethyl modification enzyme GidA	tRNA uridine 5-carboxymethylaminomethyl modification enzyme MnmG	Lactobacillus crispatus 125-2-CHN	PF07992.9|PF01134.17|PF13932.1	Pyridine nucleotide-disulphide oxidoreductase|Glucose inhibited division protein A|GidA associated domain 3	COG0445,COG0644,COG1053,COG1206,COG1249,COG3075,cl17730,cl18702	C,D,E,J	NA	NA	NA	NA	K03495	tRNA uridine 5-carboxymethylaminomethyl modification enzyme	NA	NA	NA	NA	1	NA	1	NA	LACT01247	1	1	1	1	1	1	1	1	1	1	10	1	0	YP_003602492.1,	EEJ69640.1,	EEU28714.1,	ZP_05549323.1,
ZP_05549324.1	HMPREF5045_01135	Lactobacillus crispatus 125-2-CHN	NZ_GG698761	87446	89254	+	pyruvate oxidase	602	1809	Pyruvate oxidase	Pyruvate oxidase (EC 1.2.3.3)	Pyruvate oxidase	Lactobacillus crispatus JV-V01	PF00205.17|PF02775.16|PF02776.13	Thiamine pyrophosphate enzyme, central domain|Thiamine pyrophosphate enzyme, C-terminal TPP binding domain|Thiamine pyrophosphate enzyme, N-terminal TPP binding domain	COG0028,COG1013,COG3960,COG3961,COG3962	C,E,G,H,R	NA	NA	NA	NA	K00158	pyruvate oxidase	EC:1.2.3.3	NA	NA	NA	1	NA	1	NA	LACT01246	1	1	1	1	1	1	1	1	1	1	10	1	0	YP_003602491.1,	EEJ69639.1,	EEU28713.1,	ZP_05549324.1,
ZP_05549325.1	HMPREF5045_01136	Lactobacillus crispatus 125-2-CHN	NZ_GG698761	89469	89711	+	predicted protein	80	243	conserved protein	hypothetical protein	no_homologs	no_homologs	NA	NA	NA	NA	NA	NA	NA	NA	NA	NA	NA	NA	NA	NA	1	NA	1	NA	LACT01245	1	1	1	1	1	1	1	1	1	1	10	1	0	YP_003602490.1,	EEJ69638.1,	EEU28712.1,	ZP_05549325.1,
ZP_05549326.1	HMPREF5045_01137	Lactobacillus crispatus 125-2-CHN	NZ_GG698761	90053	91456	+	6-phosphogluconate dehydrogenase (decarboxylating)	467	1404	6-phosphogluconate dehydrogenase, decarboxylating	6-phosphogluconate dehydrogenase, decarboxylating (EC 1.1.1.44)	6-phosphogluconate dehydrogenase, decarboxylating	Lactobacillus crispatus 125-2-CHN	PF00393.14|PF03446.10	6-phosphogluconate dehydrogenase, C-terminal domain|NAD binding domain of 6-phosphogluconate dehydrogenase	COG0362,COG1023,COG2084	G,I	NA	NA	NA	NA	K00033	6-phosphogluconate dehydrogenase	EC:1.1.1.44	NA	NA	NA	1	NA	1	NA	LACT01244	1	1	1	1	1	1	1	1	1	1	10	1	0	YP_003602489.1,	EEJ69637.1,	EEU28711.1,	ZP_05549326.1,
ZP_05549327.1	HMPREF5045_01138	Lactobacillus crispatus 125-2-CHN	NZ_GG698761	91544	93118	+	chloride channel protein EriC	524	1575	Voltage-gated chloride channel family protein	Voltage-gated chloride channel family protein	Chloride channel protein EriC	Lactobacillus crispatus 125-2-CHN	PF00654.15|PF02080.16	Voltage gated chloride channel|TrkA-C domain	COG0038,COG0569,COG3263,COG3273	P,S	NA	NA	NA	NA	NA	NA	NA	NA	NA	NA	1	NA	1	NA	LACT01243	1	1	1	1	1	1	1	1	1	1	10	1	0	YP_003602488.1,	EEJ69636.1,	EEU28710.1,	ZP_05549327.1,
ZP_05549328.1	HMPREF5045_01139	Lactobacillus crispatus 125-2-CHN	NZ_GG698761	93228	93653	-	conserved hypothetical protein	141	426	Prophage repressor	Lj965 prophage repressor	Putative toxin-antitoxin system, toxin component	Lactobacillus crispatus 125-2-CHN	PF06114.8	Domain of unknown function (DUF955)	NA	NA	NA	NA	NA	NA	NA	NA	NA	NA	NA	NA	1	NA	1	NA	LACT00059	1	1	1	1	1	1	1	1	1	2	10	1	0	YP_003600482.1,	EEJ69635.1,	EEU28709.1,	ZP_05549328.1,
ZP_05549329.1	HMPREF5045_01140	Lactobacillus crispatus 125-2-CHN	NZ_GG698761	93631	94002	-	phage transcriptional regulator	123	372	Transcriptional regulator	Phage transcriptional regulator	Transcriptional regulator	Lactobacillus crispatus JV-V01	PF12844.2	Helix-turn-helix domain	NA	NA	NA	NA	NA	NA	NA	NA	NA	NA	NA	NA	1	NA	1	NA	LACT00253	1	1	1	1	1	1	1	1	1	1	10	1	0	YP_003600717.1,	EEJ69634.1,	EEU28708.1,	ZP_05549329.1,
ZP_05549330.1	HMPREF5045_01141	Lactobacillus crispatus 125-2-CHN	NZ_GG698761	94317	94634	+	conserved hypothetical protein	105	318	Helveticin ORF 2	Uncharacterized 11.8 kDa protein in hlv 5'region precursor (ORF2)	Putative uncharacterized protein	Lactobacillus crispatus 125-2-CHN	NA	NA	NA	NA	NA	NA	NA	NA	NA	NA	NA	NA	NA	NA	1	NA	1	NA	LACT01255	0	1	1	1	1	1	1	1	1	2	9	0	0	-	EEJ69633.1,	EEU28707.1,	ZP_05549330.1,
ZP_05549331.1	HMPREF5045_01142	Lactobacillus crispatus 125-2-CHN	NZ_GG698761	94664	95599	+	helveticin	311	936	Bacteriocin helveticin-J	Bacteriocin helveticin	Bacteriocin helveticin-J	Lactobacillus crispatus 125-2-CHN	NA	NA	NA	NA	NA	NA	NA	NA	NA	NA	NA	NA	NA	NA	1	NA	1	NA	LACT00091	1	1	1	1	1	1	1	1	1	1	10	1	0	YP_003600483.1,	EEJ69632.1,	EEU28706.1,	ZP_05549331.1,
ZP_05549332.1	HMPREF5045_01143	Lactobacillus crispatus 125-2-CHN	NZ_GG698761	95718	96869	+	conserved hypothetical protein	383	1152	Surface layer protein	FIG00744177: hypothetical protein	Surface layer protein	Lactobacillus crispatus 125-2-CHN	PF03217.9	Bacterial surface layer protein	NA	NA	SLAP	NA	NA	NA	NA	NA	NA	NA	NA	NA	1	NA	1	NA	LACT00092	1	1	1	1	1	1	1	1	1	1	10	1	0	YP_003600484.1,	EEJ69631.1,	EEU28705.1,	ZP_05549332.1,
ZP_05549333.1	HMPREF5045_01144	Lactobacillus crispatus 125-2-CHN	NZ_GG698761	97003	98112	+	conserved hypothetical protein	369	1110	conserved protein	FIG00745665: hypothetical protein	Putative uncharacterized protein	Lactobacillus crispatus 125-2-CHN	NA	NA	NA	NA	NA	NA	NA	NA	NA	NA	NA	NA	NA	NA	1	NA	1	NA	LACT01242	1	1	1	1	1	1	1	1	1	1	10	1	0	YP_003602487.1,	EEJ69629.1,	EEU28703.1,	ZP_05549333.1,
ZP_05549334.1	HMPREF5045_01145	Lactobacillus crispatus 125-2-CHN	NZ_GG698761	98173	98325	+	predicted protein	50	153	conserved protein	FIG00745772: hypothetical protein	Putative uncharacterized protein	Lactobacillus crispatus 214-1	NA	NA	NA	NA	NA	NA	NA	NA	NA	NA	NA	NA	NA	NA	1	NA	1	NA	LACT01241	1	1	1	1	1	1	1	1	1	1	10	1	0	YP_003602486.1,	EEJ69628.1,	EEU28702.1,	ZP_05549334.1,
ZP_05549335.1	HMPREF5045_01146	Lactobacillus crispatus 125-2-CHN	NZ_GG698761	98382	99347	-	major facilitator superfamily transporter	321	966	Major facilitator transporter	Permeases of the major facilitator superfamily	Major facilitator superfamily permease	Lactobacillus crispatus (strain ST1)	PF00083.19|PF07690.11	Sugar (and other) transporter|Major Facilitator Superfamily	NA	NA	NA	NA	NA	NA	NA	NA	NA	NA	NA	NA	1	NA	1	NA	LACT01240	1	1	1	1	1	1	1	1	1	1	10	1	0	YP_003602485.1,	EEJ69627.1,	EEU28701.1,	ZP_05549335.1,
ZP_05549336.1	HMPREF5045_01147	Lactobacillus crispatus 125-2-CHN	NZ_GG698761	101543	102097	-	conserved hypothetical protein	184	555	Putative uncharacterized protein lp_1440	hypothetical protein	Putative uncharacterized protein	Lactobacillus crispatus MV-3A-US	NA	NA	NA	NA	NA	NA	NA	NA	NA	NA	NA	NA	NA	NA	1	NA	1	NA	LACT01239	1	1	1	1	1	1	1	1	1	1	10	1	0	YP_003602484.1,	EEJ69626.1,	EEU28700.1,	ZP_05549336.1,
ZP_05549337.1	HMPREF5045_01148	Lactobacillus crispatus 125-2-CHN	NZ_GG698761	102190	102834	+	FNR/CRP family transcriptional regulator	214	645	FNR/CRP family transcriptional regulator	transcriptional regulator, Crp/Fnr family	FNR/CRP family transcriptional regulator	Lactobacillus crispatus MV-1A-US	PF00027.24|PF13545.1|PF00325.15	Cyclic nucleotide-binding domain|Crp-like helix-turn-helix domain|Bacterial regulatory proteins, crp family	COG0664,COG2905	T	NA	NA	NA	NA	K01420	CRP/FNR family transcriptional regulator, anaerobic regulatory protein	NA	NA	NA	NA	1	NA	1	NA	LACT01238	1	1	1	1	1	1	1	1	1	1	10	1	0	YP_003602483.1,	EEJ69625.1,	EEU28699.1,	ZP_05549337.1,
ZP_05549338.1	HMPREF5045_01149	Lactobacillus crispatus 125-2-CHN	NZ_GG698761	102826	104766	-	copper-translocating P-type ATPase	646	1941	Copper-translocating P-type ATPase	Lead, cadmium, zinc and mercury transporting ATPase (EC 3.6.3.3) (EC 3.6.3.5); Copper-translocating P-type ATPase (EC 3.6.3.4)	Copper-exporting ATPase	Lactobacillus crispatus CTV-05	PF08282.7|PF12710.2|PF00122.15|PF00702.21	haloacid dehalogenase-like hydrolase|haloacid dehalogenase-like hydrolase|E1-E2 ATPase|haloacid dehalogenase-like hydrolase	COG0474,COG0546,COG0560,COG0561,COG1778,COG2216,COG2217,COG4087,cl17202,cl18761	E,P,R	NA	NA	NA	NA	K01533	Cu2+-exporting ATPase	EC:3.6.3.4	NA	NA	NA	1	NA	1	NA	LACT01237	1	1	1	1	1	1	1	1	1	1	10	1	0	YP_003602482.1,	EEJ69624.1,	EEU28698.1,	ZP_05549338.1,
ZP_05549339.1	HMPREF5045_01150	Lactobacillus crispatus 125-2-CHN	NZ_GG698761	105066	105443	-	conserved hypothetical protein	125	378	Copper-translocating P-type ATPase	Copper-transporting ATPase	Putative uncharacterized protein	Lactobacillus crispatus CTV-05	PF13473.1	Cupredoxin-like domain	COG4633	S	NA	NA	NA	NA	NA	NA	NA	NA	NA	NA	1	NA	1	NA	LACT01236	1	1	1	1	1	1	1	1	1	1	10	1	0	YP_003602480.1,	EEJ69622.1,	EEU28696.1,	ZP_05549339.1,
ZP_05549340.1	HMPREF5045_01151	Lactobacillus crispatus 125-2-CHN	NZ_GG698761	105632	106477	+	transcriptional regulator	281	846	Transcriptional regulator	FIG00747253: hypothetical protein	Transcriptional regulator	Lactobacillus crispatus 125-2-CHN	PF01381.17|PF12844.2	Helix-turn-helix|Helix-turn-helix domain	COG1396	K	NA	NA	NA	NA	NA	NA	NA	NA	NA	NA	1	NA	1	NA	LACT01676	0	1	1	1	1	1	0	1	1	1	8	0	0	-	EEJ69621.1,	EEU28695.1,	ZP_05549340.1,
ZP_05549341.1	HMPREF5045_01152	Lactobacillus crispatus 125-2-CHN	NZ_GG698761	106625	107038	+	predicted protein	137	414	conserved protein	putative_protein	Putative uncharacterized protein	Lactobacillus crispatus 125-2-CHN	NA	NA	NA	NA	NA	NA	NA	NA	NA	NA	NA	NA	NA	NA	1	NA	1	NA	LACT01706	0	1	1	1	1	1	0	1	1	1	8	0	0	-	EEJ69650.1,	EEU28694.1,	ZP_05549341.1,
ZP_05549342.1	HMPREF5045_01153	Lactobacillus crispatus 125-2-CHN	NZ_GG698761	107275	107439	+	predicted protein	54	165	conserved protein	FIG00753762: hypothetical protein	Putative uncharacterized protein	Lactobacillus crispatus 125-2-CHN	NA	NA	NA	NA	NA	NA	NA	NA	NA	NA	NA	NA	NA	NA	1	NA	1	NA	LACT01705	0	1	1	1	1	1	0	1	1	1	8	0	0	-	EEJ69649.1,	EEU28693.1,	ZP_05549342.1,
ZP_05549343.1	HMPREF5045_01154	Lactobacillus crispatus 125-2-CHN	NZ_GG698761	107453	107968	+	conserved hypothetical protein	171	516	Putative uncharacterized protein orf-180	hypothetical protein	Putative uncharacterized protein	Lactobacillus crispatus 125-2-CHN	NA	NA	NA	NA	NA	NA	NA	NA	NA	NA	NA	NA	NA	NA	1	NA	1	NA	LACT01704	0	1	1	1	1	1	0	1	1	1	8	0	0	-	EEJ69648.1,	EEU28692.1,	ZP_05549343.1,
ZP_05549344.1	HMPREF5045_01155	Lactobacillus crispatus 125-2-CHN	NZ_GG698761	107977	108786	+	transcriptional regulator	269	810	Transcriptional regulator	FIG00748785: hypothetical protein	XRE family transcriptional regulator	Lactobacillus crispatus 125-2-CHN	PF01381.17|PF12844.2	Helix-turn-helix|Helix-turn-helix domain	COG1396	K	NA	NA	NA	NA	NA	NA	NA	NA	NA	NA	1	NA	1	NA	LACT01359	1	1	1	1	1	1	0	1	1	1	9	0	0	YP_003601113.1,	EEJ69647.1,	EEU28691.1,	ZP_05549344.1,
ZP_05549345.1	HMPREF5045_01156	Lactobacillus crispatus 125-2-CHN	NZ_GG698761	108888	110456	+	ABC multidrug transporter	522	1569	ABC multidrug transporter	ABC-type multidrug transport system, ATPase and permease components	ABC transporter ATPase and permease component	Lactobacillus crispatus CTV-05	PF00664.18|PF00437.15|PF00005.22	ABC transporter transmembrane region|Type II/IV secretion system protein|ABC transporter	COG0396,COG0410,COG0411,COG0444,COG0488,COG1101,COG1116,COG1117,COG1118,COG1119,COG1120,COG1121,COG1122,COG1123,COG1124,COG1125,COG1126,COG1127,COG1129,COG1131,COG1132,COG1134,COG1135,COG1136,COG1137,COG1245,COG2274,COG2401,COG2884,COG3638,COG3839,COG3840,COG3842,COG3845,COG4107,COG4133,COG4136,COG4138,COG4148,COG4152,COG4161,COG4167,COG4172,COG4175,COG4178,COG4181,COG4525,COG4555,COG4559,COG4586…	C,D,E,G,H,M,O,P,Q,R,V	NA	NA	NA	NA	NA	NA	NA	NA	NA	NA	1	NA	1	NA	LACT01360	1	1	1	1	1	1	0	1	1	1	9	0	0	YP_003601114.1,	EEJ69646.1,	EEU28690.1,	ZP_05549345.1,
ZP_05549346.1	HMPREF5045_01157	Lactobacillus crispatus 125-2-CHN	NZ_GG698761	110640	111347	-	conserved hypothetical protein	235	708	conserved protein	FIG00748586: hypothetical protein	Putative uncharacterized protein	Lactobacillus crispatus MV-1A-US	PF13349.1|PF13345.1	Domain of unknown function (DUF4097)|Domain of unknown function (DUF4098)	NA	NA	NA	NA	NA	NA	NA	NA	NA	NA	NA	NA	1	NA	1	NA	LACT01215	1	1	1	1	1	1	1	1	1	1	10	1	0	YP_003602447.1,	EEJ69645.1,	EEU28689.1,	ZP_05549346.1,
ZP_05549347.1	HMPREF5045_01158	Lactobacillus crispatus 125-2-CHN	NZ_GG698761	112395	113705	-	xanthine/uracil/vitamin C permease	436	1311	Guanine/hypoxanthine permease PbuG	Xanthine/uracil/thiamine/ascorbate permease family protein	Xanthine/uracil permease family protein	Lactobacillus crispatus 125-2-CHN	PF00860.15	Permease family	COG0659,COG2252	P,R	NA	NA	NA	NA	K06901	putative MFS transporter, AGZA family, xanthine/uracil permease	NA	NA	NA	NA	1	NA	1	NA	LACT01235	1	1	1	1	1	1	1	1	1	1	10	1	0	YP_003602477.1,	EEJ69664.1,	EEU28688.1,	ZP_05549347.1,
ZP_05549348.1	HMPREF5045_01159	Lactobacillus crispatus 125-2-CHN	NZ_GG698761	113859	114632	+	conserved hypothetical protein	257	774	Cof-like hydrolase	Hydrolase (HAD superfamily) in cluster with DUF1447	Putative Cof protein	Lactobacillus crispatus 125-2-CHN	PF08282.7|PF00702.21|PF05116.8	haloacid dehalogenase-like hydrolase|haloacid dehalogenase-like hydrolase|Sucrose-6F-phosphate phosphohydrolase	COG0474,COG0560,COG0561,COG0647,COG1778,COG1877,cl17202	E,G,P,R	NA	NA	NA	NA	K07024	NA	NA	NA	NA	NA	1	NA	1	NA	LACT01234	1	1	1	1	1	1	1	1	1	1	10	1	0	YP_003602476.1,	EEJ69663.1,	EEU28687.1,	ZP_05549348.1,
ZP_05549349.1	HMPREF5045_01160	Lactobacillus crispatus 125-2-CHN	NZ_GG698761	114670	115884	-	conserved hypothetical protein	404	1215	ATPase	ATPase	ATPase	Lactobacillus crispatus 125-2-CHN	PF13173.1|PF13635.1	AAA domain|Domain of unknown function (DUF4143)	COG1373	R	NA	NA	NA	NA	K07133	NA	NA	NA	NA	NA	1	NA	1	NA	LACT01233	1	1	1	1	1	1	1	1	1	1	10	1	0	YP_003602475.1,	EEJ69662.1,	EEU28686.1,	ZP_05549349.1,
ZP_05549350.1	HMPREF5045_01161	Lactobacillus crispatus 125-2-CHN	NZ_GG698761	116393	116989	-	transcriptional regulator	198	597	Transcriptional regulator	Transcriptional regulator, ArsR family	Transcriptional regulator	Lactobacillus crispatus MV-3A-US	PF12625.2	Arabinose-binding domain of AraC transcription regulator, N-term	NA	NA	NA	NA	NA	NA	NA	NA	NA	NA	NA	NA	1	NA	1	NA	LACT01559	1	1	1	1	1	1	1	0	1	1	9	0	0	YP_003602473.1,	EEJ69660.1,	EEU28685.1,	ZP_05549350.1,
ZP_05549351.1	HMPREF5045_01162	Lactobacillus crispatus 125-2-CHN	NZ_GG698761	117353	117796	-	oxidoreductase	147	444	Short-chain dehydrogenase/reductase SDR	Short-chain dehydrogenase/reductase SDR	Oxidoreductase, short chain dehydrogenase/reductase family protein	Lactobacillus crispatus 125-2-CHN	PF01370.16|PF13561.1|PF08659.5|PF00106.20	NAD dependent epimerase/dehydratase family|Enoyl-(Acyl carrier protein) reductase|KR domain|short chain dehydrogenase	COG0300,COG1028,COG3967,COG4221	I,M,Q,R	NA	NA	NA	NA	K07124	NA	NA	NA	NA	NA	1	NA	1	NA	LACT01707	0	1	1	1	1	1	1	0	1	1	8	0	0	-	EEJ69657.1,	EEU28684.1,	ZP_05549351.1,
ZP_05549352.1	HMPREF5045_01163	Lactobacillus crispatus 125-2-CHN	NZ_GG698761	117979	118311	-	conserved hypothetical protein	110	333	Toxin-antitoxin system, toxin component, MazF family	putative_protein	Putative uncharacterized protein	Lactobacillus crispatus 125-2-CHN	NA	NA	NA	NA	NA	NA	NA	NA	NA	NA	NA	NA	NA	NA	1	NA	1	NA	LACT01232	1	1	1	1	1	1	1	1	1	1	10	1	0	YP_003602471.1,	EEJ69656.1,	EEU28683.1,	ZP_05549352.1,
ZP_05549353.1	HMPREF5045_01164	Lactobacillus crispatus 125-2-CHN	NZ_GG698761	118301	118576	-	predicted protein	91	276	Addiction module antitoxin, RelB/DinJ family	DNA-damage-inducible gene	Predicted protein	Lactobacillus crispatus MV-3A-US	PF04221.7	RelB antitoxin	COG3077,cl01171	L	NA	NA	NA	NA	NA	NA	NA	NA	NA	NA	1	NA	1	NA	LACT01231	1	1	1	1	1	1	1	1	1	1	10	1	0	YP_003602470.1,	EEJ69655.1,	EEU28682.1,	ZP_05549353.1,
ZP_05549354.1	HMPREF5045_01165	Lactobacillus crispatus 125-2-CHN	NZ_GG698761	118736	120046	-	xanthine/uracil/vitamin C permease	436	1311	Xanthine/uracil permease family protein	Xanthine/uracil/thiamine/ascorbate permease family protein	Xanthine/uracil/vitamin C permease	Lactobacillus crispatus 125-2-CHN	PF00860.15	Permease family	COG0659,COG2252	P,R	NA	NA	NA	NA	K06901	putative MFS transporter, AGZA family, xanthine/uracil permease	NA	NA	NA	NA	1	NA	1	NA	LACT01910	1	0	0	1	0	1	1	0	1	1	6	0	0	YP_003602469.1,	-	-	ZP_05549354.1,
ZP_05549355.1	HMPREF5045_01166	Lactobacillus crispatus 125-2-CHN	NZ_GG698761	120230	120955	+	transcriptional regulator	241	726	Transcriptional regulator, MerR family	Transcriptional regulator, MerR family	Transcriptional regulator, MerR family	Lactobacillus crispatus 125-2-CHN	PF09278.6|PF00376.18|PF13411.1	MerR, DNA binding|MerR family regulatory protein|MerR HTH family regulatory protein	COG0789,COG2452	K,L	NA	NA	NA	NA	NA	NA	NA	NA	NA	NA	1	NA	1	NA	LACT01230	1	1	1	1	1	1	1	1	1	1	10	1	0	YP_003602468.1,	EEJ69652.1,	EEU28680.1,	ZP_05549355.1,
ZP_05549356.1	HMPREF5045_01167	Lactobacillus crispatus 125-2-CHN	NZ_GG698761	121763	122863	-	conserved hypothetical protein	367	1101	conserved protein	hypothetical protein	no_homologs	Lactobacillus crispatus 125-2-CHN	PF02517.11	CAAX protease self-immunity	NA	NA	NA	NA	NA	NA	NA	NA	NA	NA	NA	NA	1	NA	1	NA	LACT02269	2	0	0	1	0	0	0	0	0	0	2	0	0	YP_003602299.1,YP_003602297.1,	-	-	ZP_05549356.1,
ZP_05549357.1	HMPREF5045_01168	Lactobacillus crispatus 125-2-CHN	NZ_GG698761	122932	123234	-	predicted protein	100	303	conserved protein	putative_protein	no_homologs	Lactobacillus crispatus 125-2-CHN	NA	NA	NA	NA	NA	NA	NA	NA	NA	NA	NA	NA	NA	NA	2	NA	1	NA	ZP_05549357.1	0	0	0	1	0	0	0	0	0	0	1	0	1	-	-	-	ZP_05549357.1
ZP_05549358.1	HMPREF5045_01169	Lactobacillus crispatus 125-2-CHN	NZ_GG698761	123719	125026	-	conserved hypothetical protein	435	1308	Xanthine/uracil permease family protein	Xanthine/uracil/thiamine/ascorbate permease family protein	NCS2 family nucleobase:cation symporter-2	Lactobacillus crispatus 125-2-CHN	PF00860.15	Permease family	COG0659,COG2252	P,R	NA	NA	NA	NA	K06901	putative MFS transporter, AGZA family, xanthine/uracil permease	NA	NA	NA	NA	1	NA	1	NA	LACT01229	1	1	1	1	1	1	1	1	1	1	10	1	0	YP_003602466.1,	EEJ69518.1,	EEU28674.1,	ZP_05549358.1,
ZP_05549359.1	HMPREF5045_01170	Lactobacillus crispatus 125-2-CHN	NZ_GG698761	125255	126055	+	conserved hypothetical protein	266	801	HAD superfamily hydrolase	FIG01289452: hypothetical protein	HAD superfamily hydrolase	Lactobacillus crispatus 125-2-CHN	PF08282.7|PF05116.8	haloacid dehalogenase-like hydrolase|Sucrose-6F-phosphate phosphohydrolase	COG0560,COG0561,COG1778,cl17202	E,R	NA	NA	NA	NA	K07024	NA	NA	NA	NA	NA	1	NA	1	NA	LACT01228	1	1	1	1	1	1	1	1	1	1	10	1	0	YP_003602465.1,	EEJ69519.1,	EEU28673.1,	ZP_05549359.1,
ZP_05549360.1	HMPREF5045_01171	Lactobacillus crispatus 125-2-CHN	NZ_GG698761	126106	126642	-	predicted protein	178	537	conserved protein	FIG00746582: hypothetical protein	Putative uncharacterized protein	Lactobacillus crispatus 125-2-CHN	NA	NA	NA	NA	NA	NA	NA	NA	NA	NA	NA	NA	NA	NA	1	NA	1	NA	LACT01227	1	1	1	1	1	1	1	1	1	1	10	1	0	YP_003602464.1,	EEJ69520.1,	EEU28672.1,	ZP_05549360.1,
ZP_05549361.1	HMPREF5045_01172	Lactobacillus crispatus 125-2-CHN	NZ_GG698761	126679	127365	-	deoxyguanosine kinase	228	687	Deoxyguanosine kinase	Deoxyadenosine kinase (EC 2.7.1.76) / Deoxyguanosine kinase (EC 2.7.1.113)	Deoxyguanosine kinase	Lactobacillus crispatus 125-2-CHN	PF01712.14|PF13238.1	Deoxynucleoside kinase|AAA domain	COG0125,COG1428	F	NA	NA	NA	NA	NA	NA	NA	NA	NA	NA	1	NA	1	NA	LACT01558	1	1	1	1	1	1	1	0	1	1	9	0	0	YP_003602463.1,	EEJ69521.1,	EEU28671.1,	ZP_05549361.1,
ZP_05549362.1	HMPREF5045_01173	Lactobacillus crispatus 125-2-CHN	NZ_GG698761	127383	128030	-	deoxyadenosine kinase	215	648	Deoxyguanosine kinase	Deoxyadenosine kinase (EC 2.7.1.76) / Deoxyguanosine kinase (EC 2.7.1.113)	Deoxyadenosine kinase	Lactobacillus crispatus (strain ST1)	PF01712.14|PF02223.12|PF13238.1	Deoxynucleoside kinase|Thymidylate kinase|AAA domain	COG0125,COG0283,COG0802,COG1102,COG1428,cl00520	F,R	NA	NA	NA	NA	NA	NA	NA	NA	NA	NA	1	NA	1	NA	LACT01226	1	1	1	1	1	1	1	1	1	1	10	1	0	YP_003602462.1,	EEJ69522.1,	EEU28670.1,	ZP_05549362.1,
ZP_05549363.1	HMPREF5045_01174	Lactobacillus crispatus 125-2-CHN	NZ_GG698761	128325	129044	-	glucosamine-6-phosphate isomerase	239	720	Glucosamine-6-phosphate deaminase	Glucosamine-6-phosphate deaminase (EC 3.5.99.6)	Glucosamine-6-phosphate deaminase	Lactobacillus crispatus 125-2-CHN	PF01182.15	Glucosamine-6-phosphate isomerases/6-phosphogluconolactonase	COG0363	G	NA	NA	NA	NA	K02564	glucosamine-6-phosphate deaminase	EC:3.5.99.6	NA	NA	NA	1	NA	1	NA	LACT01225	1	1	1	1	1	1	1	1	1	1	10	1	0	YP_003602461.1,	EEJ69523.1,	EEU28669.1,	ZP_05549363.1,
ZP_05549364.1	HMPREF5045_01175	Lactobacillus crispatus 125-2-CHN	NZ_GG698761	129171	129998	+	aldehyde reductase	275	828	Aldo/keto reductase	contains aldo/keto reductase domain	Alcohol dehydrogenase	Lactobacillus crispatus 125-2-CHN	PF00248.16	Aldo/keto reductase family	COG0656,COG0667,COG1453,COG4989,cl00470	C,R	NA	NA	NA	NA	NA	NA	NA	NA	NA	NA	1	NA	1	NA	LACT00078	1	2	1	1	1	1	1	1	1	1	10	1	0	YP_003602460.1,	EEJ69525.1,EEJ69524.1,	EEU28668.1,	ZP_05549364.1,
ZP_05549365.1	HMPREF5045_01176	Lactobacillus crispatus 125-2-CHN	NZ_GG698761	130104	131060	-	sugar ABC transporter permease	318	957	ABC transporter, permease protein	Unspecified monosaccharide ABC transport system, permease component 2	Sugar ABC transporter permease	Lactobacillus crispatus MV-3A-US	PF02653.11	Branched-chain amino acid transport system / permease component	COG0559,COG1079,COG1172,COG4120,COG4177,COG4603,cl00454	E,G,R	NA	NA	NA	NA	K02057	simple sugar transport system permease protein	NA	NA	NA	NA	1	NA	1	NA	LACT01224	1	1	1	1	1	1	1	1	1	1	10	1	0	YP_003602459.1,	EEJ69526.1,	EEU28667.1,	ZP_05549365.1,
ZP_05549366.1	HMPREF5045_01177	Lactobacillus crispatus 125-2-CHN	NZ_GG698761	131060	132058	-	sugar ABC transporter permease	332	999	ABC transporter, permease protein	Unspecified monosaccharide ABC transport system, permease component I	ABC superfamily ATP binding cassette transporter, membrane protein	Lactobacillus crispatus JV-V01	PF02653.11	Branched-chain amino acid transport system / permease component	COG0559,COG1079,COG1172,COG4120,COG4158,COG4211,COG4603,cl00454	E,G,R	NA	NA	NA	NA	K02057	simple sugar transport system permease protein	NA	NA	NA	NA	1	NA	1	NA	LACT01223	1	1	1	1	1	1	1	1	1	1	10	1	0	YP_003602458.1,	EEJ69527.1,	EEU28666.1,	ZP_05549366.1,
ZP_05549367.1	HMPREF5045_01178	Lactobacillus crispatus 125-2-CHN	NZ_GG698761	133149	133766	+	conserved hypothetical protein	205	618	Putative membrane protein	Substrate-specific component PanT of predicted pantothenate ECF transporter	Integral membrane protein	Lactobacillus crispatus 125-2-CHN	PF12822.2	Protein of unknown function (DUF3816)	COG4684,cl01915	S	NA	NA	NA	NA	NA	NA	NA	NA	NA	NA	1	NA	1	NA	LACT01222	1	1	1	1	1	1	1	1	1	1	10	1	0	YP_003602454.1,	EEJ69531.1,	EEU28662.1,	ZP_05549367.1,
ZP_05549368.1	HMPREF5045_01179	Lactobacillus crispatus 125-2-CHN	NZ_GG698761	133858	136596	-	phosphoenolpyruvate carboxylase	912	2739	Phosphoenolpyruvate carboxylase	Phosphoenolpyruvate carboxylase (EC 4.1.1.31)	Phosphoenolpyruvate carboxylase	Lactobacillus crispatus CTV-05	PF14010.1|PF00311.12	Phosphoenolpyruvate carboxylase|Phosphoenolpyruvate carboxylase	COG1892,COG2352,cl17501	C,S	NA	NA	NA	NA	K01595	phosphoenolpyruvate carboxylase	EC:4.1.1.31	NA	NA	NA	1	NA	1	NA	LACT01221	1	1	1	1	1	1	1	1	1	1	10	1	0	YP_003602453.1,	EEJ69532.1,	EEU28661.1,	ZP_05549368.1,
ZP_05549369.1	HMPREF5045_01180	Lactobacillus crispatus 125-2-CHN	NZ_GG698761	136703	139042	-	ABC transporter ATP-binding protein	779	2340	ABC transporter ATP-binding protein	ABC transporter permease component	ABC transporter ATP-binding protein	Lactobacillus crispatus MV-3A-US	PF02687.16|PF00005.22	FtsX-like permease family|ABC transporter	COG0396,COG0410,COG0411,COG0419,COG0444,COG0488,COG0577,COG1101,COG1116,COG1117,COG1118,COG1119,COG1120,COG1121,COG1122,COG1123,COG1124,COG1125,COG1126,COG1127,COG1129,COG1131,COG1132,COG1134,COG1135,COG1136,COG1137,COG1245,COG2177,COG2274,COG2401,COG2884,COG3127,COG3638,COG3839,COG3840,COG3842,COG3845,COG4107,COG4133,COG4136,COG4138,COG4148,COG4152,COG4161,COG4167,COG4170,COG4172,COG4175,COG4178…	C,D,E,G,H,L,M,O,P,Q,R,V	NA	NA	NA	NA	K02003	putative ABC transport system ATP-binding protein	NA	NA	NA	NA	1	NA	1	NA	LACT01220	1	1	1	1	1	1	1	1	1	1	10	1	0	YP_003602452.1,	EEJ69533.1,	EEU28660.1,	ZP_05549369.1,
ZP_05549370.1	HMPREF5045_01181	Lactobacillus crispatus 125-2-CHN	NZ_GG698761	139057	140160	-	conserved hypothetical protein	367	1104	Integral membrane protein	FIG00742880: hypothetical protein	Putative membrane protein	Lactobacillus crispatus CTV-05	PF02698.12	DUF218 domain	COG1434,COG2949,cl00630	S	NA	NA	NA	NA	NA	NA	NA	NA	NA	NA	1	NA	1	NA	LACT01219	1	1	1	1	1	1	1	1	1	1	10	1	0	YP_003602451.1,	EEJ69534.1,	EEU28659.1,	ZP_05549370.1,
ZP_05549371.1	HMPREF5045_01182	Lactobacillus crispatus 125-2-CHN	NZ_GG698761	140252	140905	+	conserved hypothetical protein	217	654	Metal-dependent membrane protease	FIG00743181: hypothetical protein	CAAX amino terminal protease family protein	Lactobacillus crispatus 125-2-CHN	PF02517.11	CAAX protease self-immunity	COG1266,cl00558	R	NA	NA	NA	NA	K07052	NA	NA	MER056037	U48	NA	1	NA	1	NA	LACT01218	1	1	1	1	1	1	1	1	1	1	10	1	0	YP_003602450.1,	EEJ69535.1,	EEU28658.1,	ZP_05549371.1,
ZP_05549372.1	HMPREF5045_01183	Lactobacillus crispatus 125-2-CHN	NZ_GG698761	140934	141803	-	transcriptional regulator	289	870	Transcriptional regulator	FIG00753293: hypothetical protein	Transcriptional activator, Rgg/GadR/MutR family, C-domain protein	Lactobacillus crispatus 125-2-CHN	PF12844.2	Helix-turn-helix domain	NA	NA	NA	NA	NA	NA	NA	NA	NA	NA	NA	NA	1	NA	1	NA	LACT01596	0	1	1	1	1	1	1	1	1	1	9	0	0	-	EEJ69536.1,	EEU28657.1,	ZP_05549372.1,
ZP_05549373.1	HMPREF5045_01184	Lactobacillus crispatus 125-2-CHN	NZ_GG698761	141909	143177	+	major facilitator superfamily transporter permease	422	1269	Major facilitator superfamily permease	FIG00742251: hypothetical protein	Transporter, major facilitator family protein	Lactobacillus crispatus 125-2-CHN	PF07690.11	Major Facilitator Superfamily	NA	NA	NA	NA	NA	NA	NA	NA	NA	NA	NA	NA	1	NA	1	NA	LACT01597	0	1	1	1	1	1	1	1	1	1	9	0	0	-	EEJ69537.1,	EEU28656.1,	ZP_05549373.1,
ZP_05549374.1	HMPREF5045_01185	Lactobacillus crispatus 125-2-CHN	NZ_GG698761	143404	143760	+	conserved hypothetical protein	118	357	conserved protein	FIG00753779: hypothetical protein	Putative uncharacterized protein	Lactobacillus crispatus MV-1A-US	NA	NA	NA	NA	NA	NA	NA	NA	NA	NA	NA	NA	NA	NA	1	NA	1	NA	LACT01217	1	1	1	1	1	1	1	1	1	1	10	1	0	YP_003602449.1,	EEJ69538.1,	EEU28655.1,	ZP_05549374.1,
ZP_05549375.1	HMPREF5045_01186	Lactobacillus crispatus 125-2-CHN	NZ_GG698761	143838	144698	-	transcriptional regulator	286	861	Transcriptional regulator	Transcriptional regulator, xre family	Transcriptional regulator	Lactobacillus crispatus CTV-05	PF01381.17|PF12844.2	Helix-turn-helix|Helix-turn-helix domain	NA	NA	NA	NA	NA	NA	NA	NA	NA	NA	NA	NA	1	NA	1	NA	LACT01216	1	1	1	1	1	1	1	1	1	1	10	1	0	YP_003602448.1,	EEJ69539.1,	EEU28654.1,	ZP_05549375.1,
ZP_05549376.1	HMPREF5045_01187	Lactobacillus crispatus 125-2-CHN	NZ_GG698761	144794	146362	+	ABC transporter	522	1569	ABC transporter	ABC transporter ATPase and permease components	ABC superfamily ATP binding cassette transporter	Lactobacillus crispatus JV-V01	PF00664.18|PF03193.11|PF00005.22	ABC transporter transmembrane region|Protein of unknown function, DUF258|ABC transporter	COG0396,COG0410,COG0411,COG0444,COG0488,COG1101,COG1116,COG1117,COG1118,COG1119,COG1120,COG1121,COG1122,COG1123,COG1124,COG1125,COG1126,COG1127,COG1129,COG1131,COG1132,COG1134,COG1135,COG1136,COG1245,COG2274,COG2884,COG3638,COG3839,COG3840,COG3842,COG4133,COG4136,COG4138,COG4148,COG4167,COG4178,COG4181,COG4525,COG4555,COG4559,COG4586,COG4598,COG4604,COG4608,COG4615,COG4618,COG4619,COG4674,COG4778…	C,D,E,G,H,M,O,P,Q,R,V	NA	NA	NA	NA	NA	NA	NA	NA	NA	NA	1	NA	1	NA	LACT01214	1	1	1	1	1	1	1	1	1	1	10	1	0	YP_003602446.1,	EEJ69540.1,	EEU28653.1,	ZP_05549376.1,
ZP_05549377.1	HMPREF5045_01188	Lactobacillus crispatus 125-2-CHN	NZ_GG698761	146387	146656	-	txe/YoeB family addiction module toxin	89	270	Addiction module toxin, Txe/YoeB family	addiction module toxin, Txe/YoeB family	Txe/YoeB family addiction module toxin	Lactobacillus crispatus MV-1A-US	PF06769.8	Plasmid encoded toxin Txe	COG4115,cl17389	S	NA	NA	NA	NA	NA	NA	NA	NA	NA	NA	1	NA	1	NA	LACT01533	1	1	1	1	1	1	0	1	1	1	9	0	0	YP_003602236.1,	EEJ69541.1,	EEU28652.1,	ZP_05549377.1,
ZP_05549378.1	HMPREF5045_01189	Lactobacillus crispatus 125-2-CHN	NZ_GG698761	146643	146960	-	predicted protein	105	318	PHD family toxin-antitoxin system	FIG00750460: hypothetical protein	Toxin-antitoxin system, antitoxin component, PHD family	Lactobacillus crispatus CTV-05	PF12910.2|PF02604.14	Antitoxin of toxin-antitoxin stability system N-terminal|Antitoxin Phd_YefM, type II toxin-antitoxin system	COG2161,cl09153	D	NA	NA	NA	NA	NA	NA	NA	NA	NA	NA	1	NA	1	NA	LACT01598	0	1	1	1	1	1	1	1	1	1	9	0	0	-	EEJ69542.1,	EEU28651.1,	ZP_05549378.1,
ZP_05549379.1	HMPREF5045_01190	Lactobacillus crispatus 125-2-CHN	NZ_GG698761	147059	148228	-	Na+:H+ antiporter	389	1170	Na+/H+ antiporter	Na+/H+ antiporter	Na+/H+ antiporter	Lactobacillus crispatus CTV-05	PF00999.16	Sodium/hydrogen exchanger family	COG0025,COG0475,COG4651,cl10482	P	NA	NA	NA	NA	NA	NA	NA	NA	NA	NA	1	NA	1	NA	LACT01213	1	1	1	1	1	1	1	1	1	1	10	1	0	YP_003602445.1,	EEJ69543.1,	EEU28650.1,	ZP_05549379.1,
ZP_05549380.1	HMPREF5045_01191	Lactobacillus crispatus 125-2-CHN	NZ_GG698761	148463	150325	-	cadmium-translocating P-type ATPase	620	1863	Cadmium-exporting ATPase	Lead, cadmium, zinc and mercury transporting ATPase (EC 3.6.3.3) (EC 3.6.3.5); Copper-translocating P-type ATPase (EC 3.6.3.4)	Cadmium-translocating P-type ATPase	Lactobacillus crispatus 125-2-CHN	PF12710.2|PF00122.15|PF00702.21	haloacid dehalogenase-like hydrolase|E1-E2 ATPase|haloacid dehalogenase-like hydrolase	COG0474,COG2216,COG2217,COG4087,cl18761	P,R	NA	NA	NA	NA	K01552	NA	NA	NA	NA	NA	1	NA	1	NA	LACT01212	1	1	1	1	1	1	1	1	1	1	10	1	0	YP_003602444.1,	EEJ69544.1,	EEU28649.1,	ZP_05549380.1,
ZP_05549381.1	HMPREF5045_01192	Lactobacillus crispatus 125-2-CHN	NZ_GG698761	150454	150924	-	CBS domain-containing protein	156	471	CBS domain protein	CBS domain protein	CBS domain-containing protein	Lactobacillus crispatus MV-3A-US	PF00571.23	CBS domain	COG0517,COG1253,COG3448,COG3620,COG4109	K,R,T	NA	NA	NA	NA	NA	NA	NA	NA	NA	1	1	NA	1	NA	LACT01211	1	1	1	1	1	1	1	1	1	1	10	1	0	YP_003602443.1,	EEJ69545.1,	EEU28648.1,	ZP_05549381.1,
ZP_05549382.1	HMPREF5045_01193	Lactobacillus crispatus 125-2-CHN	NZ_GG698761	151512	152648	+	conserved hypothetical protein	378	1137	Conserved domain protein	FIG00742425: hypothetical protein	Putative uncharacterized protein	Lactobacillus crispatus CTV-05	NA	NA	NA	NA	NA	NA	NA	NA	NA	NA	NA	NA	NA	1	1	NA	1	NA	LACT01210	1	1	1	1	1	1	1	1	1	1	10	1	0	YP_003602442.1,	EEJ69547.1,	EEU28647.1,	ZP_05549382.1,
ZP_05549383.1	HMPREF5045_01194	Lactobacillus crispatus 125-2-CHN	NZ_GG698761	152667	152963	+	predicted protein	98	297	conserved protein	FIG00744572: hypothetical protein	Putative uncharacterized protein	Lactobacillus crispatus 214-1	NA	NA	NA	NA	NA	NA	NA	NA	NA	NA	NA	NA	NA	1	1	NA	1	NA	LACT01209	1	1	1	1	1	1	1	1	1	1	10	1	0	YP_003602441.1,	EEJ69548.1,	EEU28646.1,	ZP_05549383.1,
ZP_05549384.1	HMPREF5045_01195	Lactobacillus crispatus 125-2-CHN	NZ_GG698761	153112	153264	+	predicted protein	50	153	D-Ala-teichoic acid biosynthesis protein	FIG00743858: hypothetical protein	Predicted protein	Lactobacillus crispatus MV-3A-US	PF12459.3	D-Ala-teichoic acid biosynthesis protein	NA	NA	NA	NA	NA	NA	NA	NA	NA	NA	NA	1	1	NA	1	NA	LACT01208	1	1	1	1	1	1	1	1	1	1	10	1	0	YP_003602440.1,	EEJ69549.1,	EEU28645.1,	ZP_05549384.1,
ZP_05549385.1	HMPREF5045_01196	Lactobacillus crispatus 125-2-CHN	NZ_GG698761	153280	154794	+	D-alanine-poly(phosphoribitol) ligase, subunit 1	504	1515	D-alanine--poly(phosphoribitol) ligase subunit 1	D-alanine--poly(phosphoribitol) ligase subunit 1 (EC 6.1.1.13)	D-alanine--poly(phosphoribitol) ligase subunit 1	Lactobacillus crispatus CTV-05	PF00501.23	AMP-binding enzyme	COG0318,COG0365,COG1020,COG1021,COG1022	I,Q	NA	NA	NA	NA	K03367	D-alanine--poly(phosphoribitol) ligase subunit 1	EC:6.1.1.13	NA	NA	1	1	NA	1	NA	LACT01207	1	1	1	1	1	1	1	1	1	1	10	1	0	YP_003602439.1,	EEJ69550.1,	EEU28644.1,	ZP_05549385.1,
ZP_05549386.1	HMPREF5045_01197	Lactobacillus crispatus 125-2-CHN	NZ_GG698761	154794	156032	+	membrane protein	412	1239	DLTB protein	D-alanyl transfer protein DltB	Basic membrane protein DtlB	Lactobacillus crispatus 125-2-CHN	PF03062.14	MBOAT, membrane-bound O-acyltransferase family	COG1696,cl00738	M	NA	NA	NA	NA	K03739	membrane protein involved in D-alanine export	NA	NA	NA	1	1	NA	1	NA	LACT01206	1	1	1	1	1	1	1	1	1	1	10	1	0	YP_003602438.1,	EEJ69551.1,	EEU28643.1,	ZP_05549386.1,
ZP_05549387.1	HMPREF5045_01198	Lactobacillus crispatus 125-2-CHN	NZ_GG698761	156069	156308	+	D-alanine-poly(phosphoribitol) ligase, subunit 2	79	240	D-alanine--poly(phosphoribitol) ligase subunit 2	D-alanine--poly(phosphoribitol) ligase subunit 2 (EC 6.1.1.13)	D-alanine--poly(phosphoribitol) ligase subunit 2	Lactobacillus crispatus MV-1A-US	PF00550.20	Phosphopantetheine attachment site	COG0236,cl09936	I,Q	NA	NA	NA	NA	K14188	D-alanine--poly(phosphoribitol) ligase subunit 2	EC:6.1.1.13	NA	NA	1	1	NA	1	NA	LACT01205	1	1	1	1	1	1	1	1	1	1	10	1	0	YP_003602437.1,	EEJ69552.1,	EEU28642.1,	ZP_05549387.1,
ZP_05549388.1	HMPREF5045_01199	Lactobacillus crispatus 125-2-CHN	NZ_GG698761	156301	157587	+	extramembranal transfer protein	428	1287	D-alanyl-lipoteichoic acid biosynthesis protein DltD	Poly(glycerophosphate chain) D-alanine transfer protein DltD	DltD protein	Lactobacillus crispatus CTV-05	PF04918.7|PF04914.7|PF04915.7	DltD central region|DltD C-terminal region|DltD N-terminal region	COG3966	M	NA	NA	NA	NA	K03740	D-alanine transfer protein	NA	NA	NA	1	1	NA	1	NA	LACT01204	1	1	1	1	1	1	1	1	1	1	10	1	0	YP_003602436.1,	EEJ69553.1,	EEU28641.1,	ZP_05549388.1,
ZP_05549389.1	HMPREF5045_01200	Lactobacillus crispatus 125-2-CHN	NZ_GG698761	157608	158528	+	beta-lactamase	306	921	Penicillin-binding protein	Penicillin-binding protein	Beta-lactamase	Lactobacillus crispatus MV-3A-US	PF00144.19	Beta-lactamase	COG1680	V	NA	NA	NA	NA	NA	NA	NA	MER043728	S12	1	1	NA	1	NA	LACT01203	1	1	1	1	1	1	1	1	1	1	10	1	0	YP_003602435.1,	EEJ69554.1,	EEU28640.1,	ZP_05549389.1,
ZP_05549390.1	HMPREF5045_01201	Lactobacillus crispatus 125-2-CHN	NZ_GG698761	158844	159560	+	integral membrane protein	238	717	Integral membrane protein	FIG00747855: hypothetical protein	Integral membrane protein	Lactobacillus crispatus MV-3A-US	PF06161.6	Protein of unknown function (DUF975)	COG5523,cl10504	S	NA	NA	NA	NA	NA	NA	NA	NA	NA	1	1	NA	1	NA	LACT01202	1	1	1	1	1	1	1	1	1	1	10	1	0	YP_003602434.1,	EEJ69555.1,	EEU28639.1,	ZP_05549390.1,
ZP_05549391.1	HMPREF5045_01202	Lactobacillus crispatus 125-2-CHN	NZ_GG698761	159632	160582	-	lysin	316	951	Lysin	Lysin	Lysin	Lactobacillus crispatus 125-2-CHN	PF03217.9|PF01183.15	Bacterial surface layer protein|Glycosyl hydrolases family 25	COG3757	M	SLAP	NA	NA	NA	NA	NA	NA	NA	NA	1	1	NA	1	NA	LACT01201	1	1	1	1	1	1	1	1	1	1	10	1	0	YP_003602433.1,	EEJ69556.1,	EEU28638.1,	ZP_05549391.1,
ZP_05549392.1	HMPREF5045_01203	Lactobacillus crispatus 125-2-CHN	NZ_GG698761	160872	162488	+	polysaccharide transporter	538	1617	Polysaccharide transporter	Membrane protein involved in the export of O-antigen, teichoic acid lipoteichoic acids	Polysaccharide transporter	Lactobacillus crispatus 125-2-CHN	PF01943.12	Polysaccharide biosynthesis protein	COG2244	R	NA	NA	NA	NA	NA	NA	NA	NA	NA	1	1	NA	1	NA	LACT01200	1	1	1	1	1	1	1	1	1	1	10	1	0	YP_003602432.1,	EEJ69557.1,	EEU28637.1,	ZP_05549392.1,
ZP_05549393.1	HMPREF5045_01204	Lactobacillus crispatus 125-2-CHN	NZ_GG698761	162591	162827	-	conserved hypothetical protein	78	237	conserved protein	FIG00743887: hypothetical protein	Putative uncharacterized protein	Lactobacillus crispatus JV-V01	NA	NA	NA	NA	NA	NA	NA	NA	NA	NA	NA	NA	NA	1	1	NA	1	NA	LACT01199	1	1	1	1	1	1	1	1	1	1	10	1	0	YP_003602431.1,	EEJ69558.1,	EEU28636.1,	ZP_05549393.1,
ZP_05549394.1	HMPREF5045_01205	Lactobacillus crispatus 125-2-CHN	NZ_GG698761	162874	165414	-	ABC transporter permease	846	2541	ABC transporter permease	ABC transporter permease protein	Efflux ABC transporter, permease protein	Lactobacillus crispatus 125-2-CHN	PF12704.2|PF02687.16	MacB-like periplasmic core domain|FtsX-like permease family	COG0577,COG4591	M,V	NA	NA	NA	NA	K02004	putative ABC transport system permease protein	NA	NA	NA	1	1	NA	1	NA	LACT01198	1	1	1	1	1	1	1	1	1	1	10	1	0	YP_003602430.1,	EEJ69559.1,	EEU28635.1,	ZP_05549394.1,
ZP_05549395.1	HMPREF5045_01206	Lactobacillus crispatus 125-2-CHN	NZ_GG698761	165424	166125	-	ABC transporter ATPase	233	702	ABC transporter, ATP-binding protein	ABC transporter ATPase protein	ABC transporter, ATP-binding protein	Lactobacillus crispatus 214-1	PF03193.11|PF13304.1|PF00005.22	Protein of unknown function, DUF258|AAA domain|ABC transporter	COG0178,COG0396,COG0410,COG0411,COG0419,COG0444,COG0488,COG1101,COG1116,COG1117,COG1118,COG1119,COG1120,COG1121,COG1122,COG1123,COG1124,COG1125,COG1126,COG1127,COG1129,COG1131,COG1132,COG1134,COG1135,COG1136,COG1137,COG1162,COG1245,COG2274,COG2401,COG2884,COG3638,COG3839,COG3840,COG3842,COG3845,COG3910,COG4107,COG4133,COG4136,COG4138,COG4148,COG4152,COG4161,COG4167,COG4170,COG4172,COG4175,COG4178…	C,D,E,G,H,L,M,O,P,Q,R,V	NA	NA	NA	NA	K02003	putative ABC transport system ATP-binding protein	NA	NA	NA	1	1	NA	1	NA	LACT01197	1	1	1	1	1	1	1	1	1	1	10	1	0	YP_003602429.1,	EEJ69560.1,	EEU28634.1,	ZP_05549395.1,
ZP_05549396.1	HMPREF5045_01207	Lactobacillus crispatus 125-2-CHN	NZ_GG698761	166220	167524	+	PTS system cellobiose-specific IIC component	434	1305	Cellobiose-specific PTS	PTS system, cellobiose-specific IIC component	PTS system, lactose/cellobiose family IIC component	Lactobacillus crispatus 125-2-CHN	PF02378.13	Phosphotransferase system, EIIC	COG1455,cl17295	G	NA	NA	NA	NA	K02761	PTS system, cellobiose-specific IIC component	NA	NA	NA	1	1	NA	1	NA	LACT01196	1	1	1	1	1	1	1	1	1	1	10	1	0	YP_003602428.1,	EEJ69561.1,	EEU28633.1,	ZP_05549396.1,
ZP_05549397.1	HMPREF5045_01208	Lactobacillus crispatus 125-2-CHN	NZ_GG698761	167505	168395	+	conserved hypothetical protein	296	891	Cell surface hydrolase	cell surface hydrolase (putative)	Putative uncharacterized protein	Lactobacillus crispatus 125-2-CHN	PF07819.8|PF06028.6	PGAP1-like protein|Alpha/beta hydrolase of unknown function (DUF915)	COG4814	R	NA	NA	NA	NA	NA	NA	NA	NA	NA	1	1	NA	1	NA	LACT01195	1	1	1	1	1	1	1	1	1	1	10	1	0	YP_003602427.1,	EEJ69562.1,	EEU28632.1,	ZP_05549397.1,
ZP_05549398.1	HMPREF5045_01209	Lactobacillus crispatus 125-2-CHN	NZ_GG698761	168726	170852	+	ATP-dependent protease	708	2127	ATP-dependent Clp protease, ATP-binding subunit	ATP-dependent Clp protease ATP-binding subunit ClpA	Putative chaperone protein ClpB	Lactobacillus crispatus 125-2-CHN	PF13173.1|PF07728.9|PF10431.4|PF02151.14|PF00158.21|PF00004.24|PF07724.9	AAA domain|AAA domain (dynein-related subfamily)|C-terminal, D2-small domain, of ClpB protein|UvrB/uvrC motif|Sigma-54 interaction domain|ATPase family associated with various cellular activities (AAA)|AAA domain (Cdc48 subfamily)	COG0464,COG0542,COG0593,COG0714,COG1219,COG1221,COG1484,COG2256,COG3899,COG5271	K,L,O,R,T	NA	NA	NA	NA	NA	NA	NA	NA	NA	1	1	NA	1	NA	LACT01194	1	1	1	1	1	1	1	1	1	1	10	1	0	YP_003602426.1,	EEJ69563.1,	EEU28631.1,	ZP_05549398.1,
ZP_05549399.1	HMPREF5045_01210	Lactobacillus crispatus 125-2-CHN	NZ_GG698761	170966	171598	+	signal peptidase I	210	633	Signal peptidase I	Signal peptidase I (EC 3.4.21.89)	Signal peptidase I	Lactobacillus crispatus (strain ST1)	PF10502.4|PF00717.18	Signal peptidase, peptidase S26|Peptidase S24-like	COG0681,COG2932,COG4959	K,O,U	NA	NA	NA	NA	K03100	signal peptidase I	EC:3.4.21.89	MER134134	S24	NA	1	NA	1	NA	LACT01555	1	1	1	1	1	1	1	0	1	1	9	0	0	YP_003602425.1,	EEJ69564.1,	EEU28630.1,	ZP_05549399.1,
ZP_05549400.1	HMPREF5045_01211	Lactobacillus crispatus 125-2-CHN	NZ_GG698761	171762	173111	+	amino acid permease	449	1350	Amino acid permease	D-serine/D-alanine/glycine transporter	Amino acid permease	Lactobacillus crispatus 125-2-CHN	PF13520.1|PF00324.16	Amino acid permease|Amino acid permease	COG0531,COG0833,COG1113	E	NA	NA	NA	NA	K03293	amino acid transporter, AAT family	NA	NA	NA	NA	1	NA	1	NA	LACT01554	1	1	1	1	1	1	1	0	1	1	9	0	0	YP_003602424.1,	EEJ69565.1,	EEU28629.1,	ZP_05549400.1,
ZP_05549401.1	HMPREF5045_01212	Lactobacillus crispatus 125-2-CHN	NZ_GG698761	173178	174557	+	amino acid permease	459	1380	Amino acid permease	amino acid permease	Amino acid permease	Lactobacillus crispatus MV-3A-US	PF13520.1|PF00324.16	Amino acid permease|Amino acid permease	COG0531,COG0833,COG1113	E	NA	NA	NA	NA	K03293	amino acid transporter, AAT family	NA	NA	NA	NA	1	NA	1	NA	LACT00018	2	2	2	2	2	2	2	1	2	2	10	1	0	YP_003602423.1,YP_003601425.1,	EEJ69566.1,EEJ70756.1,	EEU27960.1,EEU28628.1,	ZP_05548506.1,ZP_05549401.1,
ZP_05549402.1	HMPREF5045_01213	Lactobacillus crispatus 125-2-CHN	NZ_GG698761	174619	175719	+	conserved hypothetical protein	366	1101	ATPase	FIG00751665: hypothetical protein	Putative uncharacterized protein	Lactobacillus crispatus JV-V01	PF01637.13|PF00308.13	Archaeal ATPase|Bacterial dnaA protein	NA	NA	NA	NA	NA	NA	NA	NA	NA	NA	NA	NA	1	NA	1	NA	LACT01552	1	1	1	1	1	1	1	0	1	1	9	0	0	YP_003602422.1,	EEJ69567.1,	EEU28627.1,	ZP_05549402.1,
ZP_05549403.1	HMPREF5045_01214	Lactobacillus crispatus 125-2-CHN	NZ_GG698761	175950	176855	+	conserved hypothetical protein	301	906	Uncharacterized protein (Precursor)	FIG00751031: hypothetical protein	Putative uncharacterized protein	Lactobacillus crispatus JV-V01	NA	NA	NA	NA	NA	NA	NA	NA	NA	NA	NA	NA	NA	NA	1	NA	1	NA	LACT01681	1	1	1	1	0	1	1	0	1	1	8	0	0	YP_003602420.1,	EEJ69568.1,	EEU28626.1,	ZP_05549403.1,
ZP_05549404.1	HMPREF5045_01215	Lactobacillus crispatus 125-2-CHN	NZ_GG698761	176857	177336	+	conserved hypothetical protein	159	480	YobM related protein	Spore coat protein	Putative uncharacterized protein	Lactobacillus crispatus 125-2-CHN	NA	NA	NA	NA	NA	NA	NA	NA	NA	NA	NA	NA	NA	NA	1	NA	1	NA	LACT01680	1	1	1	1	1	0	1	0	1	1	8	0	0	YP_003602419.1,	EEJ69569.1,	EEU28625.1,	ZP_05549404.1,
ZP_05549405.1	HMPREF5045_01216	Lactobacillus crispatus 125-2-CHN	NZ_GG698761	177496	178224	+	glutamine amidotransferase	242	729	Glutamine amidotransferase	Glutamine amidotransferase, class I	Glutamine amidotransferase	Lactobacillus crispatus 125-2-CHN	PF00117.23|PF07722.8	Glutamine amidotransferase class-I|Peptidase C26	COG0505,COG0512,COG0518,COG2071,cl00020	E,F,H,R	NA	NA	NA	NA	K07010	putative glutamine amidotransferase	NA	MER145047	C26	NA	1	NA	1	NA	LACT01193	1	1	1	1	1	1	1	1	1	1	10	1	0	YP_003602418.1,	EEJ69570.1,	EEU28624.1,	ZP_05549405.1,
ZP_05549406.1	HMPREF5045_01217	Lactobacillus crispatus 125-2-CHN	NZ_GG698761	178237	179628	+	amino acid permease	463	1392	Amino acid permease	contains amino acid permease domain	APC family amino acid-polyamine-organocation transporter	Lactobacillus crispatus 125-2-CHN	PF13520.1|PF00324.16	Amino acid permease|Amino acid permease	COG0531,COG0833,COG1113	E	NA	NA	NA	NA	NA	NA	NA	NA	NA	NA	1	NA	1	NA	LACT01192	1	1	1	1	1	1	1	1	1	1	10	1	0	YP_003602417.1,	EEJ69571.1,	EEU28623.1,	ZP_05549406.1,
ZP_05549407.1	HMPREF5045_01218	Lactobacillus crispatus 125-2-CHN	NZ_GG698761	181561	182574	-	aspartate-ammonia ligase	337	1014	Aspartate--ammonia ligase	Aspartate--ammonia ligase (EC 6.3.1.1)	Aspartate--ammonia ligase	Lactobacillus crispatus JV-V01	PF00152.15|PF03590.10	tRNA synthetases class II (D, K and N)|Aspartate-ammonia ligase	COG2502,cl00268	E	NA	NA	NA	NA	K01914	aspartate--ammonia ligase	EC:6.3.1.1	NA	NA	NA	1	NA	1	NA	LACT01190	1	1	1	1	1	1	1	1	1	1	10	1	0	YP_003602407.1,	EEJ69572.1,	EEU28622.1,	ZP_05549407.1,
ZP_05549408.1	HMPREF5045_01219	Lactobacillus crispatus 125-2-CHN	NZ_GG698761	184160	185218	+	conserved hypothetical protein	352	1059	Outer surface protein	Outer surface protein of unknown function, cellobiose operon	Putative uncharacterized protein	Lactobacillus crispatus MV-3A-US	PF05913.6	Bacterial protein of unknown function (DUF871)	COG3589,cl18742	S	NA	NA	NA	NA	K09963	hypothetical protein	NA	NA	NA	1	1	NA	1	NA	LACT01189	1	1	1	1	1	1	1	1	1	1	10	1	0	YP_003602406.1,	EEJ69573.1,	EEU28621.1,	ZP_05549408.1,
ZP_05549409.1	HMPREF5045_01220	Lactobacillus crispatus 125-2-CHN	NZ_GG698761	185648	186640	-	guanosine monophosphate reductase	330	993	GMP reductase	GMP reductase (EC 1.7.1.7)	GMP reductase	Lactobacillus crispatus 214-1	PF00478.20|PF01070.13	IMP dehydrogenase / GMP reductase domain|FMN-dependent dehydrogenase	COG0516,COG1304,COG2070,cl17883	C,F,R	NA	NA	NA	NA	K00364	GMP reductase	EC:1.7.1.7	NA	NA	1	1	NA	1	NA	LACT01551	1	1	1	1	1	1	1	0	1	1	9	0	0	YP_003602405.1,	EEJ69574.1,	EEU28620.1,	ZP_05549409.1,
ZP_05549410.1	HMPREF5045_01221	Lactobacillus crispatus 125-2-CHN	NZ_GG698761	186838	188127	+	adenylosuccinate synthetase	429	1290	Adenylosuccinate synthetase	Adenylosuccinate synthetase (EC 6.3.4.4)	Adenylosuccinate synthetase	Lactobacillus crispatus (strain ST1)	PF00709.16	Adenylosuccinate synthetase	COG0104,cl17203	F	NA	NA	NA	NA	K01939	adenylosuccinate synthase	EC:6.3.4.4	NA	NA	1	1	NA	1	NA	LACT01550	1	1	1	1	1	1	1	0	1	1	9	0	0	YP_003602404.1,	EEJ69575.1,	EEU28619.1,	ZP_05549410.1,
ZP_05549411.1	HMPREF5045_01222	Lactobacillus crispatus 125-2-CHN	NZ_GG698761	188131	189429	+	adenylosuccinate lyase	432	1299	Adenylosuccinate lyase	Adenylosuccinate lyase (EC 4.3.2.2)	Adenylosuccinate lyase	Lactobacillus crispatus 125-2-CHN	PF10397.4|PF00206.15	Adenylosuccinate lyase C-terminus|Lyase	COG0015,COG0114,COG0165,COG1027	C,E,F	NA	NA	NA	NA	K01756	adenylosuccinate lyase	EC:4.3.2.2	NA	NA	1	1	NA	1	NA	LACT01549	1	1	1	1	1	1	1	0	1	1	9	0	0	YP_003602403.1,	EEJ69576.1,	EEU28618.1,	ZP_05549411.1,
ZP_05549412.1	HMPREF5045_01223	Lactobacillus crispatus 125-2-CHN	NZ_GG698761	189556	189816	+	predicted protein	86	261	Toxin-antitoxin system, toxin component, HicA family	HicA protein	Toxin-antitoxin system, toxin component, HicA family	Lactobacillus crispatus 125-2-CHN	NA	NA	NA	NA	NA	NA	NA	NA	NA	NA	NA	NA	NA	1	1	NA	1	NA	LACT01826	0	1	0	1	0	1	1	1	1	1	7	0	0	-	EEJ69588.1,	-	ZP_05549412.1,
ZP_05549413.1	HMPREF5045_01224	Lactobacillus crispatus 125-2-CHN	NZ_GG698761	189803	190144	+	HicB family protein	113	342	HicB family protein	HicB-related protein	Toxin-antitoxin system, antitoxin component, HicB family	Lactobacillus crispatus CTV-05	PF05534.7	HicB family	COG4226	S	NA	NA	NA	NA	NA	NA	NA	NA	NA	1	1	NA	1	NA	LACT01595	0	1	1	1	1	1	1	1	1	1	9	0	0	-	EEJ69501.1,	EEU28617.1,	ZP_05549413.1,
ZP_05549414.1	HMPREF5045_01225	Lactobacillus crispatus 125-2-CHN	NZ_GG698761	190243	190584	+	conserved hypothetical protein	113	342	Putative exported protein	FIG00746170: hypothetical protein	Putative uncharacterized protein	Lactobacillus crispatus MV-3A-US	NA	NA	COG5294,cl02185	S	NA	NA	NA	NA	NA	NA	NA	NA	NA	1	1	NA	1	NA	LACT01188	1	1	1	1	1	1	1	1	1	1	10	1	0	YP_003602402.1,	EEJ69502.1,	EEU28616.1,	ZP_05549414.1,
ZP_05549415.1	HMPREF5045_01226	Lactobacillus crispatus 125-2-CHN	NZ_GG698761	191741	192100	+	conserved hypothetical protein	119	360	conserved protein	FIG00747062: hypothetical protein	Putative uncharacterized protein	Lactobacillus crispatus MV-1A-US	NA	NA	NA	NA	NA	NA	NA	NA	NA	NA	NA	NA	NA	1	1	NA	1	NA	LACT01187	1	1	1	1	1	1	1	1	1	1	10	1	0	YP_003602401.1,	EEJ69503.1,	EEU28615.1,	ZP_05549415.1,
ZP_05549416.1	HMPREF5045_01227	Lactobacillus crispatus 125-2-CHN	NZ_GG698761	192203	192697	+	predicted protein	164	495	conserved protein	FIG00748528: hypothetical protein	Putative uncharacterized protein	Lactobacillus crispatus 214-1	NA	NA	NA	NA	NA	NA	NA	NA	NA	NA	NA	NA	NA	1	1	NA	1	NA	LACT01186	1	1	1	1	1	1	1	1	1	1	10	1	0	YP_003602400.1,	EEJ69504.1,	EEU28614.1,	ZP_05549416.1,
ZP_05549417.1	HMPREF5045_01228	Lactobacillus crispatus 125-2-CHN	NZ_GG698761	192723	194120	-	conserved hypothetical protein	465	1398	ABC transporter, ATP-binding protein	ATP-binding transport protein	Putative uncharacterized protein	Lactobacillus crispatus MV-1A-US	PF07693.9|PF13304.1|PF00005.22	KAP family P-loop domain|AAA domain|ABC transporter	COG0396,COG0410,COG0411,COG0444,COG0488,COG0714,COG1101,COG1116,COG1117,COG1118,COG1119,COG1120,COG1121,COG1122,COG1123,COG1124,COG1125,COG1126,COG1127,COG1129,COG1131,COG1132,COG1134,COG1135,COG1136,COG1137,COG1245,COG2274,COG2401,COG2884,COG3638,COG3839,COG3840,COG3842,COG3845,COG3950,COG4107,COG4133,COG4136,COG4138,COG4148,COG4152,COG4161,COG4167,COG4172,COG4175,COG4178,COG4181,COG4525,COG4555…	C,D,E,G,H,M,O,P,Q,R,V	NA	NA	NA	NA	K06158	ATP-binding cassette, subfamily F, member 3	NA	NA	NA	1	1	NA	1	NA	LACT01185	1	1	1	1	1	1	1	1	1	1	10	1	0	YP_003602399.1,	EEJ69505.1,	EEU28613.1,	ZP_05549417.1,
ZP_05549418.1	HMPREF5045_01229	Lactobacillus crispatus 125-2-CHN	NZ_GG698761	194300	195331	-	conserved hypothetical protein	343	1032	Putative membrane protein	Integral membrane protein	Putative uncharacterized protein	Lactobacillus crispatus 214-1	PF02698.12	DUF218 domain	COG0474,COG1434,COG2949,cl00630	P,S	NA	NA	NA	NA	NA	NA	NA	NA	NA	1	1	NA	1	NA	LACT01184	1	1	1	1	1	1	1	1	1	1	10	1	0	YP_003602398.1,	EEJ69506.1,	EEU28612.1,	ZP_05549418.1,
ZP_05549419.1	HMPREF5045_01230	Lactobacillus crispatus 125-2-CHN	NZ_GG698761	195443	196075	+	conserved hypothetical protein	210	633	conserved protein	FIG00745195: hypothetical protein	Conserved protein	Lactobacillus crispatus (strain ST1)	NA	NA	NA	NA	NA	NA	NA	NA	NA	NA	NA	NA	NA	1	1	NA	1	NA	LACT01183	1	1	1	1	1	1	1	1	1	1	10	1	0	YP_003602397.1,	EEJ69507.1,	EEU28611.1,	ZP_05549419.1,
ZP_05549420.1	HMPREF5045_01231	Lactobacillus crispatus 125-2-CHN	NZ_GG698761	196075	196734	+	predicted protein	219	660	conserved protein	FIG00745472: hypothetical protein	Predicted protein	Lactobacillus crispatus MV-1A-US	NA	NA	NA	NA	NA	NA	NA	NA	NA	NA	NA	NA	NA	1	1	NA	1	NA	LACT01182	1	1	1	1	1	1	1	1	1	1	10	1	0	YP_003602396.1,	EEJ69508.1,	EEU28610.1,	ZP_05549420.1,
ZP_05549421.1	HMPREF5045_01232	Lactobacillus crispatus 125-2-CHN	NZ_GG698761	196800	197708	+	permease	302	909	DMT superfamily drug/metabolite transporter	Permease of the drug/metabolite transporter (DMT) superfamily	Putative uncharacterized protein	Lactobacillus crispatus 214-1	PF00892.15	EamA-like transporter family	COG0697,COG2962,COG5006	E,G,R	NA	NA	NA	NA	NA	NA	NA	NA	NA	1	1	NA	1	NA	LACT01548	1	1	1	1	1	1	1	0	1	1	9	0	0	YP_003602395.1,	EEJ69510.1,	EEU28609.1,	ZP_05549421.1,
ZP_05549422.1	HMPREF5045_01233	Lactobacillus crispatus 125-2-CHN	NZ_GG698761	197791	198711	+	permease	306	921	DMT superfamily drug/metabolite transporter	Permeases of the drug/metabolite transporter (DMT) superfamily	Permease	Lactobacillus crispatus MV-1A-US	PF00892.15	EamA-like transporter family	COG0697,COG2962,COG5006	E,G,R	NA	NA	NA	NA	NA	NA	NA	NA	NA	1	1	NA	1	NA	LACT01181	1	1	1	1	1	1	1	1	1	1	10	1	0	YP_003602394.1,	EEJ69511.1,	EEU28608.1,	ZP_05549422.1,
ZP_05549423.1	HMPREF5045_01234	Lactobacillus crispatus 125-2-CHN	NZ_GG698761	198789	199718	+	permease	309	930	DMT superfamily drug/metabolite transporter	Permeases of the drug/metabolite transporter (DMT) superfamily	Permease	Lactobacillus crispatus 125-2-CHN	PF00892.15	EamA-like transporter family	COG0697,COG2510,COG5006,cl17759	E,G,R,S	NA	NA	NA	NA	NA	NA	NA	NA	NA	1	1	NA	1	NA	LACT01180	1	1	1	1	1	1	1	1	1	1	10	1	0	YP_003602393.1,	EEJ69512.1,	EEU28607.1,	ZP_05549423.1,
ZP_05549424.1	HMPREF5045_01235	Lactobacillus crispatus 125-2-CHN	NZ_GG698761	199738	200019	-	predicted protein	93	282	conserved protein	FIG00745143: hypothetical protein	Predicted protein	Lactobacillus crispatus 125-2-CHN	NA	NA	NA	NA	NA	NA	NA	NA	NA	NA	NA	NA	NA	1	1	NA	1	NA	LACT01179	1	1	1	1	1	1	1	1	1	1	10	1	0	YP_003602392.1,	EEJ69513.1,	EEU28606.1,	ZP_05549424.1,
ZP_05549425.1	HMPREF5045_01236	Lactobacillus crispatus 125-2-CHN	NZ_GG698761	200009	200335	-	predicted protein	108	327	conserved protein	putative_protein	Uncharacterized protein	Lactobacillus crispatus 125-2-CHN	NA	NA	NA	NA	NA	NA	NA	NA	NA	NA	NA	NA	NA	1	2	NA	1	NA	ZP_05549425.1	0	0	0	1	0	0	0	0	0	0	1	0	1	-	-	-	ZP_05549425.1
ZP_05549426.1	HMPREF5045_01237	Lactobacillus crispatus 125-2-CHN	NZ_GG698761	200319	201026	-	conserved hypothetical protein	235	708	Putative uncharacterized protein yrbG	putative_protein	Putative uncharacterized protein yrbG	Lactobacillus crispatus 125-2-CHN	NA	NA	NA	NA	NA	NA	NA	NA	NA	NA	NA	NA	NA	1	1	NA	1	NA	LACT01273	1	0	1	1	1	1	1	1	1	1	9	0	0	YP_003600584.1,	-	EEU28605.1,	ZP_05549426.1,
ZP_05549427.1	HMPREF5045_01238	Lactobacillus crispatus 125-2-CHN	NZ_GG698761	201172	202047	-	conserved hypothetical protein	291	876	Transcriptional regulator	XRE family transcriptional regulator	Helix-turn-helix domain-containing protein	Lactobacillus crispatus 125-2-CHN	PF01381.17|PF12844.2	Helix-turn-helix|Helix-turn-helix domain	NA	NA	NA	NA	NA	NA	NA	NA	NA	NA	NA	1	1	NA	1	NA	LACT01678	1	0	1	1	0	1	1	1	1	1	8	0	0	YP_003602391.1,	-	EEU28604.1,	ZP_05549427.1,
ZP_05549428.1	HMPREF5045_01239	Lactobacillus crispatus 125-2-CHN	NZ_GG698761	202168	202518	-	predicted protein	116	351	Putative ABC-type amino acid transport system, permease component	putative_protein	Putative uncharacterized protein	Lactobacillus crispatus 125-2-CHN	NA	NA	NA	NA	NA	NA	NA	NA	NA	NA	NA	NA	NA	1	1	NA	1	NA	LACT01677	1	1	0	1	1	0	1	1	1	1	8	0	0	YP_003602390.1,	EEJ70743.1,	-	ZP_05549428.1,
ZP_05549429.1	HMPREF5045_01240	Lactobacillus crispatus 125-2-CHN	NZ_GG698761	202713	203198	+	NLP-P60 family secreted protein	161	486	Cell wall-associated hydrolase	Cell wall-associated hydrolase	NlpC/P60 family protein	Lactobacillus crispatus 125-2-CHN	PF00877.14	NlpC/P60 family	COG0791	M	NA	NA	NA	NA	NA	NA	NA	MER014188	C40	1	1	NA	1	NA	LACT01178	1	1	1	1	1	1	1	1	1	1	10	1	0	YP_003602389.1,	EEJ69496.1,	EEU28603.1,	ZP_05549429.1,
ZP_05549430.1	HMPREF5045_01241	Lactobacillus crispatus 125-2-CHN	NZ_GG698761	203244	203930	-	cobyric acid synthase	228	687	CobB/CobQ-like glutamine amidotransferase domain protein	Putative amidotransferase similar to cobyric acid synthase	CobB/CobQ-like glutamine amidotransferase domain protein	Lactobacillus crispatus 214-1	PF07685.9	CobB/CobQ-like glutamine amidotransferase domain	COG1492,COG1797,COG3442,cl00020	H,R	NA	NA	NA	NA	K07009	NA	NA	NA	NA	1	1	NA	1	NA	LACT01177	1	1	1	1	1	1	1	1	1	1	10	1	0	YP_003602388.1,	EEJ69497.1,	EEU28602.1,	ZP_05549430.1,
ZP_05549431.1	HMPREF5045_01242	Lactobacillus crispatus 125-2-CHN	NZ_GG698761	204000	204224	-	predicted protein	74	225	ParE-domain protein	putative_protein	Predicted protein	Lactobacillus crispatus MV-3A-US	PF05016.9	Plasmid stabilisation system protein	COG3668,cl17483	R	NA	NA	NA	NA	NA	NA	NA	NA	NA	1	1	NA	1	NA	LACT02022	1	0	1	1	1	0	0	1	0	0	5	0	0	YP_003602387.1,	-	EEU28601.1,	ZP_05549431.1,
ZP_05549432.1	HMPREF5045_01243	Lactobacillus crispatus 125-2-CHN	NZ_GG698761	204299	204709	-	predicted protein	136	411	Addiction module antitoxin, RelB/DinJ family	FIG00745007: hypothetical protein	Predicted protein	Lactobacillus crispatus 125-2-CHN	PF04221.7	RelB antitoxin	COG3077,cl01171	L	NA	NA	NA	NA	NA	NA	NA	NA	NA	1	1	NA	1	NA	LACT01176	1	1	1	1	1	1	1	1	1	1	10	1	0	YP_003602386.1,	EEJ69498.1,	EEU28600.1,	ZP_05549432.1,
ZP_05549433.1	HMPREF5045_01244	Lactobacillus crispatus 125-2-CHN	NZ_GG698761	206319	207473	+	predicted protein	384	1155	ABC transporter, ATP-binding protein (Fragment)	ABC transporter ATPase component	ABC transporter ATPase component	Lactobacillus crispatus MV-3A-US	PF00664.18|PF13304.1|PF00005.22	ABC transporter transmembrane region|AAA domain|ABC transporter	COG0178,COG0410,COG0411,COG0444,COG0488,COG1101,COG1116,COG1117,COG1118,COG1119,COG1120,COG1121,COG1122,COG1123,COG1124,COG1125,COG1126,COG1127,COG1129,COG1131,COG1132,COG1134,COG1135,COG1136,COG1137,COG1245,COG2274,COG2884,COG3638,COG3839,COG3840,COG3842,COG3845,COG4133,COG4138,COG4148,COG4152,COG4161,COG4170,COG4175,COG4178,COG4525,COG4555,COG4559,COG4586,COG4604,COG4608,COG4615,COG4619,COG4674…	C,D,E,G,H,L,M,O,P,Q,R,V	NA	NA	NA	NA	NA	NA	NA	NA	NA	NA	1	NA	1	NA	LACT01191	1	1	1	1	1	1	1	1	1	1	10	1	0	YP_003602414.1,	EEJ69499.1,	EEU28597.1,	ZP_05549433.1,
ZP_05549434.1	HMPREF5045_01245	Lactobacillus crispatus 125-2-CHN	NZ_GG698761	207715	208941	+	major facilitator superfamily transporter permease	408	1227	Major facilitator superfamily permease	FIG00753284: hypothetical protein	Major facilitator superfamily permease	Lactobacillus crispatus 125-2-CHN	PF05977.8|PF07690.11	Transmembrane secretion effector|Major Facilitator Superfamily	COG2814	G	NA	NA	NA	NA	NA	NA	NA	NA	NA	NA	1	NA	1	NA	LACT01594	0	1	1	1	1	1	1	1	1	1	9	0	0	-	EEJ69500.1,	EEU28596.1,	ZP_05549434.1,
ZP_05549435.1	HMPREF5045_01246	Lactobacillus crispatus 125-2-CHN	NZ_GG698761	209220	210263	+	abortive infection phage resistance protein	347	1044	Abortive infection phage resistance protein	Abortive infection bacteriophage resistance protein	Abortive infection bacteriophage resistance protein	Lactobacillus crispatus JV-V01	PF07751.6	Abi-like protein	COG4823,cl01988	V	NA	NA	NA	NA	NA	NA	NA	NA	NA	NA	1	NA	1	NA	LACT02036	0	1	1	1	1	0	1	0	0	0	5	0	0	-	EEJ69470.1,	EEU28595.1,	ZP_05549435.1,
ZP_05549436.1	HMPREF5045_01247	Lactobacillus crispatus 125-2-CHN	NZ_GG698761	210908	211615	+	transcriptional regulator	236	708	Transcriptional regulator (Fragment)	contains transcriptional regulator helix-turn-helix domain	Transcriptional regulator	Lactobacillus crispatus 125-2-CHN	PF01381.17|PF12844.2	Helix-turn-helix|Helix-turn-helix domain	NA	NA	NA	NA	NA	NA	NA	NA	NA	NA	NA	NA	1	NA	1	NA	LACT01908	1	1	1	1	1	0	1	0	0	0	6	0	0	YP_003602383.1,	EEJ69473.1,	EEU28594.1,	ZP_05549436.1,
ZP_05549437.1	HMPREF5045_01248	Lactobacillus crispatus 125-2-CHN	NZ_GG698761	213644	214459	-	phosphomethylpyrimidine kinase	271	816	Phosphomethylpyrimidine kinase	Hydroxymethylpyrimidine phosphate kinase ThiD (EC 2.7.4.7)	Phosphomethylpyrimidine kinase	Lactobacillus crispatus MV-1A-US	PF00294.19|PF08543.7	pfkB family carbohydrate kinase|Phosphomethylpyrimidine kinase	COG0063,COG0351,COG0524,COG1105,COG2240,COG2870,cl00192	G,H,M	NA	NA	NA	NA	K00941	hydroxymethylpyrimidine/phosphomethylpyrimidine kinase	EC:2.7.1.49,EC:2.7.4.7	NA	NA	NA	1	NA	1	NA	LACT01175	1	1	1	1	1	1	1	1	1	1	10	1	0	YP_003602380.1,	EEJ69476.1,	EEU28592.1,	ZP_05549437.1,
ZP_05549438.1	HMPREF5045_01249	Lactobacillus crispatus 125-2-CHN	NZ_GG698761	215497	216996	+	glycerol kinase	499	1500	Glycerol kinase	Glycerol kinase (EC 2.7.1.30)	Glycerol kinase	Lactobacillus crispatus 125-2-CHN	PF00370.16|PF02782.11	FGGY family of carbohydrate kinases, N-terminal domain|FGGY family of carbohydrate kinases, C-terminal domain	COG0554,COG1069,COG1070	C,G	NA	NA	NA	NA	K00864	glycerol kinase	EC:2.7.1.30	NA	NA	NA	1	NA	1	NA	LACT01174	1	1	1	1	1	1	1	1	1	1	10	1	0	YP_003602379.1,	EEJ69477.1,	EEU28591.1,	ZP_05549438.1,
ZP_05549439.1	HMPREF5045_01250	Lactobacillus crispatus 125-2-CHN	NZ_GG698761	217052	217825	+	protein-tyrosine phosphatase	257	774	Protein-tyrosine phosphatase	Protein tyrosine/serine phosphatase	Protein-tyrosine phosphatase	Lactobacillus crispatus 125-2-CHN	PF13348.1|PF13350.1	Tyrosine phosphatase family C-terminal region|Tyrosine phosphatase family	COG2365	T	NA	NA	NA	NA	NA	NA	NA	NA	NA	NA	1	NA	1	NA	LACT01173	1	1	1	1	1	1	1	1	1	1	10	1	0	YP_003602373.1,	EEJ69478.1,	EEU28590.1,	ZP_05549439.1,
ZP_05549440.1	HMPREF5045_01251	Lactobacillus crispatus 125-2-CHN	NZ_GG698761	217833	218783	+	transcriptional regulator	316	951	Transcriptional regulator, LacI family	Maltose operon transcriptional repressor MalR, LacI family	Transcriptional regulator, LacI family	Lactobacillus crispatus 125-2-CHN	PF13377.1|PF00532.16|PF00356.16	Periplasmic binding protein-like domain|Periplasmic binding proteins and sugar binding domain of LacI family|Bacterial regulatory proteins, lacI family	COG1609,COG1879	G,K	NA	NA	NA	NA	NA	NA	NA	NA	NA	NA	1	NA	1	NA	LACT01172	1	1	1	1	1	1	1	1	1	1	10	1	0	YP_003602372.1,	EEJ69479.1,	EEU28589.1,	ZP_05549440.1,
ZP_05549441.1	HMPREF5045_01252	Lactobacillus crispatus 125-2-CHN	NZ_GG698761	218912	220087	+	acetate kinase	391	1176	Acetate kinase	Acetate kinase (EC 2.7.2.1)	Acetate kinase 2	Lactobacillus crispatus MV-3A-US	PF00871.12	Acetokinase family	COG0282,COG3426,cl17229,cl18732	C	NA	NA	NA	NA	K00925	acetate kinase	EC:2.7.2.1	NA	NA	NA	1	NA	1	NA	LACT01906	1	1	1	1	1	0	1	0	0	0	6	0	0	YP_003602371.1,	EEJ69480.1,	EEU28588.1,	ZP_05549441.1,
ZP_05549442.1	HMPREF5045_01253	Lactobacillus crispatus 125-2-CHN	NZ_GG698761	220088	220516	+	conserved hypothetical protein	142	429	Sensory box protein	sensory box protein	Putative uncharacterized protein	Lactobacillus crispatus 125-2-CHN	PF13596.1	PAS domain	COG2461	S	NA	NA	NA	NA	K09155	hypothetical protein	NA	NA	NA	NA	1	NA	1	NA	LACT01905	1	1	1	1	1	0	1	0	0	0	6	0	0	YP_003602370.1,	EEJ69481.1,	EEU28587.1,	ZP_05549442.1,
ZP_05549443.1	HMPREF5045_01254	Lactobacillus crispatus 125-2-CHN	NZ_GG698761	220629	222290	+	oligo-1,6-glucosidase	553	1662	Oligo-1,6-glucosidase	Oligo-1,6-glucosidase (EC 3.2.1.10)	Oligo-1,6-glucosidase	Lactobacillus crispatus 125-2-CHN	PF00128.19	Alpha amylase, catalytic domain	COG0296,COG0366,COG1523,COG3280	G	NA	NA	NA	NA	K01187	alpha-glucosidase	EC:3.2.1.20	NA	NA	NA	1	NA	1	NA	LACT01171	1	1	1	1	1	1	1	1	1	1	10	1	0	YP_003602369.1,	EEJ69482.1,	EEU28586.1,	ZP_05549443.1,
ZP_05549444.1	HMPREF5045_01255	Lactobacillus crispatus 125-2-CHN	NZ_GG698761	222294	224015	+	neopullulanase	573	1722	Neopullulanase	Neopullulanase (EC 3.2.1.135)	Neopullulanase	Lactobacillus crispatus 125-2-CHN	PF02903.9|PF00128.19	Alpha amylase, N-terminal ig-like domain|Alpha amylase, catalytic domain	COG0296,COG0366,COG1523,COG3280	G	NA	NA	NA	NA	K01234	neopullulanase	EC:3.2.1.135	NA	NA	NA	1	NA	1	NA	LACT01170	1	1	1	1	1	1	1	1	1	1	10	1	0	YP_003602368.1,	EEJ69483.1,	EEU28585.1,	ZP_05549444.1,
ZP_05549445.1	HMPREF5045_01256	Lactobacillus crispatus 125-2-CHN	NZ_GG698761	224187	226451	+	maltose phosphorylase	754	2265	Glycosyl hydrolase family 65 central catalytic domain protein	Maltose phosphorylase (EC 2.4.1.8) / Trehalose phosphorylase (EC 2.4.1.64)	Maltose phosphorylase	Lactobacillus crispatus 125-2-CHN	PF03633.10|PF03636.10|PF03632.10	Glycosyl hydrolase family 65, C-terminal domain|Glycosyl hydrolase family 65, N-terminal domain|Glycosyl hydrolase family 65 central catalytic domain	COG1554	G	NA	NA	NA	NA	K00691	maltose phosphorylase	EC:2.4.1.8	NA	NA	NA	1	NA	1	NA	LACT01169	1	1	1	1	1	1	1	1	1	1	10	1	0	YP_003602367.1,	EEJ69484.1,	EEU28584.1,	ZP_05549445.1,
ZP_05549446.1	HMPREF5045_01257	Lactobacillus crispatus 125-2-CHN	NZ_GG698761	226432	227106	+	beta-phosphoglucomutase	224	675	Beta-phosphoglucomutase	Beta-phosphoglucomutase (EC 5.4.2.6)	Beta-phosphoglucomutase	Lactobacillus crispatus MV-1A-US	PF00702.21|PF13419.1	haloacid dehalogenase-like hydrolase|Haloacid dehalogenase-like hydrolase	COG0546,COG0637,COG1011	R	NA	NA	NA	NA	K01838	beta-phosphoglucomutase	EC:5.4.2.6	NA	NA	NA	1	NA	1	NA	LACT01168	1	1	1	1	1	1	1	1	1	1	10	1	0	YP_003602366.1,	EEJ69485.1,	EEU28583.1,	ZP_05549446.1,
ZP_05549447.1	HMPREF5045_01258	Lactobacillus crispatus 125-2-CHN	NZ_GG698761	227128	228234	+	multiple sugar-binding ABC transporter	368	1107	ABC transporter, ATP-binding protein	Maltose/maltodextrin transport ATP-binding protein MalK (EC 3.6.3.19)	ABC superfamily ATP binding cassette transporter, ABC protein	Lactobacillus crispatus JV-V01	PF03459.12|PF08402.5|PF13304.1|PF00005.22	TOBE domain|TOBE domain|AAA domain|ABC transporter	COG0178,COG0396,COG0410,COG0411,COG0444,COG0488,COG1101,COG1116,COG1117,COG1118,COG1119,COG1120,COG1121,COG1122,COG1123,COG1124,COG1125,COG1126,COG1127,COG1129,COG1131,COG1132,COG1134,COG1135,COG1136,COG1137,COG1245,COG2274,COG2401,COG2884,COG3638,COG3839,COG3840,COG3842,COG3845,COG4107,COG4133,COG4136,COG4138,COG4148,COG4152,COG4161,COG4167,COG4170,COG4172,COG4175,COG4178,COG4181,COG4525,COG4555…	C,D,E,G,H,L,M,O,P,Q,R,V	NA	NA	NA	NA	K10112	maltose/maltodextrin transport system ATP-binding protein	NA	NA	NA	NA	1	NA	1	NA	LACT00052	2	1	1	1	1	1	1	1	1	1	10	1	0	YP_003602365.1,YP_003600974.1,	EEJ69486.1,	EEU28582.1,	ZP_05549447.1,
ZP_05549448.1	HMPREF5045_01259	Lactobacillus crispatus 125-2-CHN	NZ_GG698761	228350	229576	+	maltose ABC transporter permease	408	1227	ABC transporter, solute-binding protein	Maltose/maltodextrin ABC transporter, substrate binding periplasmic protein MalE	Maltose ABC superfamily ATP binding cassette transporter substrate binding protein	Lactobacillus crispatus 125-2-CHN	PF01547.20|PF13343.1|PF13416.1	Bacterial extracellular solute-binding protein|Bacterial extracellular solute-binding protein|Bacterial extracellular solute-binding protein	COG0687,COG1653,COG2182	E,G	NA	NA	NA	NA	K15770	putative arabinogalactan oligomer transport system substrate-binding protein	NA	NA	NA	NA	1	NA	1	NA	LACT01167	1	1	1	1	1	1	1	1	1	1	10	1	0	YP_003602364.1,	EEJ69487.1,	EEU28581.1,	ZP_05549448.1,
ZP_05549449.1	HMPREF5045_01260	Lactobacillus crispatus 125-2-CHN	NZ_GG698761	229651	231009	+	maltose ABC transporter permease	452	1359	ABC transporter, permease protein	Maltose/maltodextrin ABC transporter, permease protein MalF	Maltose ABC transporter permease	Lactobacillus crispatus MV-1A-US	PF00528.17	Binding-protein-dependent transport system inner membrane component	COG0395,COG1175,COG1176,COG1177,COG1178,COG4209,cl00427	E,G,P	NA	NA	NA	NA	K15771	putative arabinogalactan oligomer transport system permease protein	NA	NA	NA	NA	1	NA	1	NA	LACT01166	1	1	1	1	1	1	1	1	1	1	10	1	0	YP_003602363.1,	EEJ69488.1,	EEU28580.1,	ZP_05549449.1,
ZP_05549450.1	HMPREF5045_01261	Lactobacillus crispatus 125-2-CHN	NZ_GG698761	231012	231869	+	maltose ABC transporter permease	285	858	ABC transporter, permease protein	Maltose/maltodextrin ABC transporter, permease protein MalG	Maltose ABC transporter permease	Lactobacillus crispatus 125-2-CHN	PF00528.17	Binding-protein-dependent transport system inner membrane component	COG0395,COG0555,COG1174,COG1175,COG1176,COG1177,COG1178,COG3833,COG4149,COG4209,cl00427	E,G,O,P	NA	NA	NA	NA	K15772	putative arabinogalactan oligomer transport system permease protein	NA	NA	NA	NA	1	NA	1	NA	LACT01165	1	1	1	1	1	1	1	1	1	1	10	1	0	YP_003602362.1,	EEJ69489.1,	EEU28579.1,	ZP_05549450.1,
ZP_05549451.1	HMPREF5045_01262	Lactobacillus crispatus 125-2-CHN	NZ_GG698761	232017	232892	-	transcriptional regulator	291	876	Transcriptional regulator	transcriptional regulator	Helix-turn-helix protein	Lactobacillus crispatus 214-1	PF01381.17|PF12844.2	Helix-turn-helix|Helix-turn-helix domain	NA	NA	NA	NA	NA	NA	NA	NA	NA	NA	NA	NA	1	NA	1	NA	LACT02037	0	1	1	1	1	0	1	0	0	0	5	0	0	-	EEJ69490.1,	EEU28578.1,	ZP_05549451.1,
ZP_05549452.1	HMPREF5045_01263	Lactobacillus crispatus 125-2-CHN	NZ_GG698761	233048	233425	+	predicted protein	125	378	conserved protein	FIG00748264: hypothetical protein	Putative uncharacterized protein	Lactobacillus crispatus 125-2-CHN	NA	NA	NA	NA	NA	NA	NA	NA	NA	NA	NA	NA	NA	NA	1	NA	1	NA	LACT01592	0	1	1	1	1	1	1	1	1	1	9	0	0	-	EEJ69491.1,	EEU28577.1,	ZP_05549452.1,
ZP_05549453.1	HMPREF5045_01264	Lactobacillus crispatus 125-2-CHN	NZ_GG698761	233484	233813	+	predicted protein	109	330	conserved protein	putative_protein	Putative uncharacterized protein	Lactobacillus crispatus JV-V01	NA	NA	NA	NA	NA	NA	NA	NA	NA	NA	NA	NA	NA	NA	1	NA	1	NA	LACT01824	0	1	1	1	1	0	1	0	1	1	7	0	0	-	EEJ69492.1,	EEU28576.1,	ZP_05549453.1,
ZP_05549454.1	HMPREF5045_01265	Lactobacillus crispatus 125-2-CHN	NZ_GG698761	233839	234288	+	conserved hypothetical protein	149	450	conserved protein	hypothetical protein	Putative uncharacterized protein	Lactobacillus crispatus 125-2-CHN	NA	NA	NA	NA	NA	NA	NA	NA	NA	NA	NA	NA	NA	NA	1	NA	1	NA	LACT01593	0	1	1	1	1	1	1	1	1	1	9	0	0	-	EEJ69493.1,	EEU28575.1,	ZP_05549454.1,
ZP_05549455.1	HMPREF5045_01266	Lactobacillus crispatus 125-2-CHN	NZ_GG698761	234470	234826	-	predicted protein	118	357	conserved protein	putative_protein	Putative uncharacterized protein	Lactobacillus crispatus JV-V01	NA	NA	NA	NA	NA	NA	NA	NA	NA	NA	NA	NA	NA	NA	1	NA	1	NA	LACT02038	0	1	0	1	1	1	0	1	0	0	5	0	0	-	EEJ69494.1,	-	ZP_05549455.1,
ZP_05549456.1	HMPREF5045_01267	Lactobacillus crispatus 125-2-CHN	NZ_GG698761	235333	235836	+	histone macroH2A1 family phosphatase	167	504	Appr-1-p processing domain protein	COG2110, Macro domain, possibly ADP-ribose binding module	Putative RNase III regulator YmdB	Lactobacillus crispatus 214-1	PF01661.16	Macro domain	COG2110,cl00019	R	NA	NA	NA	NA	NA	NA	NA	NA	NA	NA	1	NA	1	NA	LACT01546	1	0	1	1	1	1	1	1	1	1	9	0	0	YP_003602358.1,	-	EEU28574.1,	ZP_05549456.1,
ZP_05549457.1	HMPREF5045_01268	Lactobacillus crispatus 125-2-CHN	NZ_GG698761	235934	237181	-	major facilitator superfamily transporter permease	415	1248	Transporter, major facilitator family protein (Fragment)	Efflux pump Lde	Major facilitator superfamily transporter permease	Lactobacillus crispatus MV-1A-US	PF00083.19|PF13347.1|PF07690.11	Sugar (and other) transporter|MFS/sugar transport protein|Major Facilitator Superfamily	COG2814	G	NA	NA	NA	NA	K08161	MFS transporter, DHA1 family, multidrug resistance protein	NA	NA	NA	NA	1	NA	1	NA	LACT01545	1	1	1	1	1	1	1	0	1	1	9	0	0	YP_003602357.1,	EEJ69466.1,	EEU28573.1,	ZP_05549457.1,
ZP_05549458.1	HMPREF5045_01269	Lactobacillus crispatus 125-2-CHN	NZ_GG698761	237363	238316	+	conserved hypothetical protein	317	954	D-ala,d-ala ligase	FIG00748929: hypothetical protein	Putative uncharacterized protein	Lactobacillus crispatus 125-2-CHN	NA	NA	NA	NA	NA	NA	NA	NA	NA	NA	NA	NA	NA	NA	1	NA	1	NA	LACT01164	1	1	1	1	1	1	1	1	1	1	10	1	0	YP_003602356.1,	EEJ69467.1,	EEU28572.1,	ZP_05549458.1,
ZP_05549459.1	HMPREF5045_01270	Lactobacillus crispatus 125-2-CHN	NZ_GG698761	238388	238762	-	membrane protease subunit	124	375	Aggregation promoting protein	putative aggregation promoting protein	Peptidoglycan-binding protein	Lactobacillus crispatus JV-V01	NA	NA	NA	NA	NA	NA	NA	NA	NA	NA	NA	NA	NA	NA	1	NA	1	NA	LACT01163	1	1	1	1	1	1	1	1	1	1	10	1	0	YP_003602355.1,	EEJ69468.1,	EEU28571.1,	ZP_05549459.1,
ZP_05549460.1	HMPREF5045_01271	Lactobacillus crispatus 125-2-CHN	NZ_GG698761	238965	241502	+	aminopeptidase N	845	2538	Aminopeptidase N	Lysyl aminopeptidase (EC 3.4.11.15)	Membrane alanyl aminopeptidase	Lactobacillus crispatus 125-2-CHN	PF11838.3|PF01433.15|PF13485.1	Domain of unknown function (DUF3358)|Peptidase family M1|Peptidase MA superfamily	COG0308	E	NA	NA	NA	NA	K01256	aminopeptidase N	EC:3.4.11.2	MER001005	M01	NA	1	NA	1	NA	LACT01162	1	1	1	1	1	1	1	1	1	1	10	1	0	YP_003602354.1,	EEJ69469.1,	EEU28570.1,	ZP_05549460.1,
ZP_05549461.1	HMPREF5045_01272	Lactobacillus crispatus 125-2-CHN	NZ_GG698761	241749	242663	-	PAP2 family protein	304	915	PAP2 family protein	PAP2 family protein	PAP2 family protein	Lactobacillus crispatus MV-1A-US	PF01569.16	PAP2 superfamily	COG0671	I	NA	NA	NA	NA	NA	NA	NA	NA	NA	NA	1	NA	1	NA	LACT01921	0	1	1	1	1	0	1	0	0	1	6	0	0	-	EEJ69458.1,	EEU28569.1,	ZP_05549461.1,
ZP_05549462.1	HMPREF5045_01273	Lactobacillus crispatus 125-2-CHN	NZ_GG698761	243423	243836	+	integrase	137	414	Integrase	hypothetical protein	Integrase	Lactobacillus crispatus MV-3A-US	PF02899.12	Phage integrase, N-terminal SAM-like domain	COG4973,COG4974	L	NA	NA	NA	NA	NA	NA	NA	NA	NA	NA	1	NA	1	NA	LACT02035	0	1	1	1	1	0	1	0	0	0	5	0	0	-	EEJ69460.1,	EEU28568.1,	ZP_05549462.1,
ZP_05549463.1	HMPREF5045_01274	Lactobacillus crispatus 125-2-CHN	NZ_GG698761	244011	244898	+	phosphate ABC transporter, phosphate-binding protein	295	888	Phosphate binding protein	Phosphate ABC transporter, periplasmic phosphate-binding protein PstS (TC 3.A.1.7.1)	Phosphate ABC transporter phosphate-binding protein	Lactobacillus crispatus MV-1A-US	PF12849.2|PF13531.1|PF12727.2	PBP superfamily domain|Bacterial extracellular solute-binding protein|PBP superfamily domain	COG0226,cl17296	P	NA	NA	NA	NA	K02040	phosphate transport system substrate-binding protein	NA	NA	NA	NA	1	NA	1	NA	LACT01591	0	1	1	1	1	1	1	1	1	1	9	0	0	-	EEJ69461.1,	EEU28567.1,	ZP_05549463.1,
ZP_05549464.1	HMPREF5045_01275	Lactobacillus crispatus 125-2-CHN	NZ_GG698761	244918	245826	+	phosphate ABC transporter, permease PstC	302	909	Phosphate ABC transporter, permease protein PstC	Phosphate transport system permease protein PstC (TC 3.A.1.7.1)	Phosphate ABC transporter, permease protein PstC	Lactobacillus crispatus 125-2-CHN	PF00528.17	Binding-protein-dependent transport system inner membrane component	COG0555,COG0573,COG0581,COG0600,COG1174,COG1176,COG1177,COG1178,COG2011,COG4149,COG4208,COG4215,COG4590,COG4662,cl00427	E,H,O,P,R	NA	NA	NA	NA	K02037	phosphate transport system permease protein	NA	NA	NA	NA	1	NA	1	NA	LACT01318	0	1	1	1	1	1	1	1	1	1	9	0	0	-	EEJ69462.1,	EEU28566.1,	ZP_05549464.1,
ZP_05549465.1	HMPREF5045_01276	Lactobacillus crispatus 125-2-CHN	NZ_GG698761	245829	246704	+	phosphate ABC transporter, permease PstA	291	876	Phosphate ABC transporter, permease PstA	Phosphate transport system permease protein PstA (TC 3.A.1.7.1)	Phosphate ABC transporter, permease PstA	Lactobacillus crispatus MV-3A-US	PF00528.17	Binding-protein-dependent transport system inner membrane component	COG0555,COG0573,COG0581,COG0600,COG1174,COG1176,COG1177,COG1178,COG2011,COG4149,COG4176,COG4590,cl00427	E,O,P,R	NA	NA	NA	NA	K02038	phosphate transport system permease protein	NA	NA	NA	NA	1	NA	1	NA	LACT01320	0	1	1	1	1	1	1	1	1	1	9	0	0	-	EEJ69463.1,	EEU28565.1,	ZP_05549465.1,
ZP_05549466.1	HMPREF5045_01277	Lactobacillus crispatus 125-2-CHN	NZ_GG698761	246704	247462	+	phosphate ABC transporter, ATP-binding protein	252	759	Phosphate ABC transporter, ATP-binding protein	Phosphate transport ATP-binding protein PstB (TC 3.A.1.7.1)	Phosphate import ATP-binding protein pstB	Lactobacillus crispatus MV-1A-US	PF13304.1|PF00005.22	AAA domain|ABC transporter	COG0178,COG0396,COG0410,COG0411,COG0419,COG0444,COG0488,COG1101,COG1116,COG1117,COG1118,COG1119,COG1120,COG1121,COG1122,COG1123,COG1124,COG1125,COG1126,COG1127,COG1129,COG1131,COG1132,COG1134,COG1135,COG1136,COG1137,COG1245,COG2274,COG2401,COG2884,COG3638,COG3839,COG3840,COG3842,COG3845,COG4107,COG4133,COG4136,COG4138,COG4148,COG4152,COG4161,COG4167,COG4170,COG4172,COG4175,COG4178,COG4181,COG4525…	C,D,E,G,H,L,M,O,P,Q,R,V	NA	NA	NA	NA	K02036	phosphate transport system ATP-binding protein	EC:3.6.3.27	NA	NA	NA	1	NA	1	NA	LACT01323	0	1	1	1	1	1	1	1	1	1	9	0	0	-	EEJ69464.1,	EEU28564.1,	ZP_05549466.1,
ZP_05549467.1	HMPREF5045_01278	Lactobacillus crispatus 125-2-CHN	NZ_GG698761	247481	248119	+	phosphate transport system regulatory protein PhoU	212	639	Phosphate transport system regulatory protein PhoU	Phosphate transport system regulatory protein PhoU	Phosphate uptake regulator	Lactobacillus crispatus MV-1A-US	PF01895.14	PhoU domain	COG0704,COG1283	P	NA	NA	NA	NA	K02039	phosphate transport system protein	NA	NA	NA	NA	1	NA	1	NA	LACT01325	0	1	1	1	1	1	1	1	1	1	9	0	0	-	EEJ69465.1,	EEU28563.1,	ZP_05549467.1,
ZP_05549468.1	HMPREF5045_01279	Lactobacillus crispatus 125-2-CHN	NZ_GG698761	248196	248873	+	DNA-binding response regulator	225	678	Response regulator	Phosphate regulon transcriptional regulatory protein PhoB (SphR)	DNA-binding response regulator	Lactobacillus crispatus MV-3A-US	PF00072.19|PF00486.23	Response regulator receiver domain|Transcriptional regulatory protein, C terminal	COG0745,COG0784,COG2197,COG2201,COG2204,COG3279,COG3437,COG3706,COG3710,COG3947,COG4565,COG4566,COG4567,COG4753,cl17355	K,N,T	NA	NA	NA	NA	K07668	two-component system, OmpR family, response regulator VicR	NA	NA	NA	NA	1	NA	1	NA	LACT01588	0	1	1	1	1	1	1	1	1	1	9	0	0	-	EEJ69451.1,	EEU28562.1,	ZP_05549468.1,
ZP_05549469.1	HMPREF5045_01280	Lactobacillus crispatus 125-2-CHN	NZ_GG698761	248873	250531	+	signal transduction histidine kinase	552	1659	Histidine kinase	Phosphate regulon sensor protein PhoR (SphS) (EC 2.7.13.3)	Signal transduction histidine kinase	Lactobacillus crispatus 125-2-CHN	PF00512.20|PF02518.21	His Kinase A (phospho-acceptor) domain|Histidine kinase-, DNA gyrase B-, and HSP90-like ATPase	COG0642,COG0643,COG2205,COG3290,COG3852,COG3920,COG4191,COG4192,COG4251,COG5000,COG5002	N,T	NA	NA	NA	NA	K07636	two-component system, OmpR family, phosphate regulon sensor histidine kinase PhoR	EC:2.7.13.3	NA	NA	NA	1	NA	1	NA	LACT01589	0	1	1	1	1	1	1	1	1	1	9	0	0	-	EEJ69452.1,	EEU28561.1,	ZP_05549469.1,
ZP_05549470.1	HMPREF5045_01281	Lactobacillus crispatus 125-2-CHN	NZ_GG698761	250880	251742	+	ribonucleoside-diphosphate reductase, beta subunit	287	863	Ribonucleotide-diphosphate reductase subunit beta	Ribonucleotide reductase of class Ib (aerobic), beta subunit (EC 1.17.4.1)	Ribonucleoside-diphosphate reductase	Lactobacillus crispatus JV-V01	PF00268.16	Ribonucleotide reductase, small chain	COG0208,cl00264	F	NA	NA	NA	NA	K00526	ribonucleoside-diphosphate reductase beta chain	EC:1.17.4.1	NA	NA	NA	1	NA	1	NA	LACT01253	0	1	1	2	1	1	1	1	1	1	9	0	0	-	EEJ69453.1,	EEU28560.1,	ZP_05550068.1,ZP_05549470.1,
ZP_05549471.1	HMPREF5045_01282	Lactobacillus crispatus 125-2-CHN	NZ_GG698761	254661	256067	+	transposase	468	1407	Transposase	Mobile element protein	Transposase, IS4 family	Lactobacillus crispatus 214-1	PF05598.6|PF01609.16	Transposase domain (DUF772)|Transposase DDE domain	COG3666,cl17895	L	NA	NA	NA	NA	NA	NA	NA	NA	NA	NA	1	NA	1	NA	LACT00003	5	3	3	2	3	1	2	7	6	13	10	1	0	YP_003602067.1,YP_003601862.1,YP_003600984.1,YP_003602023.1,YP_003600722.1,	EEJ69150.1,EEJ69051.1,EEJ69456.1,	EEU28241.1,EEU28198.1,EEU28557.1,	ZP_05550250.1,ZP_05549471.1,
ZP_05549472.1	HMPREF5045_01283	Lactobacillus crispatus 125-2-CHN	NZ_GG698761	257377	258870	+	di-tripeptide transporter	497	1494	Di-/tripeptide transporter	Di/tripeptide permease YjdL	Di-tripeptide transporter	Lactobacillus crispatus MV-1A-US	PF07690.11|PF00854.16	Major Facilitator Superfamily|POT family	COG2271,COG3104	E,G	NA	NA	NA	NA	K03305	proton-dependent oligopeptide transporter, POT family	NA	NA	NA	NA	1	NA	1	NA	LACT01161	1	1	1	1	1	1	1	1	1	1	10	1	0	YP_003602353.1,	EEJ69449.1,	EEU28556.1,	ZP_05549472.1,
ZP_05549473.1	HMPREF5045_01284	Lactobacillus crispatus 125-2-CHN	NZ_GG698761	260323	260781	+	predicted protein	152	459	conserved protein	putative_protein	Putative uncharacterized protein	Lactobacillus crispatus JV-V01	NA	NA	NA	NA	NA	NA	NA	NA	NA	NA	NA	NA	NA	NA	1	NA	1	NA	LACT02514	0	1	0	1	0	0	0	0	0	0	2	0	0	-	EEJ69444.1,	-	ZP_05549473.1,
ZP_05549474.1	HMPREF5045_01285	Lactobacillus crispatus 125-2-CHN	NZ_GG698761	260981	261442	+	response regulator	153	462	LytTr DNA-binding domain protein	Response regulator of the LytR/AlgR family	Response regulator	Lactobacillus crispatus 125-2-CHN	PF04397.10	LytTr DNA-binding domain	COG3279	K,T	NA	NA	NA	NA	NA	NA	NA	NA	NA	NA	1	NA	1	NA	LACT01160	1	1	1	1	1	1	1	1	1	1	10	1	0	YP_003602351.1,	EEJ69445.1,	EEU28555.1,	ZP_05549474.1,
ZP_05549475.1	HMPREF5045_01286	Lactobacillus crispatus 125-2-CHN	NZ_GG698761	261442	262197	+	conserved hypothetical protein	251	756	Integral membrane protein	Integral membrane protein	Putative uncharacterized protein	Lactobacillus crispatus 125-2-CHN	PF09922.4	Cell wall-active antibiotics response protein (DUF2154)	NA	NA	NA	NA	NA	NA	NA	NA	NA	NA	NA	NA	1	NA	1	NA	LACT01159	1	1	1	1	1	1	1	1	1	1	10	1	0	YP_003602350.1,	EEJ69446.1,	EEU28554.1,	ZP_05549475.1,
ZP_05549476.1	HMPREF5045_01287	Lactobacillus crispatus 125-2-CHN	NZ_GG698761	262224	262415	-	predicted protein	63	192	conserved protein	FIG00746879: hypothetical protein	Predicted protein	Lactobacillus crispatus MV-1A-US	NA	NA	NA	NA	NA	NA	NA	NA	NA	NA	NA	NA	NA	NA	1	NA	1	NA	LACT01158	1	1	1	1	1	1	1	1	1	1	10	1	0	YP_003602348.1,	EEJ69447.1,	EEU28553.1,	ZP_05549476.1,
ZP_05549477.1	HMPREF5045_01288	Lactobacillus crispatus 125-2-CHN	NZ_GG698761	262508	263710	-	secreted protein	400	1203	Secreted protein	ErfK/YbiS/YcfS/YnhG family protein, putative	ErfK/YbiS/YcfS/YnhG	Lactobacillus crispatus 125-2-CHN	PF03734.9|PF12229.3	L,D-transpeptidase catalytic domain|Putative peptidoglycan binding domain	NA	NA	NA	NA	NA	NA	NA	NA	NA	MER076166	C82	NA	1	NA	1	NA	LACT01157	1	1	1	1	1	1	1	1	1	1	10	1	0	YP_003602347.1,	EEJ69448.1,	EEU28552.1,	ZP_05549477.1,
ZP_05549478.1	HMPREF5045_01289	Lactobacillus crispatus 125-2-CHN	NZ_GG698761	263867	264664	+	galactose-1-phosphate uridylyltransferase	265	798	Galactose-1-phosphate uridylyltransferase	Galactose-1-phosphate uridylyltransferase (EC 2.7.7.10)	Putative uncharacterized protein	Lactobacillus crispatus 125-2-CHN	PF01087.17	Galactose-1-phosphate uridyl transferase, N-terminal domain	COG1085	C	NA	NA	NA	NA	NA	NA	NA	NA	NA	NA	1	NA	1	NA	LACT01156	1	1	1	1	1	1	1	1	1	1	10	1	0	YP_003602346.1,	EEJ69434.1,	EEU28551.1,	ZP_05549478.1,
ZP_05549479.1	HMPREF5045_01290	Lactobacillus crispatus 125-2-CHN	NZ_GG698761	264748	265392	-	conserved hypothetical protein	214	645	conserved protein	FIG00744604: hypothetical protein	Putative uncharacterized protein	Lactobacillus crispatus 125-2-CHN	NA	NA	NA	NA	NA	NA	NA	NA	NA	NA	NA	NA	NA	NA	1	NA	1	NA	LACT01155	1	1	1	1	1	1	1	1	1	1	10	1	0	YP_003602345.1,	EEJ69435.1,	EEU28550.1,	ZP_05549479.1,
ZP_05549480.1	HMPREF5045_01291	Lactobacillus crispatus 125-2-CHN	NZ_GG698761	265451	266212	+	conserved hypothetical protein	253	762	UPF0246 protein HMPREF5045_01291	UPF0246 protein YaaA	UPF0246 protein LBKG_00286	Lactobacillus crispatus CTV-05	PF03883.9	Protein of unknown function (DUF328)	COG3022,cl01143	S	NA	NA	NA	NA	K09861	hypothetical protein	NA	NA	NA	NA	1	NA	1	NA	LACT01154	1	1	1	1	1	1	1	1	1	1	10	1	0	YP_003602344.1,	EEJ69436.1,	EEU28549.1,	ZP_05549480.1,
ZP_05549481.1	HMPREF5045_01292	Lactobacillus crispatus 125-2-CHN	NZ_GG698761	266209	266964	-	alpha/beta hydrolase	251	756	Alpha/beta fold family hydrolase	contains alpha/beta hydrolase fold domain	Putative uncharacterized protein	Lactobacillus crispatus 214-1	PF00561.15|PF05057.9|PF07859.8|PF12695.2|PF12697.2|PF02129.13|PF03959.8	alpha/beta hydrolase fold|Putative serine esterase (DUF676)|alpha/beta hydrolase fold|Alpha/beta hydrolase family|Alpha/beta hydrolase family|X-Pro dipeptidyl-peptidase (S15 family)|Serine hydrolase (FSH1)	COG0400,COG0429,COG0596,COG1073,COG1506,COG1647,COG2267,COG2945	E,I,R	NA	NA	NA	NA	K06889	NA	NA	MER088681	S15	NA	1	NA	1	NA	LACT01153	1	1	1	1	1	1	1	1	1	1	10	1	0	YP_003602343.1,	EEJ69438.1,	EEU28548.1,	ZP_05549481.1,
ZP_05549482.1	HMPREF5045_01293	Lactobacillus crispatus 125-2-CHN	NZ_GG698761	267094	267693	+	phosphoglycerate mutase	199	600	Phosphoglycerate mutase	Phosphoglycerate mutase	Phosphoglycerate mutase family protein	Lactobacillus crispatus 214-1	PF00300.17	Histidine phosphatase superfamily (branch 1)	COG0406,COG0588,COG2062,cl11399	G,T	NA	NA	NA	NA	K15634	probable phosphoglycerate mutase	EC:5.4.2.1	NA	NA	NA	1	NA	1	NA	LACT01152	1	1	1	1	1	1	1	1	1	1	10	1	0	YP_003602342.1,	EEJ69439.1,	EEU28547.1,	ZP_05549482.1,
ZP_05549483.1	HMPREF5045_01294	Lactobacillus crispatus 125-2-CHN	NZ_GG698761	267812	268336	+	transcriptional regulator	174	525	Transcriptional regulator	Transcriptional regulator, TetR family	Putative uncharacterized protein	Lactobacillus crispatus 214-1	PF00440.18	Bacterial regulatory proteins, tetR family	COG1309	K	NA	NA	NA	NA	NA	NA	NA	NA	NA	NA	1	NA	1	NA	LACT01151	1	1	1	1	1	1	1	1	1	1	10	1	0	YP_003602341.1,	EEJ69440.1,	EEU28546.1,	ZP_05549483.1,
ZP_05549484.1	HMPREF5045_01295	Lactobacillus crispatus 125-2-CHN	NZ_GG698761	268339	269400	+	peptide ABC transporter permease	353	1062	Putative ABC transporter permease protein	ABC transporter permease component	Efflux ABC transporter, permease protein	Lactobacillus crispatus 214-1	PF12704.2|PF02687.16	MacB-like periplasmic core domain|FtsX-like permease family	COG0577	V	NA	NA	NA	NA	K02004	putative ABC transport system permease protein	NA	NA	NA	NA	1	NA	1	NA	LACT01150	1	1	1	1	1	1	1	1	1	1	10	1	0	YP_003602340.1,	EEJ69441.1,	EEU28545.1,	ZP_05549484.1,
ZP_05549485.1	HMPREF5045_01296	Lactobacillus crispatus 125-2-CHN	NZ_GG698761	269402	270076	+	ABC transporter ATP-binding protein	224	675	ABC transporter ATP-binding protein	ABC transporter ATP-binding protein	ABC superfamily ATP binding cassette transporter, binding protein	Lactobacillus crispatus JV-V01	PF13304.1|PF00005.22	AAA domain|ABC transporter	COG0178,COG0396,COG0410,COG0411,COG0419,COG0444,COG0488,COG1101,COG1116,COG1117,COG1118,COG1119,COG1120,COG1121,COG1122,COG1123,COG1124,COG1125,COG1126,COG1127,COG1129,COG1131,COG1132,COG1134,COG1135,COG1136,COG1137,COG1162,COG1245,COG2274,COG2401,COG2884,COG3638,COG3839,COG3840,COG3842,COG3845,COG4107,COG4133,COG4136,COG4138,COG4148,COG4152,COG4161,COG4167,COG4170,COG4172,COG4175,COG4178,COG4181…	C,D,E,G,H,L,M,O,P,Q,R,V	NA	NA	NA	NA	K02003	putative ABC transport system ATP-binding protein	NA	NA	NA	NA	1	NA	1	NA	LACT01149	1	1	1	1	1	1	1	1	1	1	10	1	0	YP_003602339.1,	EEJ69442.1,	EEU28544.1,	ZP_05549485.1,
ZP_05549486.1	HMPREF5045_01297	Lactobacillus crispatus 125-2-CHN	NZ_GG698761	270109	271521	-	cytosol non-specific dipeptidase	470	1413	Dipeptidase	Dipeptidase	Cytosol non-specific dipeptidase	Lactobacillus crispatus 125-2-CHN	PF03577.10	Peptidase family C69	COG4690,cl17793	E	NA	NA	NA	NA	K08659	dipeptidase	EC:3.4.-.-	MER002163	C69	NA	1	NA	1	NA	LACT01148	1	1	1	1	1	1	1	1	1	1	10	1	0	YP_003602334.1,	EEJ69443.1,	EEU28543.1,	ZP_05549486.1,
ZP_05549487.1	HMPREF5045_01298	Lactobacillus crispatus 125-2-CHN	NZ_GG698761	273238	273480	+	conserved hypothetical protein	80	243	conserved protein	FIG00742308: hypothetical protein	Putative uncharacterized protein	Lactobacillus crispatus 214-1	NA	NA	NA	NA	NA	NA	NA	NA	NA	NA	NA	NA	NA	NA	1	NA	1	NA	LACT01147	1	1	1	1	1	1	1	1	1	1	10	1	0	YP_003602333.1,	EEJ68824.1,	EEU28542.1,	ZP_05549487.1,
ZP_05549488.1	HMPREF5045_01299	Lactobacillus crispatus 125-2-CHN	NZ_GG698761	273608	274231	+	transcriptional regulator	207	624	Transcriptional regulator	Transcriptional regulator, TetR family	Transcriptional regulator	Lactobacillus crispatus MV-1A-US	PF13305.1	WHG domain	COG1309	K	NA	NA	NA	NA	NA	NA	NA	NA	NA	NA	1	NA	1	NA	LACT01146	1	1	1	1	1	1	1	1	1	1	10	1	0	YP_003602332.1,	EEJ68825.1,	EEU28541.1,	ZP_05549488.1,
ZP_05549489.1	HMPREF5045_01300	Lactobacillus crispatus 125-2-CHN	NZ_GG698761	274384	274923	+	flavoprotein	179	540	Flavin reductase	Fumarate reductase, flavoprotein subunit precursor (EC 1.3.99.1)	NADPH-dependent FMN reductase domain protein	Lactobacillus crispatus CTV-05	PF03358.10	NADPH-dependent FMN reductase	COG0431,cl00438	R	NA	NA	NA	NA	NA	NA	NA	NA	NA	NA	1	NA	1	NA	LACT01145	1	1	1	1	1	1	1	1	1	1	10	1	0	YP_003602331.1,	EEJ68826.1,	EEU28540.1,	ZP_05549489.1,
ZP_05549490.1	HMPREF5045_01301	Lactobacillus crispatus 125-2-CHN	NZ_GG698761	274937	275485	+	flavoprotein	182	549	Flavin reductase	Fumarate reductase, flavoprotein subunit precursor (EC 1.3.99.1)	Flavodoxin-like fold protein	Lactobacillus crispatus 214-1	PF02525.12|PF03358.10	Flavodoxin-like fold|NADPH-dependent FMN reductase	COG0431,COG0655,COG2249,cl00438	R	NA	NA	NA	NA	NA	NA	NA	NA	NA	NA	1	NA	1	NA	LACT01144	1	1	1	1	1	1	1	1	1	1	10	1	0	YP_003602330.1,	EEJ68827.1,	EEU28539.1,	ZP_05549490.1,
ZP_05549491.1	HMPREF5045_01302	Lactobacillus crispatus 125-2-CHN	NZ_GG698761	275577	276368	+	protein-tyrosine phosphatase	263	792	Protein-tyrosine phosphatase	Protein tyrosine/serine phosphatase	Putative uncharacterized protein	Lactobacillus crispatus 214-1	PF03162.8|PF13348.1|PF13350.1	Tyrosine phosphatase family|Tyrosine phosphatase family C-terminal region|Tyrosine phosphatase family	COG2365	T	NA	NA	NA	NA	NA	NA	NA	NA	NA	NA	1	NA	1	NA	LACT01143	1	1	1	1	1	1	1	1	1	1	10	1	0	YP_003602329.1,	EEJ68828.1,	EEU28538.1,	ZP_05549491.1,
ZP_05549492.1	HMPREF5045_01303	Lactobacillus crispatus 125-2-CHN	NZ_GG698761	276371	277300	+	thiamine biosynthesis protein	309	930	Thiamine biosynthesis lipoprotein	Hypothetical similar to thiamin biosynthesis lipoprotein ApbE	ApbE family protein	Lactobacillus crispatus 125-2-CHN	PF02424.10	ApbE family	COG1477	H	NA	NA	NA	NA	K03734	thiamine biosynthesis lipoprotein	NA	NA	NA	NA	1	NA	1	NA	LACT01142	1	1	1	1	1	1	1	1	1	1	10	1	0	YP_003602328.1,	EEJ68829.1,	EEU28537.1,	ZP_05549492.1,
ZP_05549493.1	HMPREF5045_01304	Lactobacillus crispatus 125-2-CHN	NZ_GG698761	277720	278256	-	CvpA family protein	178	537	CvpA family protein	FIG00743588: hypothetical protein	CvpA family protein	Lactobacillus crispatus 214-1	PF02674.11	Colicin V production protein	NA	NA	NA	NA	NA	NA	NA	NA	NA	NA	NA	NA	1	NA	1	NA	LACT01141	1	1	1	1	1	1	1	1	1	1	10	1	0	YP_003602326.1,	EEJ68831.1,	EEU28536.1,	ZP_05549493.1,
ZP_05549494.1	HMPREF5045_01305	Lactobacillus crispatus 125-2-CHN	NZ_GG698761	278418	279140	+	16S rRNA methyltransferase GidB	240	723	Ribosomal RNA small subunit methyltransferase G	rRNA small subunit methyltransferase, glucose inhibited division protein GidB	Ribosomal RNA small subunit methyltransferase G	Lactobacillus crispatus 214-1	PF02527.10|PF13847.1	rRNA small subunit methyltransferase G|Methyltransferase domain	COG0357,COG2242	H,M	NA	NA	NA	NA	K03501	16S rRNA (guanine527-N7)-methyltransferase	EC:2.1.1.170	NA	NA	NA	1	NA	1	NA	LACT01140	1	1	1	1	1	1	1	1	1	1	10	1	0	YP_003602325.1,	EEJ68832.1,	EEU28535.1,	ZP_05549494.1,
ZP_05549495.1	HMPREF5045_01306	Lactobacillus crispatus 125-2-CHN	NZ_GG698761	279158	279994	+	chromosome partitioning protein	278	837	Putative Nucleoid occlusion protein	Chromosome (plasmid) partitioning protein ParB / Stage 0 sporulation protein J	ParB-like partition protein	Lactobacillus crispatus 125-2-CHN	PF08535.5|PF02195.13	KorB domain|ParB-like nuclease domain	COG1475	K	NA	NA	NA	NA	K03497	chromosome partitioning protein, ParB family	NA	NA	NA	NA	1	NA	1	NA	LACT01139	1	1	1	1	1	1	1	1	1	1	10	1	0	YP_003602324.1,	EEJ68833.1,	EEU28534.1,	ZP_05549495.1,
ZP_05549496.1	HMPREF5045_01307	Lactobacillus crispatus 125-2-CHN	NZ_GG698761	280013	280792	+	chromosome partitioning protein	259	780	Sporulation initiation inhibitor protein Soj	Chromosome (plasmid) partitioning protein ParA / Sporulation initiation inhibitor protein Soj	Chromosome partitioning protein ParA	Lactobacillus crispatus JV-V01	PF01656.18|PF13614.1|PF02374.10|PF06564.7|PF00142.13|PF09140.6	CobQ/CobB/MinD/ParA nucleotide binding domain|AAA domain|Anion-transporting ATPase|YhjQ protein|4Fe-4S iron sulfur cluster binding proteins, NifH/frxC family|ATPase MipZ	COG0003,COG0455,COG0489,COG1149,COG1192,COG1348,COG2894,COG3640,COG4963	C,D,P,U	NA	NA	NA	NA	K03496	chromosome partitioning protein	NA	NA	NA	NA	1	NA	1	NA	LACT01138	1	1	1	1	1	1	1	1	1	1	10	1	0	YP_003602323.1,	EEJ68834.1,	EEU28533.1,	ZP_05549496.1,
ZP_05549497.1	HMPREF5045_01308	Lactobacillus crispatus 125-2-CHN	NZ_GG698761	280770	281657	+	chromosome partitioning protein	295	888	Stage 0 sporulation protein J	Chromosome (plasmid) partitioning protein ParB / Stage 0 sporulation protein J	Chromosome partitioning protein ParB	Lactobacillus crispatus (strain ST1)	PF01381.17|PF08535.5|PF02195.13	Helix-turn-helix|KorB domain|ParB-like nuclease domain	COG1475	K	NA	NA	NA	NA	K03497	chromosome partitioning protein, ParB family	NA	NA	NA	NA	1	NA	1	NA	LACT01137	1	1	1	1	1	1	1	1	1	1	10	1	0	YP_003602322.1,	EEJ68835.1,	EEU28532.1,	ZP_05549497.1,
ZP_05549498.1	HMPREF5045_01309	Lactobacillus crispatus 125-2-CHN	NZ_GG698761	281650	281913	+	conserved hypothetical protein	87	264	Protein of hypothetical function DUF951	putative_protein	Conserved domain protein	Lactobacillus crispatus (strain ST1)	PF06107.6	Bacterial protein of unknown function (DUF951)	COG4481,cl01864	S	NA	NA	NA	NA	NA	NA	NA	NA	NA	NA	1	NA	1	NA	LACT01136	1	1	1	1	1	1	1	1	1	1	10	1	0	YP_003602321.1,	EEJ68836.1,	EEU28531.1,	ZP_05549498.1,
ZP_05549499.1	HMPREF5045_01310	Lactobacillus crispatus 125-2-CHN	NZ_GG698761	281967	283067	+	GTP-binding protein YchF	366	1101	GTP-binding protein YchF	GTP-binding and nucleic acid-binding protein YchF	GTP-binding protein YchF	Lactobacillus crispatus 125-2-CHN	PF01926.18|PF06071.8|PF02421.13	50S ribosome-binding GTPase|Protein of unknown function (DUF933)|Ferrous iron transport protein B	COG0012,COG0370,COG0536,COG1084,COG1159,COG1160,COG1161,COG1163,COG2262	J,P,R	NA	NA	NA	NA	K06942	NA	NA	NA	NA	NA	1	NA	1	NA	LACT01135	1	1	1	1	1	1	1	1	1	1	10	1	0	YP_003602320.1,	EEJ68837.1,	EEU28530.1,	ZP_05549499.1,
ZP_05549500.1	HMPREF5045_01311	Lactobacillus crispatus 125-2-CHN	NZ_GG698761	283076	283861	+	conserved hypothetical protein	261	786	Conserved hypothetical membrane protein	Integral membrane protein	Integral membrane protein	Lactobacillus crispatus MV-3A-US	PF06570.6	Protein of unknown function (DUF1129)	COG2364,COG4858,cl11555	S	NA	NA	NA	NA	NA	NA	NA	NA	NA	NA	1	NA	1	NA	LACT01134	1	1	1	1	1	1	1	1	1	1	10	1	0	YP_003602319.1,	EEJ68838.1,	EEU28529.1,	ZP_05549500.1,
ZP_05549501.1	HMPREF5045_01312	Lactobacillus crispatus 125-2-CHN	NZ_GG698761	284154	285731	+	ABC transporter ATPase	525	1578	ABC transporter	ABC transporter ATPase and permease components	ABC-transporter, ATPase and permease components	Lactobacillus crispatus (strain ST1)	PF00664.18|PF00005.22	ABC transporter transmembrane region|ABC transporter	COG0396,COG0410,COG0411,COG0444,COG0488,COG1101,COG1116,COG1117,COG1118,COG1119,COG1120,COG1121,COG1122,COG1123,COG1124,COG1125,COG1126,COG1127,COG1129,COG1131,COG1132,COG1134,COG1135,COG1136,COG1137,COG2274,COG2884,COG3638,COG3839,COG3840,COG3842,COG3845,COG4107,COG4133,COG4136,COG4148,COG4161,COG4167,COG4170,COG4172,COG4175,COG4178,COG4181,COG4525,COG4555,COG4559,COG4586,COG4598,COG4604,COG4608…	C,D,E,G,H,M,O,P,Q,R,V	NA	NA	NA	NA	K06147	ATP-binding cassette, subfamily B, bacterial	NA	NA	NA	NA	1	NA	1	NA	LACT01544	0	1	1	1	1	1	1	1	1	1	9	0	0	-	EEJ68840.1,	EEU28527.1,	ZP_05549501.1,
ZP_05549502.1	HMPREF5045_01313	Lactobacillus crispatus 125-2-CHN	NZ_GG698761	285732	287606	+	ABC transporter ATPase	624	1875	ABC transporter	ABC-type multidrug transport system, ATPase and permease components	ABC transporter transmembrane region	Lactobacillus crispatus 125-2-CHN	PF00664.18|PF00005.22	ABC transporter transmembrane region|ABC transporter	COG0396,COG0410,COG0411,COG0444,COG0488,COG0703,COG1101,COG1116,COG1117,COG1118,COG1119,COG1120,COG1121,COG1122,COG1123,COG1124,COG1125,COG1126,COG1127,COG1129,COG1131,COG1132,COG1134,COG1135,COG1136,COG1137,COG1245,COG2274,COG2884,COG3638,COG3839,COG3840,COG3842,COG3845,COG4107,COG4133,COG4136,COG4148,COG4152,COG4161,COG4167,COG4172,COG4175,COG4178,COG4181,COG4525,COG4555,COG4559,COG4586,COG4598…	C,D,E,G,H,M,O,P,Q,R,V	NA	NA	NA	NA	K06147	ATP-binding cassette, subfamily B, bacterial	NA	NA	NA	NA	1	NA	1	NA	LACT01133	1	1	1	1	1	1	1	1	1	1	10	1	0	YP_003602317.1,	EEJ68841.1,	EEU28526.1,	ZP_05549502.1,
ZP_05549503.1	HMPREF5045_01314	Lactobacillus crispatus 125-2-CHN	NZ_GG698761	287858	288544	+	two-component system response regulator	228	687	Response regulator	DNA-binding response regulator, OmpR family	Putative regulatory protein VanR	Lactobacillus crispatus 214-1	PF00072.19|PF00486.23	Response regulator receiver domain|Transcriptional regulatory protein, C terminal	COG0745,COG0784,COG2197,COG2201,COG2204,COG3279,COG3437,COG3706,COG3710,COG3947,COG4565,COG4566,COG4567,COG4753,cl17355	K,N,T	NA	NA	NA	NA	NA	NA	NA	NA	NA	NA	1	NA	1	NA	LACT01132	1	1	1	1	1	1	1	1	1	1	10	1	0	YP_003602311.1,	EEJ68842.1,	EEU28525.1,	ZP_05549503.1,
ZP_05549504.1	HMPREF5045_01315	Lactobacillus crispatus 125-2-CHN	NZ_GG698761	288546	289700	+	two-component system sensor	384	1155	Sensor histidine kinase	Osmosensitive K+ channel histidine kinase KdpD (EC 2.7.3.-)	Sensor protein	Lactobacillus crispatus (strain ST1)	PF00512.20|PF02518.21	His Kinase A (phospho-acceptor) domain|Histidine kinase-, DNA gyrase B-, and HSP90-like ATPase	COG0642,COG2205,COG2972,COG3290,COG3852,COG3920,COG4191,COG4192,COG4251,COG5000,COG5002	T	NA	NA	NA	NA	K00936	NA	NA	NA	NA	NA	1	NA	1	NA	LACT01131	1	1	1	1	1	1	1	1	1	1	10	1	0	YP_003602310.1,	EEJ68843.1,	EEU28524.1,	ZP_05549504.1,
ZP_05549505.1	HMPREF5045_01316	Lactobacillus crispatus 125-2-CHN	NZ_GG698761	289753	291324	+	UDP-N-acetylmuramoylalanyl-D-glutamate-2, 6-diaminopimelate ligase	523	1572	UDP-N-acetylmuramyl-tripeptide synthetase	UDP-N-acetylmuramoylalanyl-D-glutamate--L-lysine ligase (EC 6.3.2.7)	UDP-N-acetylmuramyl-tripeptide synthetase	Lactobacillus crispatus MV-1A-US	PF08245.7|PF02875.16	Mur ligase middle domain|Mur ligase family, glutamate ligase domain	COG0285,COG0769,COG0770,COG0771	H,M	NA	NA	NA	NA	K01928	UDP-N-acetylmuramoyl-L-alanyl-D-glutamate--2,6-diaminopimelate ligase	EC:6.3.2.13	NA	NA	NA	1	NA	1	NA	LACT01130	1	1	1	1	1	1	1	1	1	1	10	1	0	YP_003602309.1,	EEJ68844.1,	EEU28523.1,	ZP_05549505.1,
ZP_05549506.1	HMPREF5045_01317	Lactobacillus crispatus 125-2-CHN	NZ_GG698761	291334	292083	+	aspartate racemase	249	750	Aspartate racemase	Aspartate racemase (EC 5.1.1.13)	Aspartate racemase	Lactobacillus crispatus (strain ST1)	PF01177.17	Asp/Glu/Hydantoin racemase	COG0796,COG1794,cl00518	M	NA	NA	NA	NA	K01779	aspartate racemase	EC:5.1.1.13	NA	NA	NA	1	NA	1	NA	LACT01129	1	1	1	1	1	1	1	1	1	1	10	1	0	YP_003602308.1,	EEJ68845.1,	EEU28522.1,	ZP_05549506.1,
ZP_05549507.1	HMPREF5045_01318	Lactobacillus crispatus 125-2-CHN	NZ_GG698761	292225	292548	+	conserved hypothetical protein	107	324	Enterocin A Immunity superfamily	FIG00746559: hypothetical protein	Putative uncharacterized protein	Lactobacillus crispatus 125-2-CHN	PF08951.5	Enterocin A Immunity	NA	NA	NA	NA	NA	NA	NA	NA	NA	NA	NA	NA	1	NA	1	NA	LACT01128	1	1	1	1	1	1	1	1	1	1	10	1	0	YP_003602307.1,	EEJ68846.1,	EEU28521.1,	ZP_05549507.1,
ZP_05549508.1	HMPREF5045_01319	Lactobacillus crispatus 125-2-CHN	NZ_GG698761	292643	292921	+	predicted protein	92	279	conserved protein	FIG00746436: hypothetical protein	Predicted protein	Lactobacillus crispatus MV-3A-US	NA	NA	NA	NA	NA	NA	NA	NA	NA	NA	NA	NA	NA	NA	1	NA	1	NA	LACT01127	1	1	1	1	1	1	1	1	1	1	10	1	0	YP_003602306.1,	EEJ68847.1,	EEU28520.1,	ZP_05549508.1,
ZP_05549509.1	HMPREF5045_01320	Lactobacillus crispatus 125-2-CHN	NZ_GG698761	292997	293188	+	predicted protein	63	192	conserved protein	putative_protein	Predicted protein	Lactobacillus crispatus MV-3A-US	NA	NA	NA	NA	NA	NA	NA	NA	NA	NA	NA	NA	NA	NA	1	NA	1	NA	LACT01126	1	1	1	1	1	1	1	1	1	1	10	1	0	YP_003602305.1,	EEJ68848.1,	EEU28519.1,	ZP_05549509.1,
ZP_05549510.1	HMPREF5045_01321	Lactobacillus crispatus 125-2-CHN	NZ_GG698761	293203	293388	+	conserved hypothetical protein	61	186	conserved protein	FIG00752681: hypothetical protein	Putative uncharacterized protein	Lactobacillus crispatus MV-3A-US	NA	NA	NA	NA	NA	NA	NA	NA	NA	NA	NA	NA	NA	NA	1	NA	1	NA	LACT01125	1	1	1	1	1	1	1	1	1	1	10	1	0	YP_003602304.1,	EEJ68849.1,	EEU28518.1,	ZP_05549510.1,
ZP_05549511.1	HMPREF5045_01322	Lactobacillus crispatus 125-2-CHN	NZ_GG698761	293596	294999	+	FAD/FMN-containing dehydrogenase	467	1404	Glycolate oxidase	FAD/FMN-containing dehydrogenase	Putative glycolate oxidase, subunit GlcD	Lactobacillus crispatus 214-1	PF01565.18|PF02913.14	FAD binding domain|FAD linked oxidases, C-terminal domain	COG0277,COG0812	C,M	NA	NA	NA	NA	K00104	glycolate oxidase	EC:1.1.3.15	NA	NA	NA	1	NA	1	NA	LACT01124	1	1	1	1	1	1	1	1	1	1	10	1	0	YP_003602303.1,	EEJ68850.1,	EEU28517.1,	ZP_05549511.1,
ZP_05549512.1	HMPREF5045_01323	Lactobacillus crispatus 125-2-CHN	NZ_GG698761	295146	297452	+	alpha-glucosidase II	768	2307	Alpha-glucosidase	Alpha-xylosidase (EC 3.2.1.-)	Alpha-glucosidase II	Lactobacillus crispatus 125-2-CHN	PF01055.21|PF13802.1	Glycosyl hydrolases family 31|Galactose mutarotase-like	COG1501	G	NA	NA	NA	NA	K01187	alpha-glucosidase	EC:3.2.1.20	NA	NA	NA	1	NA	1	NA	LACT01123	1	1	1	1	1	1	1	1	1	1	10	1	0	YP_003602302.1,	EEJ68851.1,	EEU28516.1,	ZP_05549512.1,
ZP_05549513.1	HMPREF5045_01324	Lactobacillus crispatus 125-2-CHN	NZ_GG698761	297766	299163	+	ATPase	465	1398	ATPase	archaeal ATPase, fused to C-terminal DUF234 domain	ATPase	Lactobacillus crispatus MV-1A-US	PF01637.13|PF13173.1|PF03008.9|PF13401.1|PF13191.1	Archaeal ATPase|AAA domain|Archaea bacterial proteins of unknown function|AAA domain|AAA ATPase domain	COG1672	R	NA	NA	NA	NA	K06921	NA	NA	NA	NA	NA	1	NA	1	NA	LACT00061	1	1	1	1	1	1	1	2	1	1	10	1	0	YP_003600611.1,	EEJ68852.1,	EEU28515.1,	ZP_05549513.1,
ZP_05549514.1	HMPREF5045_01325	Lactobacillus crispatus 125-2-CHN	NZ_GG698761	299281	299412	+	conserved hypothetical protein	43	132	conserved protein	Three-component quorum-sensing regulatory system, inducing peptide for bacteriocin biosynthesis	Putative uncharacterized protein	Lactobacillus crispatus 125-2-CHN	NA	NA	NA	NA	NA	NA	NA	NA	NA	NA	NA	NA	NA	NA	1	NA	1	NA	LACT01810	0	1	0	1	0	1	1	1	1	1	7	0	0	-	EEJ68853.1,	-	ZP_05549514.1,
ZP_05549515.1	HMPREF5045_01326	Lactobacillus crispatus 125-2-CHN	NZ_GG698761	299400	300728	+	histidine kinase	442	1329	Histidine kinase	Three-component quorum-sensing regulatory system, sensor histidine kinase	Histidine kinase	Lactobacillus crispatus JV-V01	NA	NA	COG2972,COG3290	T	NA	NA	NA	NA	NA	NA	NA	NA	NA	NA	1	NA	1	NA	LACT01122	1	1	1	1	1	1	1	1	1	1	10	1	0	YP_003602296.1,	EEJ68854.1,	EEU28514.1,	ZP_05549515.1,
ZP_05549516.1	HMPREF5045_01327	Lactobacillus crispatus 125-2-CHN	NZ_GG698761	300721	301521	+	response regulator	266	801	Response regulator	Three-component quorum-sensing regulatory system, response regulator	Response regulator	Lactobacillus crispatus 125-2-CHN	PF00072.19|PF04397.10	Response regulator receiver domain|LytTr DNA-binding domain	COG0745,COG0784,COG2197,COG2204,COG3279,COG3947	K,T	NA	NA	NA	NA	NA	NA	NA	NA	NA	NA	1	NA	1	NA	LACT01121	1	1	1	1	1	1	1	1	1	1	10	1	0	YP_003602295.1,	EEJ68855.1,	EEU28513.1,	ZP_05549516.1,
ZP_05549517.1	HMPREF5045_01328	Lactobacillus crispatus 125-2-CHN	NZ_GG698761	301645	303807	+	ABC transporter	720	2163	Putative ABC transporter, ATP-binding protein ComA	Bacteriocin ABC-transporter, ATP-binding and permease component	ABC superfamily ATP binding cassette transporter	Lactobacillus crispatus 125-2-CHN	PF00664.18|PF03412.10|PF00005.22	ABC transporter transmembrane region|Peptidase C39 family|ABC transporter	COG0178,COG0396,COG0410,COG0411,COG0444,COG0488,COG1101,COG1116,COG1117,COG1118,COG1119,COG1120,COG1121,COG1122,COG1123,COG1124,COG1125,COG1126,COG1127,COG1129,COG1131,COG1132,COG1134,COG1135,COG1136,COG1137,COG1245,COG2274,COG2401,COG2884,COG3271,COG3638,COG3839,COG3840,COG3842,COG3845,COG4107,COG4133,COG4136,COG4138,COG4148,COG4152,COG4161,COG4167,COG4170,COG4172,COG4175,COG4178,COG4181,COG4525…	C,D,E,G,H,L,M,O,P,Q,R,V	NA	NA	NA	NA	K06148	ATP-binding cassette, subfamily C, bacterial	NA	MER002036	C39	NA	1	NA	1	NA	LACT00023	0	2	2	2	2	2	1	2	2	2	9	0	0	-	EEJ69750.1,EEJ68856.1,	EEU27728.1,EEU28512.1,	ZP_05549552.1,ZP_05549517.1,
ZP_05549518.1	HMPREF5045_01329	Lactobacillus crispatus 125-2-CHN	NZ_GG698761	303818	304414	+	accessory protein	198	597	Accessory protein	Bacteriocin ABC-transporter, auxillary protein	Accessory protein	Lactobacillus crispatus 125-2-CHN	PF13437.1	HlyD family secretion protein	NA	NA	NA	NA	NA	NA	NA	NA	NA	NA	NA	NA	1	NA	1	NA	LACT01572	0	1	1	1	1	1	1	1	1	1	9	0	0	-	EEJ68857.1,	EEU28511.1,	ZP_05549518.1,
ZP_05549519.1	HMPREF5045_01330	Lactobacillus crispatus 125-2-CHN	NZ_GG698761	304623	305873	+	conserved hypothetical protein	416	1251	Putative LPXTG-motif cell wall anchor domain protein	FIG00750638: hypothetical protein	Putative uncharacterized protein	Lactobacillus crispatus JV-V01	PF00746.16|PF00085.15	Gram positive anchor|Thioredoxin	COG0526,COG2143,COG3118,cl00388	C,O	NA	NA	NA	NA	NA	NA	NA	NA	NA	NA	1	NA	1	NA	LACT01573	0	1	1	1	1	1	1	1	1	1	9	0	0	-	EEJ68858.1,	EEU28510.1,	ZP_05549519.1,
ZP_05549520.1	HMPREF5045_01331	Lactobacillus crispatus 125-2-CHN	NZ_GG698761	305874	306071	+	conserved hypothetical protein	65	198	conserved protein	Bacteriocin prepeptide or inducing factor for bacteriocin synthesis	Putative uncharacterized protein	Lactobacillus crispatus 125-2-CHN	NA	NA	NA	NA	NA	NA	NA	NA	NA	NA	NA	NA	NA	NA	1	NA	1	NA	LACT01574	0	1	1	1	1	1	1	1	1	1	9	0	0	-	EEJ68859.1,	EEU28509.1,	ZP_05549520.1,
ZP_05549521.1	HMPREF5045_01332	Lactobacillus crispatus 125-2-CHN	NZ_GG698761	306625	306915	+	predicted protein	96	291	Bacteriocin-type signal sequence	Bacteriocin prepeptide or inducing factor for bacteriocin synthesis	Predicted protein	Lactobacillus crispatus MV-3A-US	PF10439.4	Bacteriocin class II with double-glycine leader peptide	NA	NA	NA	NA	NA	NA	NA	NA	NA	NA	NA	NA	1	NA	1	NA	LACT01575	0	1	1	1	1	1	1	1	1	1	9	0	0	-	EEJ68861.1,	EEU28508.1,	ZP_05549521.1,
ZP_05549522.1	HMPREF5045_01333	Lactobacillus crispatus 125-2-CHN	NZ_GG698761	306933	307127	+	predicted protein	64	195	Putative bacteriocin-type signal sequence	putative_protein	Predicted protein	Lactobacillus crispatus 125-2-CHN	PF10439.4	Bacteriocin class II with double-glycine leader peptide	NA	NA	NA	NA	NA	NA	NA	NA	NA	NA	NA	NA	1	NA	1	NA	LACT01811	0	1	1	1	1	0	0	1	1	1	7	0	0	-	EEJ68862.1,	EEU28507.1,	ZP_05549522.1,
ZP_05549523.1	HMPREF5045_01334	Lactobacillus crispatus 125-2-CHN	NZ_GG698761	307197	307412	+	predicted protein	71	216	conserved protein	putative_protein	Putative uncharacterized protein	Lactobacillus ultunensis DSM 16047	NA	NA	NA	NA	NA	NA	NA	NA	NA	NA	NA	NA	NA	NA	1	NA	1	NA	LACT01675	1	1	1	1	1	1	1	1	0	0	8	0	0	YP_003602289.1,	EEJ68863.1,	EEU28506.1,	ZP_05549523.1,
ZP_05549524.1	HMPREF5045_01335	Lactobacillus crispatus 125-2-CHN	NZ_GG698761	307579	307761	+	conserved hypothetical protein	60	183	conserved protein	FIG00746308: hypothetical protein	Putative uncharacterized protein	Lactobacillus crispatus MV-1A-US	NA	NA	NA	NA	NA	NA	NA	NA	NA	NA	NA	NA	NA	NA	1	NA	1	NA	LACT01120	1	1	1	1	1	1	1	1	1	1	10	1	0	YP_003602288.1,	EEJ68864.1,	EEU28505.1,	ZP_05549524.1,
ZP_05549525.1	HMPREF5045_01336	Lactobacillus crispatus 125-2-CHN	NZ_GG698761	307766	308305	+	conserved hypothetical protein	179	540	conserved protein	FIG00742383: hypothetical protein	Putative uncharacterized protein	Lactobacillus crispatus JV-V01	NA	NA	NA	NA	NA	NA	NA	NA	NA	NA	NA	NA	NA	NA	1	NA	1	NA	LACT01119	1	1	1	1	1	1	1	1	1	1	10	1	0	YP_003602287.1,	EEJ68865.1,	EEU28504.1,	ZP_05549525.1,
ZP_05549526.1	HMPREF5045_01337	Lactobacillus crispatus 125-2-CHN	NZ_GG698761	308320	308529	+	transcriptional regulator	69	210	Transcriptional regulator	putative transcriptional regulator, XRE family	Transcriptional regulator	Lactobacillus crispatus MV-3A-US	PF01381.17|PF13443.1	Helix-turn-helix|Cro/C1-type HTH DNA-binding domain	COG1396,COG3655,cl17200	K	NA	NA	NA	NA	K07727	putative transcriptional regulator	NA	NA	NA	NA	1	NA	1	NA	LACT01118	1	1	1	1	1	1	1	1	1	1	10	1	0	YP_003602286.1,	EEJ68866.1,	EEU28503.1,	ZP_05549526.1,
ZP_05549527.1	HMPREF5045_01338	Lactobacillus crispatus 125-2-CHN	NZ_GG698761	308662	308853	+	conserved hypothetical protein	63	192	conserved protein	FIG00745303: hypothetical protein	Putative uncharacterized protein	Lactobacillus crispatus CTV-05	NA	NA	NA	NA	NA	NA	NA	NA	NA	NA	NA	NA	NA	NA	1	NA	1	NA	LACT01117	1	1	1	1	1	1	1	1	1	1	10	1	0	YP_003602285.1,	EEJ68867.1,	EEU28502.1,	ZP_05549527.1,
ZP_05549528.1	HMPREF5045_01339	Lactobacillus crispatus 125-2-CHN	NZ_GG698761	308880	309302	+	conserved hypothetical protein	140	423	conserved protein	FIG00743865: hypothetical protein	Putative uncharacterized protein	Lactobacillus crispatus CTV-05	NA	NA	NA	NA	NA	NA	NA	NA	NA	NA	NA	NA	NA	NA	1	NA	1	NA	LACT01116	1	1	1	1	1	1	1	1	1	1	10	1	0	YP_003602284.1,	EEJ68868.1,	EEU28501.1,	ZP_05549528.1,
ZP_05549529.1	HMPREF5045_01340	Lactobacillus crispatus 125-2-CHN	NZ_GG698761	309320	310216	+	ABC transporter ATP-binding protein	298	897	ABC transporter family protein	ABC transporter, ATP-binding protein	ABC transporter, ATP-binding protein	Lactobacillus crispatus 125-2-CHN	PF13732.1|PF13304.1|PF00005.22	Domain of unknown function (DUF4162)|AAA domain|ABC transporter	COG0396,COG0410,COG0411,COG0444,COG0488,COG1101,COG1116,COG1117,COG1118,COG1119,COG1120,COG1121,COG1122,COG1123,COG1124,COG1125,COG1126,COG1127,COG1129,COG1131,COG1132,COG1134,COG1135,COG1136,COG1137,COG1245,COG2274,COG2401,COG2884,COG3638,COG3839,COG3840,COG3842,COG3845,COG4107,COG4133,COG4136,COG4138,COG4148,COG4152,COG4161,COG4167,COG4170,COG4172,COG4175,COG4178,COG4181,COG4525,COG4555,COG4559…	C,D,E,G,H,M,O,P,Q,R,V	NA	NA	NA	NA	K01990	ABC-2 type transport system ATP-binding protein	NA	NA	NA	NA	1	NA	1	NA	LACT01115	1	1	1	1	1	1	1	1	1	1	10	1	0	YP_003602282.1,	EEJ68869.1,	EEU28500.1,	ZP_05549529.1,
ZP_05549530.1	HMPREF5045_01341	Lactobacillus crispatus 125-2-CHN	NZ_GG698761	310200	311423	+	ABC transporter permease	407	1224	ABC transporter permease	ABC transporter, permease protein	ABC transporter permease protein	Lactobacillus crispatus CTV-05	PF12698.2	ABC-2 family transporter protein	COG1668	C,P	NA	NA	NA	NA	K01992	ABC-2 type transport system permease protein	NA	NA	NA	NA	1	NA	1	NA	LACT01114	1	1	1	1	1	1	1	1	1	1	10	1	0	YP_003602280.1,	EEJ68870.1,	EEU28499.1,	ZP_05549530.1,
ZP_05549531.1	HMPREF5045_01342	Lactobacillus crispatus 125-2-CHN	NZ_GG698761	311728	312486	+	transcriptional regulator	252	759	DeoR family transcriptional regulator	Transcriptional repressor of the fructose operon, DeoR family	Repressor of fructose operon	Lactobacillus crispatus 125-2-CHN	PF08220.7|PF00455.17	DeoR-like helix-turn-helix domain|DeoR C terminal sensor domain	COG1349	G,K	NA	NA	NA	NA	K03436	DeoR family transcriptional regulator, fructose operon transcriptional repressor	NA	NA	NA	NA	1	NA	1	NA	LACT01113	1	1	1	1	1	1	1	1	1	1	10	1	0	YP_003602279.1,	EEJ68871.1,	EEU28498.1,	ZP_05549531.1,
ZP_05549532.1	HMPREF5045_01343	Lactobacillus crispatus 125-2-CHN	NZ_GG698761	312488	313402	+	1-phosphofructokinase	304	915	1-phosphofructokinase	1-phosphofructokinase (EC 2.7.1.56)	1-phosphofructokinase	Lactobacillus crispatus 214-1	PF00294.19|PF08543.7	pfkB family carbohydrate kinase|Phosphomethylpyrimidine kinase	COG0524,COG1105,COG2870	G,M	NA	NA	NA	NA	K00882	1-phosphofructokinase	EC:2.7.1.56	NA	NA	NA	1	NA	1	NA	LACT01112	1	1	1	1	1	1	1	1	1	1	10	1	0	YP_003602278.1,	EEJ68872.1,	EEU28497.1,	ZP_05549532.1,
ZP_05549533.1	HMPREF5045_01344	Lactobacillus crispatus 125-2-CHN	NZ_GG698761	313422	315419	+	PTS system IIC component	665	1998	PTS system	PTS system, fructose-specific IIA component (EC 2.7.1.69) / PTS system, fructose-specific IIB component (EC 2.7.1.69) / PTS system, fructose-specific IIC component (EC 2.7.1.69)	PTS system	Lactobacillus crispatus MV-1A-US	PF00359.17|PF02302.12|PF02378.13	Phosphoenolpyruvate-dependent sugar phosphotransferase system, EIIA 2|PTS system, Lactose/Cellobiose specific IIB subunit|Phosphotransferase system, EIIC	COG1263,COG1299,COG1445,COG1762,COG4668,cl00163,cl10014,cl17425,cl17885	G,T	NA	NA	NA	NA	K02770	PTS system, fructose-specific IIC component	NA	NA	NA	NA	1	NA	1	NA	LACT01111	1	1	1	1	1	1	1	1	1	1	10	1	0	YP_003602277.1,	EEJ68873.1,	EEU28496.1,	ZP_05549533.1,
ZP_05549534.1	HMPREF5045_01345	Lactobacillus crispatus 125-2-CHN	NZ_GG698761	315637	315915	+	transcriptional regulator	92	279	Transcriptional regulator	Predicted zinc regulator, ArsR family	Transcriptional regulator, ArsR family	Lactobacillus crispatus 214-1	PF12840.2|PF13463.1|PF01022.15|PF13601.1|PF08220.7|PF13412.1|PF02082.15|PF12802.2	Helix-turn-helix domain|Winged helix DNA-binding domain|Bacterial regulatory protein, arsR family|Winged helix DNA-binding domain|DeoR-like helix-turn-helix domain|Winged helix-turn-helix DNA-binding|Transcriptional regulator|MarR family	COG0640,COG1349,COG1846,COG4189,cl17220	G,K	NA	NA	NA	NA	K03892	ArsR family transcriptional regulator	NA	NA	NA	NA	1	NA	1	NA	LACT01110	1	1	1	1	1	1	1	1	1	1	10	1	0	YP_003602276.1,	EEJ68874.1,	EEU28495.1,	ZP_05549534.1,
ZP_05549535.1	HMPREF5045_01346	Lactobacillus crispatus 125-2-CHN	NZ_GG698761	316168	317064	+	ABC metal ion transporter	298	897	ABC transporter substrate binding protein	Zinc ABC transporter, periplasmic-binding protein ZnuA	ABC-type metal ion transport system, substrate binding-protein/surface adhesin	Lactobacillus crispatus 125-2-CHN	PF01297.12	Periplasmic solute binding protein family	COG0803	P	NA	NA	NA	NA	K02077	zinc/manganese transport system substrate-binding protein	NA	NA	NA	NA	1	NA	1	NA	LACT01109	1	1	1	1	1	1	1	1	1	1	10	1	0	YP_003602275.1,	EEJ68875.1,	EEU28494.1,	ZP_05549535.1,
ZP_05549536.1	HMPREF5045_01347	Lactobacillus crispatus 125-2-CHN	NZ_GG698761	317091	317738	+	ABC transporter ATP-binding protein	215	648	ABC transporter family protein	Zinc ABC transporter, ATP-binding protein ZnuC	Zinc ABC transporter ATPase protein	Lactobacillus crispatus 125-2-CHN	PF03193.11|PF13401.1|PF00004.24|PF13304.1|PF00005.22	Protein of unknown function, DUF258|AAA domain|ATPase family associated with various cellular activities (AAA)|AAA domain|ABC transporter	COG0178,COG0396,COG0410,COG0411,COG0444,COG0488,COG1101,COG1116,COG1117,COG1118,COG1119,COG1120,COG1121,COG1122,COG1123,COG1124,COG1125,COG1126,COG1127,COG1129,COG1131,COG1132,COG1134,COG1135,COG1136,COG1137,COG1245,COG2274,COG2401,COG2884,COG3638,COG3839,COG3840,COG3842,COG3845,COG4107,COG4133,COG4136,COG4138,COG4148,COG4152,COG4161,COG4167,COG4170,COG4172,COG4175,COG4178,COG4181,COG4525,COG4555…	C,D,E,G,H,L,M,O,P,Q,R,V	NA	NA	NA	NA	K02074	zinc/manganese transport system ATP-binding protein	NA	NA	NA	NA	1	NA	1	NA	LACT01108	1	1	1	1	1	1	1	1	1	1	10	1	0	YP_003602274.1,	EEJ68876.1,	EEU28493.1,	ZP_05549536.1,
ZP_05549537.1	HMPREF5045_01348	Lactobacillus crispatus 125-2-CHN	NZ_GG698761	317738	318532	+	ABC transporter	264	795	ABC transporter permease protein	Zinc ABC transporter, inner membrane permease protein ZnuB	ABC 3 transport family protein	Lactobacillus crispatus 214-1	PF00950.12	ABC 3 transport family	COG1108	P	NA	NA	NA	NA	K02075	zinc/manganese transport system permease protein	NA	NA	NA	NA	1	NA	1	NA	LACT01107	1	1	1	1	1	1	1	1	1	1	10	1	0	YP_003602273.1,	EEJ68877.1,	EEU28492.1,	ZP_05549537.1,
ZP_05549538.1	HMPREF5045_01349	Lactobacillus crispatus 125-2-CHN	NZ_GG698761	320459	321976	+	lactate premease	505	1518	L-lactate permease	L-lactate permease	Lactate premease	Lactobacillus crispatus 125-2-CHN	PF02652.9	L-lactate permease	COG1620	C	NA	NA	NA	NA	K03303	lactate transporter, LctP family	NA	NA	NA	NA	1	NA	1	NA	LACT01542	1	1	1	1	1	1	1	0	1	1	9	0	0	YP_003602272.1,	EEJ68820.1,	EEU28491.1,	ZP_05549538.1,
ZP_05549539.1	HMPREF5045_01350	Lactobacillus crispatus 125-2-CHN	NZ_GG698761	322215	322688	+	transcriptional regulator	157	474	Transcriptional regulator	Predicted transcriptional regulator containing an HTH domain and an uncharacterized domain shared with the mammalian protein Schlafen	Putative uncharacterized protein	Lactobacillus crispatus MV-1A-US	PF13749.1	ATP-dependent DNA helicase recG C-terminal	COG2865	K	NA	NA	NA	NA	NA	NA	NA	NA	NA	NA	1	NA	1	NA	LACT02024	0	1	1	1	1	0	1	0	0	0	5	0	0	-	EEJ68822.1,	EEU28490.1,	ZP_05549539.1,
ZP_05549540.1	HMPREF5045_01351	Lactobacillus crispatus 125-2-CHN	NZ_GG698761	322908	323099	+	conserved hypothetical protein	63	192	conserved protein	hypothetical protein	Predicted protein	Lactobacillus crispatus MV-3A-US	NA	NA	NA	NA	NA	NA	NA	NA	NA	NA	NA	NA	NA	NA	1	NA	1	NA	LACT02148	0	1	1	1	1	0	0	0	0	0	4	0	0	-	EEJ68823.1,	EEU28489.1,	ZP_05549540.1,
ZP_05549541.1	HMPREF5045_01352	Lactobacillus crispatus 125-2-CHN	NZ_GG698761	325749	326306	+	transposase	185	558	Transposase	Mobile element protein	Transposase (Fragment)	Lactobacillus crispatus 125-2-CHN	PF00872.13	Transposase, Mutator family	COG3328	L	NA	NA	NA	NA	NA	NA	NA	NA	NA	NA	1	NA	1	NA	LACT02346	0	0	1	1	1	0	0	0	0	0	3	0	0	-	-	EEU27407.1,	ZP_05549541.1,
ZP_05549542.1	HMPREF5045_01353	Lactobacillus crispatus 125-2-CHN	NZ_GG698761	327459	327725	+	predicted protein	88	267	conserved protein	putative_protein	Putative uncharacterized protein	Lactobacillus crispatus MV-3A-US	NA	NA	NA	NA	NA	NA	NA	NA	NA	NA	NA	NA	NA	NA	1	NA	1	NA	LACT02144	0	1	1	1	1	0	0	0	0	0	4	0	0	-	EEJ69738.1,	EEU27735.1,	ZP_05549542.1,
ZP_05549543.1	HMPREF5045_01354	Lactobacillus crispatus 125-2-CHN	NZ_GG698761	327938	328414	-	S-ribosylhomocysteinase LuxS	158	477	S-ribosylhomocysteine lyase	S-ribosylhomocysteine lyase (EC 4.4.1.21) / Autoinducer-2 production protein LuxS	S-ribosylhomocysteine lyase	Lactobacillus crispatus (strain ST1)	PF02664.10	S-Ribosylhomocysteinase (LuxS)	COG1854,cl00802	T	NA	NA	NA	NA	K07173	S-ribosylhomocysteine lyase	EC:4.4.1.21	NA	NA	NA	1	NA	1	NA	LACT01541	1	1	1	1	1	1	0	1	1	1	9	0	0	YP_003602271.1,	EEJ69740.1,	EEU27734.1,	ZP_05549543.1,
ZP_05549544.1	HMPREF5045_01355	Lactobacillus crispatus 125-2-CHN	NZ_GG698761	328473	329591	-	methionine synthase	372	1119	Methionine synthase	Methionine synthase II (cobalamin-independent)	Methionine synthase	Lactobacillus crispatus 125-2-CHN	PF08267.7|PF01717.13	Cobalamin-independent synthase, N-terminal domain|Cobalamin-independent synthase, Catalytic domain	COG0620,cl00464	E	NA	NA	NA	NA	NA	NA	NA	NA	NA	NA	1	NA	1	NA	LACT01540	1	1	1	1	1	1	0	1	1	1	9	0	0	YP_003602270.1,	EEJ69741.1,	EEU27733.1,	ZP_05549544.1,
ZP_05549545.1	HMPREF5045_01356	Lactobacillus crispatus 125-2-CHN	NZ_GG698761	330263	330763	+	predicted protein	166	501	conserved protein	FIG00750931: hypothetical protein	Predicted protein	Lactobacillus crispatus 125-2-CHN	NA	NA	NA	NA	NA	NA	NA	NA	NA	NA	NA	NA	NA	NA	1	NA	1	NA	LACT01674	1	1	1	1	1	1	0	0	1	1	8	0	0	YP_003602268.1,	EEJ69743.1,	EEU27732.1,	ZP_05549545.1,
ZP_05549546.1	HMPREF5045_01357	Lactobacillus crispatus 125-2-CHN	NZ_GG698761	330760	330966	+	conserved hypothetical protein	68	207	Transcriptional regulator	Transcriptional regulator, Cro/CI family	Putative uncharacterized protein	Lactobacillus crispatus 125-2-CHN	PF13560.1|PF13443.1|PF12844.2|PF01381.17|PF13413.1	Helix-turn-helix domain|Cro/C1-type HTH DNA-binding domain|Helix-turn-helix domain|Helix-turn-helix|Helix-turn-helix domain	COG1396,COG1426,COG1476,COG1813,COG3093,COG3620,COG3655,cl17200	K,R,S	NA	NA	NA	NA	K07729	putative transcriptional regulator	NA	NA	NA	NA	1	NA	1	NA	LACT01538	1	1	1	1	1	1	0	1	1	1	9	0	0	YP_003602267.1,	EEJ69744.1,	EEU27731.1,	ZP_05549546.1,
ZP_05549547.1	HMPREF5045_01358	Lactobacillus crispatus 125-2-CHN	NZ_GG698761	331326	331487	+	conserved hypothetical protein	53	162	conserved protein	Three-component quorum-sensing regulatory system, inducing peptide for bacteriocin biosynthesis	Putative uncharacterized protein	Lactobacillus crispatus 125-2-CHN	NA	NA	NA	NA	NA	NA	NA	NA	NA	NA	NA	NA	NA	NA	1	NA	1	NA	LACT02097	0	0	0	1	0	1	0	1	1	1	5	0	0	-	-	-	ZP_05549547.1,
ZP_05549548.1	HMPREF5045_01359	Lactobacillus crispatus 125-2-CHN	NZ_GG698761	331487	331846	+	histidine kinase	120	360	Histidine kinase (Fragment)	putative_protein	no_homologs	Lactobacillus crispatus 125-2-CHN	NA	NA	NA	NA	NA	NA	NA	NA	NA	NA	NA	NA	NA	NA	2	NA	1	NA	ZP_05549548.1	0	0	0	1	0	0	0	0	0	0	1	0	1	-	-	-	ZP_05549548.1
ZP_05549549.1	HMPREF5045_01360	Lactobacillus crispatus 125-2-CHN	NZ_GG698761	332857	333909	+	histidine kinase	350	1053	Histidine kinase (Fragment)	Three-component quorum-sensing regulatory system, sensor histidine kinase	AbpK sensory Transduction Histidine Kinase	Lactobacillus crispatus 125-2-CHN	NA	NA	COG2972,COG3290	T	NA	NA	NA	NA	NA	NA	NA	NA	NA	NA	1	NA	1	NA	LACT00076	1	1	1	2	1	1	1	1	1	1	10	1	0	YP_003602088.1,	EEJ69748.1,	EEU27730.1,	ZP_05549549.1,ZP_05549195.1,
ZP_05549550.1	HMPREF5045_01361	Lactobacillus crispatus 125-2-CHN	NZ_GG698761	333913	334737	+	salivaricin response regulator	274	825	AbpR response regulator	Three-component quorum-sensing regulatory system, response regulator	Response regulator receiver domain protein	Lactobacillus crispatus 214-1	PF00072.19|PF04397.10	Response regulator receiver domain|LytTr DNA-binding domain	COG0784,COG2197,COG2204,COG3279,COG3947,COG4566	K,T	NA	NA	NA	NA	NA	NA	NA	NA	NA	NA	1	NA	1	NA	LACT00075	1	1	1	2	1	1	1	1	1	1	10	1	0	YP_003602087.1,	EEJ69749.1,	EEU27729.1,	ZP_05549550.1,ZP_05549194.1,
ZP_05549551.1	HMPREF5045_01362	Lactobacillus crispatus 125-2-CHN	NZ_GG698761	334715	335137	+	ABC transporter	141	423	Peptidase C39 family protein	Bacteriocin ABC-transporter, ATP-binding and permease component	Peptidase, C39 family	Lactobacillus crispatus 125-2-CHN	PF03412.10	Peptidase C39 family	COG2274,COG3271,cl00296	R,V	NA	NA	NA	NA	K06148	ATP-binding cassette, subfamily C, bacterial	NA	MER002036	C39	NA	1	NA	1	NA	LACT02582	0	0	0	1	0	0	1	0	0	0	2	0	0	-	-	-	ZP_05549551.1,
ZP_05549552.1	HMPREF5045_01363	Lactobacillus crispatus 125-2-CHN	NZ_GG698761	336005	337681	+	ABC transporter	558	1677	Putative ABC transporter, ATP-binding protein ComA	Bacteriocin ABC-transporter, ATP-binding and permease component	ABC transporter	Lactobacillus crispatus 125-2-CHN	PF00664.18|PF00005.22	ABC transporter transmembrane region|ABC transporter	COG0178,COG0396,COG0410,COG0411,COG0444,COG0488,COG1101,COG1116,COG1117,COG1118,COG1119,COG1120,COG1121,COG1122,COG1123,COG1124,COG1125,COG1126,COG1127,COG1129,COG1131,COG1132,COG1134,COG1135,COG1136,COG1137,COG1245,COG2274,COG2401,COG2884,COG3638,COG3839,COG3840,COG3842,COG3845,COG4107,COG4133,COG4136,COG4138,COG4148,COG4152,COG4161,COG4167,COG4170,COG4172,COG4175,COG4178,COG4181,COG4525,COG4555…	C,D,E,G,H,L,M,O,P,Q,R,V	NA	NA	NA	NA	K06148	ATP-binding cassette, subfamily C, bacterial	NA	NA	NA	NA	1	NA	1	NA	LACT00023	0	2	2	2	2	2	1	2	2	2	9	0	0	-	EEJ69750.1,EEJ68856.1,	EEU27728.1,EEU28512.1,	ZP_05549552.1,ZP_05549517.1,
ZP_05549553.1	HMPREF5045_01364	Lactobacillus crispatus 125-2-CHN	NZ_GG698761	337692	338330	+	conserved hypothetical protein	212	639	Lactacin F transporter auxillary protein	Bacteriocin ABC-transporter, auxillary protein	Putative uncharacterized protein	Lactobacillus crispatus MV-3A-US	PF13437.1	HlyD family secretion protein	NA	NA	NA	NA	NA	NA	NA	NA	NA	NA	NA	NA	1	NA	1	NA	LACT01711	0	1	1	1	1	1	0	1	1	1	8	0	0	-	EEJ69751.1,	EEU27727.1,	ZP_05549553.1,
ZP_05549554.1	HMPREF5045_01365	Lactobacillus crispatus 125-2-CHN	NZ_GG698761	338497	338694	+	predicted protein	65	198	conserved protein	Bacteriocin prepeptide or inducing factor for bacteriocin synthesis	Putative uncharacterized protein	Lactobacillus crispatus CTV-05	NA	NA	NA	NA	NA	NA	NA	NA	NA	NA	NA	NA	NA	NA	1	NA	1	NA	LACT01995	0	0	0	1	1	1	0	1	1	1	6	0	0	-	-	-	ZP_05549554.1,
ZP_05549555.1	HMPREF5045_01366	Lactobacillus crispatus 125-2-CHN	NZ_GG698761	338716	338991	+	conserved hypothetical protein	91	276	Enterocin A Immunity superfamily	FIG00744316: hypothetical protein	Putative uncharacterized protein	Lactobacillus crispatus 125-2-CHN	PF08951.5	Enterocin A Immunity	NA	NA	NA	NA	NA	NA	NA	NA	NA	NA	NA	NA	1	NA	1	NA	LACT01537	1	1	1	1	1	1	0	1	1	1	9	0	0	YP_003602265.1,	EEJ69757.1,	EEU27721.1,	ZP_05549555.1,
ZP_05549556.1	HMPREF5045_01367	Lactobacillus crispatus 125-2-CHN	NZ_GG698761	339450	339596	+	conserved hypothetical protein	48	147	conserved protein	putative_protein	Putative uncharacterized protein	Lactobacillus crispatus 125-2-CHN	NA	NA	NA	NA	NA	NA	NA	NA	NA	NA	NA	NA	NA	NA	1	NA	1	NA	LACT02223	0	0	0	1	0	0	0	1	1	1	4	0	0	-	-	-	ZP_05549556.1,
ZP_05549557.1	HMPREF5045_01368	Lactobacillus crispatus 125-2-CHN	NZ_GG698761	340954	341181	+	predicted protein	75	228	Putative bacteriocin-type signal sequence	putative_protein	Predicted protein	Lactobacillus crispatus MV-3A-US	PF01721.13	Class II bacteriocin	NA	NA	NA	NA	NA	NA	NA	NA	NA	NA	NA	NA	1	NA	1	NA	LACT01883	0	0	0	1	1	1	1	1	1	1	7	0	0	-	-	-	ZP_05549557.1,
ZP_05549558.1	HMPREF5045_01369	Lactobacillus crispatus 125-2-CHN	NZ_GG698761	341185	341460	+	predicted protein	91	276	conserved protein	putative_protein	Predicted protein	Lactobacillus crispatus MV-3A-US	PF08951.5	Enterocin A Immunity	NA	NA	NA	NA	NA	NA	NA	NA	NA	NA	NA	NA	1	NA	1	NA	LACT01806	0	0	0	1	1	1	1	1	1	1	7	0	0	-	-	-	ZP_05549558.1,
ZP_05549559.1	HMPREF5045_01370	Lactobacillus crispatus 125-2-CHN	NZ_GG698761	341574	341981	-	death-on-curing protein	135	408	Death-on-curing protein	Death on curing protein, Doc toxin	Death-on-curing protein	Lactobacillus crispatus 125-2-CHN	PF02661.13	Fic/DOC family	COG3654,cl00960	R	NA	NA	NA	NA	NA	NA	NA	NA	NA	NA	1	NA	1	NA	LACT01673	1	0	0	1	1	1	1	1	1	1	8	0	0	YP_003602264.1,	-	-	ZP_05549559.1,
ZP_05549560.1	HMPREF5045_01371	Lactobacillus crispatus 125-2-CHN	NZ_GG698761	341985	342200	-	conserved hypothetical protein	71	216	Putative addiction module antidote	Prevent host death protein, Phd antitoxin	Conserved protein	Lactobacillus crispatus 125-2-CHN	PF04014.13	Antidote-toxin recognition MazE	NA	NA	NA	NA	NA	NA	NA	NA	NA	NA	NA	NA	1	NA	1	NA	LACT01672	1	0	0	1	1	1	1	1	1	1	8	0	0	YP_003602263.1,	-	-	ZP_05549560.1,
ZP_05549561.1	HMPREF5045_01372	Lactobacillus crispatus 125-2-CHN	NZ_GG698761	342352	344148	-	oligoendopeptidase F	598	1797	Oligoendopeptidase F	Oligoendopeptidase F	Oligoendopeptidase F	Lactobacillus crispatus JV-V01	PF08439.5|PF01432.15	Oligopeptidase F|Peptidase family M3	COG1164	E	NA	NA	NA	NA	K08602	oligoendopeptidase F	EC:3.4.24.-	MER001163	M03B	NA	1	NA	1	NA	LACT01106	1	1	1	1	1	1	1	1	1	1	10	1	0	YP_003602261.1,	EEJ69758.1,	EEU27720.1,	ZP_05549561.1,
ZP_05549562.1	HMPREF5045_01373	Lactobacillus crispatus 125-2-CHN	NZ_GG698761	344316	345554	+	transcriptional regulator	412	1239	Transcriptional regulator	Cell envelope-associated transcriptional attenuator LytR-CpsA-Psr, subfamily F2 (as in PMID19099556)	Transcriptional regulator	Lactobacillus crispatus JV-V01	PF03816.9	Cell envelope-related transcriptional attenuator domain	COG1316,cl00581	K	NA	NA	NA	NA	NA	NA	NA	NA	NA	NA	1	NA	1	NA	LACT01105	1	1	1	1	1	1	1	1	1	1	10	1	0	YP_003602260.1,	EEJ69759.1,	EEU27719.1,	ZP_05549562.1,
ZP_05549563.1	HMPREF5045_01374	Lactobacillus crispatus 125-2-CHN	NZ_GG698761	345619	346308	+	conserved hypothetical protein	229	690	Transport protein	FIG00742402: hypothetical protein	Putative uncharacterized protein	Lactobacillus crispatus 125-2-CHN	PF04474.7	Protein of unknown function (DUF554)	COG1811,cl00784	R	NA	NA	NA	NA	K07150	NA	NA	NA	NA	NA	1	NA	1	NA	LACT01104	1	1	1	1	1	1	1	1	1	1	10	1	0	YP_003602259.1,	EEJ69760.1,	EEU27718.1,	ZP_05549563.1,
ZP_05549564.1	HMPREF5045_01375	Lactobacillus crispatus 125-2-CHN	NZ_GG698761	346305	346688	-	conserved hypothetical protein	127	384	conserved protein	putative_protein	Putative uncharacterized protein	Lactobacillus crispatus 125-2-CHN	NA	NA	NA	NA	NA	NA	NA	NA	NA	NA	NA	NA	NA	NA	1	NA	1	NA	LACT01671	1	1	1	1	0	1	0	1	1	1	8	0	0	YP_003602258.1,	EEJ69761.1,	EEU27717.1,	ZP_05549564.1,
ZP_05549565.1	HMPREF5045_01376	Lactobacillus crispatus 125-2-CHN	NZ_GG698761	346702	346863	-	predicted protein	53	162	conserved protein	hypothetical protein	no_homologs	no_homologs	NA	NA	NA	NA	NA	NA	NA	NA	NA	NA	NA	NA	NA	NA	1	NA	1	NA	LACT01536	0	1	1	1	1	1	1	1	1	1	9	0	0	-	EEJ69762.1,	EEU27716.1,	ZP_05549565.1,
ZP_05549566.1	HMPREF5045_01377	Lactobacillus crispatus 125-2-CHN	NZ_GG698761	347178	347729	-	acetyltransferase	183	552	Possible acetyltransferase	Ribosomal-protein-L7p-serine acetyltransferase	Acetyltransferase, GNAT family	Lactobacillus crispatus 214-1	PF13523.1|PF00583.19|PF13420.1|PF13302.1	Acetyltransferase (GNAT) domain|Acetyltransferase (GNAT) family|Acetyltransferase (GNAT) domain|Acetyltransferase (GNAT) domain	COG0456,COG1670	J,R	NA	NA	NA	NA	K03817	ribosomal-protein-serine acetyltransferase	EC:2.3.1.-	NA	NA	NA	1	NA	1	NA	LACT01103	1	1	1	1	1	1	1	1	1	1	10	1	0	YP_003602257.1,	EEJ69764.1,	EEU27715.1,	ZP_05549566.1,
ZP_05549567.1	HMPREF5045_01378	Lactobacillus crispatus 125-2-CHN	NZ_GG698761	347874	348251	+	conserved hypothetical protein	125	378	conserved protein	FIG00742827: hypothetical protein	Putative uncharacterized protein	Lactobacillus crispatus JV-V01	NA	NA	NA	NA	NA	NA	NA	NA	NA	NA	NA	NA	NA	NA	1	NA	1	NA	LACT01102	1	1	1	1	1	1	1	1	1	1	10	1	0	YP_003602256.1,	EEJ69765.1,	EEU27714.1,	ZP_05549567.1,
ZP_05549568.1	HMPREF5045_01379	Lactobacillus crispatus 125-2-CHN	NZ_GG698761	348265	349806	+	ABC transporter ATPase	513	1542	ABC transporter, ATP-binding protein	ABC transporter ATP-binding protein uup	ABC transporter, ATP-binding protein	Lactobacillus crispatus CTV-05	PF12848.2|PF13304.1|PF00005.22	ABC transporter|AAA domain|ABC transporter	COG0178,COG0396,COG0410,COG0411,COG0419,COG0444,COG0488,COG1101,COG1116,COG1117,COG1118,COG1119,COG1120,COG1121,COG1122,COG1123,COG1124,COG1125,COG1126,COG1127,COG1129,COG1131,COG1132,COG1134,COG1135,COG1136,COG1137,COG1245,COG2274,COG2401,COG2884,COG3638,COG3839,COG3840,COG3842,COG3845,COG4107,COG4133,COG4136,COG4138,COG4148,COG4152,COG4161,COG4167,COG4172,COG4175,COG4178,COG4181,COG4525,COG4555…	C,D,E,G,H,L,M,O,P,Q,R,V	NA	NA	NA	NA	NA	NA	NA	NA	NA	NA	1	NA	1	NA	LACT01101	1	1	1	1	1	1	1	1	1	1	10	1	0	YP_003602255.1,	EEJ69766.1,	EEU27713.1,	ZP_05549568.1,
ZP_05549569.1	HMPREF5045_01380	Lactobacillus crispatus 125-2-CHN	NZ_GG698761	349817	350587	+	conserved hypothetical protein	256	771	Membrane protein	FIG00745999: hypothetical protein	Protein of hypothetical function DUF1212	Lactobacillus crispatus JV-V01	PF12821.2|PF06738.7	Protein of unknown function (DUF3815)|Protein of unknown function (DUF1212)	COG2966,COG3610,cl01118	S	NA	NA	NA	NA	NA	NA	NA	NA	NA	NA	1	NA	1	NA	LACT01100	1	1	1	1	1	1	1	1	1	1	10	1	0	YP_003602254.1,	EEJ69767.1,	EEU27712.1,	ZP_05549569.1,
ZP_05549570.1	HMPREF5045_01381	Lactobacillus crispatus 125-2-CHN	NZ_GG698761	350590	351075	+	conserved hypothetical protein	161	486	Integral membrane protein	Integral membrane protein	Membrane family protein	Lactobacillus crispatus 214-1	PF12821.2	Protein of unknown function (DUF3815)	COG3610,cl01118	S	NA	NA	NA	NA	NA	NA	NA	NA	NA	NA	1	NA	1	NA	LACT01099	1	1	1	1	1	1	1	1	1	1	10	1	0	YP_003602253.1,	EEJ69768.1,	EEU27711.1,	ZP_05549570.1,
ZP_05549571.1	HMPREF5045_01382	Lactobacillus crispatus 125-2-CHN	NZ_GG698761	351272	351913	-	conserved hypothetical protein	213	642	Cysteine protease YvpB	Uncharacterized protein conserved in bacteria	Putative uncharacterized protein	Lactobacillus crispatus 125-2-CHN	PF13529.1	Peptidase_C39 like family	COG4990,cl00296	S	NA	NA	NA	NA	NA	NA	NA	NA	NA	NA	1	NA	1	NA	LACT01098	1	1	1	1	1	1	1	1	1	1	10	1	0	YP_003602252.1,	EEJ69769.1,	EEU27710.1,	ZP_05549571.1,
ZP_05549572.1	HMPREF5045_01383	Lactobacillus crispatus 125-2-CHN	NZ_GG698761	352102	352632	+	conserved hypothetical protein	176	531	Conserved domain protein	FIG00744344: hypothetical protein	Putative uncharacterized protein	Lactobacillus crispatus 214-1	NA	NA	NA	NA	NA	NA	NA	NA	NA	NA	NA	NA	NA	NA	1	NA	1	NA	LACT01097	1	1	1	1	1	1	1	1	1	1	10	1	0	YP_003602251.1,	EEJ69770.1,	EEU27709.1,	ZP_05549572.1,
ZP_05549573.1	HMPREF5045_01384	Lactobacillus crispatus 125-2-CHN	NZ_GG698761	352672	353607	-	ribonucleoside-diphosphate reductase, beta subunit	311	936	Ribonucleoside-diphosphate reductase, beta subunit	Ribonucleotide reductase of class Ib (aerobic), beta subunit (EC 1.17.4.1)	Ribonucleoside-diphosphate reductase, beta subunit	Lactobacillus crispatus CTV-05	PF00268.16	Ribonucleotide reductase, small chain	COG0208,cl00264	F	NA	NA	NA	NA	K00526	ribonucleoside-diphosphate reductase beta chain	EC:1.17.4.1	NA	NA	NA	1	NA	1	NA	LACT01096	1	1	1	1	1	1	1	1	1	1	10	1	0	YP_003602250.1,	EEJ69771.1,	EEU27708.1,	ZP_05549573.1,
ZP_05549574.1	HMPREF5045_01385	Lactobacillus crispatus 125-2-CHN	NZ_GG698761	353610	354056	-	NrdI protein	148	447	Ribonucleotide reductase stimulatory protein	Ribonucleotide reduction protein NrdI	Ribonucleotide reductase stimulatory protein	Lactobacillus crispatus 125-2-CHN	PF07972.6	NrdI Flavodoxin like	COG1780,cl17293	F	NA	NA	NA	NA	K03647	protein involved in ribonucleotide reduction	NA	NA	NA	NA	1	NA	1	NA	LACT01095	1	1	1	1	1	1	1	1	1	1	10	1	0	YP_003602249.1,	EEJ69772.1,	EEU27707.1,	ZP_05549574.1,
ZP_05549575.1	HMPREF5045_01386	Lactobacillus crispatus 125-2-CHN	NZ_GG698761	354325	355500	+	transposase	391	1176	Transposase	Mobile element protein	Transposase	Lactobacillus crispatus JV-V01	PF07282.6|PF12323.3|PF01385.14	Putative transposase DNA-binding domain|Helix-turn-helix domain|Probable transposase	COG0675	L	NA	NA	NA	NA	K07496	putative transposase	NA	NA	NA	NA	1	NA	1	NA	LACT00007	1	3	3	4	3	3	3	2	3	3	10	1	0	YP_003602248.1,	EEJ70803.1,EEJ70119.1,EEJ69774.1,	EEU28064.1,EEU27706.1,EEU27586.1,	ZP_05549051.1,ZP_05550169.1,ZP_05549575.1,ZP_05549113.1,
ZP_05549576.1	HMPREF5045_01387	Lactobacillus crispatus 125-2-CHN	NZ_GG698761	355688	356311	+	conserved hypothetical protein	207	624	conserved protein	FIG00742147: hypothetical protein	Putative uncharacterized protein	Lactobacillus crispatus MV-3A-US	NA	NA	NA	NA	NA	NA	NA	NA	NA	NA	NA	NA	NA	NA	1	NA	1	NA	LACT01094	1	1	1	1	1	1	1	1	1	1	10	1	0	YP_003602247.1,	EEJ69775.1,	EEU27705.1,	ZP_05549576.1,
ZP_05549577.1	HMPREF5045_01388	Lactobacillus crispatus 125-2-CHN	NZ_GG698761	356366	357874	-	conserved hypothetical protein	502	1509	Putative membrane protein	membrane protein, putative	Putative uncharacterized protein	Lactobacillus crispatus 125-2-CHN	NA	NA	NA	NA	NA	NA	NA	NA	NA	NA	NA	NA	NA	NA	1	NA	1	NA	LACT01093	1	1	1	1	1	1	1	1	1	1	10	1	0	YP_003602246.1,	EEJ69776.1,	EEU27704.1,	ZP_05549577.1,
ZP_05549578.1	HMPREF5045_01389	Lactobacillus crispatus 125-2-CHN	NZ_GG698761	357960	358310	-	conserved hypothetical protein	116	351	conserved protein	FIG00744133: hypothetical protein	Putative uncharacterized protein	Lactobacillus crispatus MV-3A-US	PF09953.4	Uncharacterized protein conserved in bacteria (DUF2187)	NA	NA	NA	NA	NA	NA	NA	NA	NA	NA	NA	NA	1	NA	1	NA	LACT01092	1	1	1	1	1	1	1	1	1	1	10	1	0	YP_003602245.1,	EEJ69777.1,	EEU27703.1,	ZP_05549578.1,
ZP_05549579.1	HMPREF5045_01390	Lactobacillus crispatus 125-2-CHN	NZ_GG698761	358359	358901	+	guanylate kinase	180	543	Guanylate kinase	Guanylate kinase (EC 2.7.4.8)	Putative uncharacterized protein	Lactobacillus crispatus 125-2-CHN	PF13207.1|PF00625.16|PF13238.1	AAA domain|Guanylate kinase|AAA domain	COG0194,COG0237,COG0283,COG0563,COG0572,COG1102,COG2074	F,G,H	NA	NA	NA	NA	K00942	guanylate kinase	EC:2.7.4.8	NA	NA	NA	1	NA	1	NA	LACT01091	1	1	1	1	1	1	1	1	1	1	10	1	0	YP_003602244.1,	EEJ69778.1,	EEU27702.1,	ZP_05549579.1,
ZP_05549580.1	HMPREF5045_01391	Lactobacillus crispatus 125-2-CHN	NZ_GG698761	359072	359620	+	conserved hypothetical protein	182	549	Cell wall-associated hydrolase	Cell wall-associated hydrolase	NLP-P60 family secreted protein	Lactobacillus crispatus 125-2-CHN	PF00877.14	NlpC/P60 family	COG0791	M	NA	NA	NA	NA	NA	NA	NA	MER014188	C40	NA	1	NA	1	NA	LACT01535	1	1	1	1	1	1	1	0	1	1	9	0	0	YP_003602243.1,	EEJ69779.1,	EEU27701.1,	ZP_05549580.1,
ZP_05549581.1	HMPREF5045_01392	Lactobacillus crispatus 125-2-CHN	NZ_GG698761	359886	360632	+	cell wall-associated hydrolase	248	747	Cell wall-associated hydrolase	Cell wall-associated hydrolase	Cell wall-associated hydrolase	Lactobacillus crispatus MV-1A-US	PF00877.14	NlpC/P60 family	COG0791	M	NA	NA	NA	NA	NA	NA	NA	MER014188	C40	NA	1	NA	1	NA	LACT01534	1	1	1	1	1	1	1	0	1	1	9	0	0	YP_003602242.1,	EEJ69780.1,	EEU27700.1,	ZP_05549581.1,
ZP_05549582.1	HMPREF5045_01393	Lactobacillus crispatus 125-2-CHN	NZ_GG698761	360946	361695	+	cell wall-associated hydrolase	249	750	Cell wall-associated hydrolase	Cell wall-associated hydrolase	Cell wall-associated hydrolase	Lactobacillus crispatus MV-1A-US	PF00877.14	NlpC/P60 family	COG0791	M	NA	NA	NA	NA	NA	NA	NA	MER003986	C40	NA	1	NA	1	NA	LACT01090	1	1	1	1	1	1	1	1	1	1	10	1	0	YP_003602241.1,	EEJ69781.1,	EEU27699.1,	ZP_05549582.1,
ZP_05549583.1	HMPREF5045_01394	Lactobacillus crispatus 125-2-CHN	NZ_GG698761	362076	362495	+	conserved hypothetical protein	139	420	conserved protein	putative_protein	Putative uncharacterized protein	Lactobacillus crispatus 214-1	NA	NA	NA	NA	NA	NA	NA	NA	NA	NA	NA	NA	NA	NA	1	NA	1	NA	LACT01089	1	1	1	1	1	1	1	1	1	1	10	1	0	YP_003602240.1,	EEJ69782.1,	EEU27698.1,	ZP_05549583.1,
ZP_05549584.1	HMPREF5045_01395	Lactobacillus crispatus 125-2-CHN	NZ_GG698761	362877	363905	-	conserved hypothetical protein	342	1029	conserved protein	FIG00745414: hypothetical protein	Putative uncharacterized protein	Lactobacillus crispatus 214-1	PF00188.21	Cysteine-rich secretory protein family	NA	NA	NA	NA	NA	NA	NA	NA	NA	NA	NA	NA	1	NA	1	NA	LACT01088	1	1	1	1	1	1	1	1	1	1	10	1	0	YP_003602239.1,	EEJ69783.1,	EEU27697.1,	ZP_05549584.1,
ZP_05549585.1	HMPREF5045_01396	Lactobacillus crispatus 125-2-CHN	NZ_GG698761	363923	365188	-	GTP-binding protein HflX	421	1266	GTPase HflX	GTP-binding protein HflX	GTPase HflX	Lactobacillus crispatus 125-2-CHN	PF00009.22|PF01926.18|PF02421.13|PF13167.1	Elongation factor Tu GTP binding domain|50S ribosome-binding GTPase|Ferrous iron transport protein B|GTP-binding GTPase N-terminal	COG0370,COG0486,COG0536,COG1100,COG1159,COG1160,COG2262	P,R	NA	NA	NA	NA	K03665	GTP-binding protein HflX	NA	NA	NA	NA	1	NA	1	NA	LACT01087	1	1	1	1	1	1	1	1	1	1	10	1	0	YP_003602238.1,	EEJ69784.1,	EEU27696.1,	ZP_05549585.1,
ZP_05549586.1	HMPREF5045_01397	Lactobacillus crispatus 125-2-CHN	NZ_GG698761	365325	365537	+	hypothetical protein	70	213	conserved protein	putative_protein	Putative uncharacterized protein	Lactobacillus crispatus JV-V01	NA	NA	NA	NA	NA	NA	NA	NA	NA	NA	NA	NA	NA	NA	1	NA	1	NA	LACT01599	0	1	1	1	1	1	1	1	1	1	9	0	0	-	EEJ69785.1,	EEU27695.1,	ZP_05549586.1,
ZP_05549587.1	HMPREF5045_01398	Lactobacillus crispatus 125-2-CHN	NZ_GG698761	365620	365745	+	hypothetical protein	41	126	Conserved domain protein	putative_protein	Putative uncharacterized protein	Lactobacillus crispatus 125-2-CHN	NA	NA	NA	NA	NA	NA	NA	NA	NA	NA	NA	NA	NA	NA	1	NA	1	NA	LACT00048	0	1	1	2	2	2	2	2	0	0	7	0	0	-	EEJ69786.1,	EEU27694.1,	ZP_05549587.1,ZP_05549588.1,
ZP_05549588.1	HMPREF5045_01399	Lactobacillus crispatus 125-2-CHN	NZ_GG698761	365828	366022	+	hypothetical protein	64	195	conserved protein	hypothetical protein	Putative uncharacterized protein	Lactobacillus crispatus 125-2-CHN	NA	NA	NA	NA	NA	NA	NA	NA	NA	NA	NA	NA	NA	NA	1	NA	1	NA	LACT00048	0	1	1	2	2	2	2	2	0	0	7	0	0	-	EEJ69786.1,	EEU27694.1,	ZP_05549587.1,ZP_05549588.1,
ZP_05549589.1	HMPREF5045_01400	Lactobacillus crispatus 125-2-CHN	NZ_GG698761	366486	367538	+	exopolysaccharide biosynthesis protein	350	1053	Exopolysaccharide biosynthesis protein	Cell envelope-associated transcriptional attenuator LytR-CpsA-Psr, subfamily F2 (as in PMID19099556)	Exopolysaccharide biosynthesis protein	Lactobacillus crispatus CTV-05	PF03816.9	Cell envelope-related transcriptional attenuator domain	COG1316,cl00581	K	NA	NA	NA	1	NA	NA	NA	NA	NA	NA	1	NA	1	NA	LACT01670	1	0	1	1	1	1	0	1	1	1	8	0	0	YP_003602234.1,	-	EEU27693.1,	ZP_05549589.1,
ZP_05549590.1	HMPREF5045_01401	Lactobacillus crispatus 125-2-CHN	NZ_GG698761	367561	368439	+	exopolysaccharide biosynthesis protein	292	879	Exopolysaccharide biosynthesis protein	Tyrosine-protein kinase transmembrane modulator EpsC	Exopolysaccharide biosynthesis protein	Lactobacillus crispatus 125-2-CHN	PF02706.10	Chain length determinant protein	COG3206,COG3944	M	NA	NA	NA	1	NA	NA	NA	NA	NA	NA	1	NA	1	NA	LACT01669	1	0	1	1	1	1	0	1	1	1	8	0	0	YP_003602233.1,	-	EEU27692.1,	ZP_05549590.1,
ZP_05549591.1	HMPREF5045_01402	Lactobacillus crispatus 125-2-CHN	NZ_GG698761	368454	369239	+	exopolysaccharide biosynthesis protein	261	786	Capsular exopolysaccharide family protein	Tyrosine-protein kinase EpsD (EC 2.7.10.2)	Exopolysaccharide biosynthesis protein	Lactobacillus crispatus 125-2-CHN	PF01656.18|PF13614.1	CobQ/CobB/MinD/ParA nucleotide binding domain|AAA domain	COG0455,COG0489,COG1192,COG1348,COG2894,COG4963	D,P,U	NA	NA	NA	1	NA	NA	NA	NA	NA	NA	1	NA	1	NA	LACT01668	1	0	1	1	1	1	0	1	1	1	8	0	0	YP_003602232.1,	-	EEU27691.1,	ZP_05549591.1,
ZP_05549592.1	HMPREF5045_01403	Lactobacillus crispatus 125-2-CHN	NZ_GG698761	369239	370009	+	exopolysaccharide biosynthesis protein	256	771	Capsular polysaccharide biosynthesis protein	Manganese-dependent protein-tyrosine phosphatase (EC 3.1.3.48)	Capsular polysaccharide biosynthesis protein	Lactobacillus crispatus 125-2-CHN	NA	NA	COG4464	G,M	NA	NA	NA	1	K01104	protein-tyrosine phosphatase	EC:3.1.3.48	NA	NA	NA	1	NA	1	NA	LACT01667	1	0	1	1	1	1	0	1	1	1	8	0	0	YP_003602231.1,	-	EEU27690.1,	ZP_05549592.1,
ZP_05549593.1	HMPREF5045_01404	Lactobacillus crispatus 125-2-CHN	NZ_GG698761	370074	370769	+	phospho-glucosyltransferase	231	696	Sugar transferase	Undecaprenyl-phosphate galactosephosphotransferase (EC 2.7.8.6)	Phospho-glucosyltransferase	Lactobacillus crispatus 125-2-CHN	PF02397.11	Bacterial sugar transferase	COG2148,cl00939	M	NA	NA	NA	1	NA	NA	NA	NA	NA	NA	1	NA	1	NA	LACT01666	1	0	1	1	1	1	0	1	1	1	8	0	0	YP_003602230.1,	-	EEU27689.1,	ZP_05549593.1,
ZP_05549594.1	HMPREF5045_01405	Lactobacillus crispatus 125-2-CHN	NZ_GG698761	370785	371558	+	galactosyltransferase	257	774	Glycosyltransferase	Glycosyltransferase (EC 2.4.1.-)	Capsular biosynthesis protein	Lactobacillus crispatus CTV-05	PF14393.1	Domain of unknown function (DUF4422)	NA	NA	NA	NA	NA	1	NA	NA	NA	NA	NA	NA	1	NA	1	NA	LACT01903	1	0	0	1	0	1	0	1	1	1	6	0	0	YP_003602228.1,	-	-	ZP_05549594.1,
ZP_05549595.1	HMPREF5045_01406	Lactobacillus crispatus 125-2-CHN	NZ_GG698761	371598	372809	+	conserved hypothetical protein	403	1212	conserved protein	hypothetical protein	Putative uncharacterized protein	Lactobacillus crispatus 125-2-CHN	PF13425.1|PF04932.10	O-antigen ligase like membrane protein|O-Antigen ligase	NA	NA	NA	NA	NA	1	NA	NA	NA	NA	NA	NA	1	NA	1	NA	LACT02098	0	0	0	1	0	1	0	1	1	1	5	0	0	-	-	-	ZP_05549595.1,
ZP_05549596.1	HMPREF5045_01407	Lactobacillus crispatus 125-2-CHN	NZ_GG698761	372815	373705	+	glycosyltransferase	296	891	Glycosyltransferase	Glycosyltransferase	Putative glycosyl transferase, group 2 family domain protein	Lactobacillus crispatus 125-2-CHN	PF13641.1|PF00535.21	Glycosyltransferase like family 2|Glycosyl transferase family 2	COG0463,COG1215,COG1216	M,R	NA	NA	NA	1	NA	NA	NA	NA	NA	NA	1	NA	1	NA	LACT02099	0	0	0	1	0	1	0	1	1	1	5	0	0	-	-	-	ZP_05549596.1,
ZP_05549597.1	HMPREF5045_01408	Lactobacillus crispatus 125-2-CHN	NZ_GG698761	373727	374845	+	glycosyltransferase	372	1119	Glycosyltransferase	hypothetical protein	EpsIM, Putative glycosyltransferase	Lactobacillus crispatus 125-2-CHN	PF00534.15|PF13692.1|PF13477.1	Glycosyl transferases group 1|Glycosyl transferases group 1|Glycosyl transferase 4-like	COG0438	M	NA	NA	NA	1	NA	NA	NA	NA	NA	NA	1	NA	1	NA	LACT01996	0	0	0	1	1	1	0	1	1	1	6	0	0	-	-	-	ZP_05549597.1,
ZP_05549598.1	HMPREF5045_01409	Lactobacillus crispatus 125-2-CHN	NZ_GG698761	374853	375857	+	glycosyltransferase	334	1005	Glycosyltransferase	hypothetical protein	Glycosyltransferase-like protein	Lactobacillus crispatus 125-2-CHN	PF13641.1|PF00535.21	Glycosyltransferase like family 2|Glycosyl transferase family 2	COG0463,COG1215,COG1216	M,R	NA	NA	NA	1	NA	NA	NA	NA	NA	NA	1	NA	1	NA	LACT01997	0	0	0	1	1	1	0	1	1	1	6	0	0	-	-	-	ZP_05549598.1,
ZP_05549599.1	HMPREF5045_01410	Lactobacillus crispatus 125-2-CHN	NZ_GG698761	375922	376140	+	predicted protein	72	219	conserved protein	hypothetical protein	no_homologs	Lactobacillus crispatus 125-2-CHN	NA	NA	NA	NA	NA	NA	NA	1	NA	NA	NA	NA	NA	NA	2	NA	1	NA	ZP_05549599.1	0	0	0	1	0	0	0	0	0	0	1	0	1	-	-	-	ZP_05549599.1
ZP_05549600.1	HMPREF5045_01411	Lactobacillus crispatus 125-2-CHN	NZ_GG698761	376130	377245	+	UDP-galactopyranose mutase	371	1116	UDP-galactopyranose mutase	UDP-galactopyranose mutase (EC 5.4.99.9)	UDP-galactopyranose mutase	Lactobacillus crispatus CTV-05	PF01266.19|PF00070.22|PF03275.8|PF13450.1|PF01593.19	FAD dependent oxidoreductase|Pyridine nucleotide-disulphide oxidoreductase|UDP-galactopyranose mutase|NAD(P)-binding Rossmann-like domain|Flavin containing amine oxidoreductase	COG0446,COG0562,COG0654,COG0665,COG1232,COG1233	C,E,H,M,Q,R	NA	NA	NA	1	K01854	UDP-galactopyranose mutase	EC:5.4.99.9	NA	NA	NA	1	NA	1	NA	LACT02143	1	0	0	1	0	0	0	1	0	1	4	0	0	YP_003602224.1,	-	-	ZP_05549600.1,
ZP_05549601.1	HMPREF5045_01412	Lactobacillus crispatus 125-2-CHN	NZ_GG698761	377253	378680	+	oligosaccharide repeat-containing polymerase	475	1428	Polysaccharide biosynthesis protein	Membrane protein involved in the export of O-antigen, teichoic acid lipoteichoic acids	Polysaccharide biosynthesis protein	Lactobacillus crispatus 125-2-CHN	PF01943.12	Polysaccharide biosynthesis protein	COG0728,COG2244	R	NA	NA	NA	1	NA	NA	NA	NA	NA	NA	1	NA	1	NA	LACT02142	1	0	0	1	0	0	0	1	0	1	4	0	0	YP_003602223.1,	-	-	ZP_05549601.1,
ZP_05549602.1	HMPREF5045_01413	Lactobacillus crispatus 125-2-CHN	NZ_GG698761	378696	379469	+	predicted protein	257	774	conserved protein	putative_protein	Putative uncharacterized protein	Lactobacillus crispatus CTV-05	NA	NA	NA	NA	NA	NA	NA	NA	NA	NA	NA	NA	NA	NA	1	NA	1	NA	LACT02363	0	0	0	1	0	0	0	1	0	1	3	0	0	-	-	-	ZP_05549602.1,
ZP_05549603.1	HMPREF5045_01414	Lactobacillus crispatus 125-2-CHN	NZ_GG698761	381280	381660	+	hypothetical protein	126	381	conserved protein	putative_protein	Putative uncharacterized protein	Lactobacillus crispatus CTV-05	NA	NA	NA	NA	NA	NA	NA	NA	NA	NA	NA	NA	NA	NA	1	NA	1	NA	LACT02364	0	0	0	1	0	1	0	1	0	0	3	0	0	-	-	-	ZP_05549603.1,
ZP_05549604.1	HMPREF5045_01415	Lactobacillus crispatus 125-2-CHN	NZ_GG698761	381753	382073	+	UTP-glucose-1-phosphate uridylyltransferase	106	321	UTP-glucose-1-phosphate uridylyltransferase	UTP--glucose-1-phosphate uridylyltransferase (EC 2.7.7.9)	UTP--glucose-1-phosphate uridylyltransferase 1	Lactobacillus crispatus 125-2-CHN	PF00483.18	Nucleotidyl transferase	COG1208,COG1209,COG1210,cl11394	J,M	NA	NA	NA	NA	K00963	UTP--glucose-1-phosphate uridylyltransferase	EC:2.7.7.9	NA	NA	NA	1	NA	1	NA	LACT02583	0	0	0	1	0	1	0	0	0	0	2	0	0	-	-	-	ZP_05549604.1,
ZP_05549605.1	HMPREF5045_01416	Lactobacillus crispatus 125-2-CHN	NZ_GG698761	382771	382932	+	conserved hypothetical protein	53	162	conserved protein	putative_protein	Putative uncharacterized protein	Lactobacillus crispatus 125-2-CHN	NA	NA	NA	NA	NA	NA	NA	NA	NA	NA	NA	NA	NA	NA	1	NA	1	NA	LACT01254	0	1	1	1	1	2	1	1	1	1	9	0	0	-	EEJ69586.1,	EEU27979.1,	ZP_05549605.1,
ZP_05549606.1	HMPREF5045_01417	Lactobacillus crispatus 125-2-CHN	NZ_GG698761	383200	384188	+	conserved hypothetical protein	329	989	conserved protein	putative_protein	Putative uncharacterized protein	Lactobacillus crispatus 125-2-CHN	NA	NA	NA	NA	NA	NA	NA	NA	NA	NA	NA	NA	NA	NA	1	NA	1	NA	LACT02365	0	0	0	1	0	1	0	1	0	0	3	0	0	-	-	-	ZP_05549606.1,
ZP_05549607.1	HMPREF5045_01418	Lactobacillus crispatus 125-2-CHN	NZ_GG698761	385216	385950	+	conserved hypothetical protein	244	735	conserved protein	hypothetical protein	Putative uncharacterized protein	Lactobacillus crispatus 125-2-CHN	NA	NA	NA	NA	NA	NA	NA	NA	NA	NA	NA	NA	NA	NA	1	NA	1	NA	LACT02366	0	0	0	1	0	0	0	1	1	0	3	0	0	-	-	-	ZP_05549607.1,
ZP_05549608.1	HMPREF5045_01419	Lactobacillus crispatus 125-2-CHN	NZ_GG698761	386003	386242	-	transposase	79	240	Transposase	hypothetical protein	Transposase	Lactobacillus crispatus 125-2-CHN	NA	NA	COG2826	L	NA	NA	NA	NA	NA	NA	NA	NA	NA	NA	1	NA	1	NA	LACT02584	0	0	0	1	0	0	0	0	1	0	2	0	0	-	-	-	ZP_05549608.1,
ZP_05549609.1	HMPREF5045_01420	Lactobacillus crispatus 125-2-CHN	NZ_GG698761	386755	388680	+	DNA helicase associated protein	641	1926	DNA helicase associated protein	putative exonuclease	no_homologs	Lactobacillus crispatus 125-2-CHN	PF11398.3|PF13304.1|PF13175.1	Protein of unknown function (DUF2813)|AAA domain|AAA ATPase domain	COG1106,COG1195,COG1196,COG3593	D,L,R	NA	NA	NA	NA	K07459	putative ATP-dependent endonuclease of the OLD family	NA	NA	NA	NA	1	NA	1	NA	LACT02367	0	0	0	1	0	0	0	1	1	0	3	0	0	-	-	-	ZP_05549609.1,
ZP_05549610.1	HMPREF5045_01421	Lactobacillus crispatus 125-2-CHN	NZ_GG698761	388670	390532	+	excision endonuclease subunit UvrD	620	1863	Putative helicase	ATP-dependent DNA helicase pcrA (EC 3.6.1.-)	Putative helicase	Lactobacillus crispatus 125-2-CHN	PF13245.1|PF13538.1|PF00580.16|PF13361.1	Part of AAA domain|Family description|UvrD/REP helicase N-terminal domain|UvrD-like helicase C-terminal domain	COG0210,COG1074	L	NA	NA	NA	NA	K03657	DNA helicase II / ATP-dependent DNA helicase PcrA	EC:3.6.4.12	NA	NA	NA	1	NA	1	NA	LACT02368	0	0	0	1	0	0	0	1	1	0	3	0	0	-	-	-	ZP_05549610.1,
ZP_05549611.1	HMPREF5045_01422	Lactobacillus crispatus 125-2-CHN	NZ_GG698761	392860	393237	+	predicted protein	125	378	conserved protein	putative_protein	Putative uncharacterized protein	Lactobacillus crispatus MV-3A-US	NA	NA	NA	NA	NA	NA	NA	NA	NA	NA	NA	NA	NA	NA	1	NA	1	NA	LACT02224	0	0	0	1	1	0	0	1	1	0	4	0	0	-	-	-	ZP_05549611.1,
ZP_05549612.1	HMPREF5045_01423	Lactobacillus crispatus 125-2-CHN	NZ_GG698761	393442	396435	+	conserved hypothetical protein	997	2994	Superfamily I DNA/RNA helicase protein	Superfamily I DNA/RNA helicase protein	Putative uncharacterized protein	Lactobacillus crispatus 125-2-CHN	PF13245.1|PF13087.1|PF13086.1	Part of AAA domain|AAA domain|AAA domain	COG1112	L	NA	NA	NA	NA	NA	NA	NA	NA	NA	1	1	NA	1	NA	LACT02225	0	0	0	1	1	0	0	1	1	0	4	0	0	-	-	-	ZP_05549612.1,
ZP_05549613.1	HMPREF5045_01424	Lactobacillus crispatus 125-2-CHN	NZ_GG698761	396736	397722	+	abi family protein	328	987	Abi family protein	FIG00754708: hypothetical protein	Putative uncharacterized protein	Lactobacillus crispatus 125-2-CHN	PF07751.6	Abi-like protein	COG4823,cl01988	V	NA	NA	NA	NA	NA	NA	NA	NA	NA	1	1	NA	1	NA	LACT02018	1	0	0	1	1	0	0	1	1	0	5	0	0	YP_003602214.1,	-	-	ZP_05549613.1,
ZP_05549614.1	HMPREF5045_01425	Lactobacillus crispatus 125-2-CHN	NZ_GG698761	397980	399959	+	inulosucrase	659	1980	Levansucrase	Fructosyltransfearse Ftf	Levansucrase	Lactobacillus crispatus 125-2-CHN	PF02435.11	Levansucrase/Invertase	NA	NA	NA	NA	NA	NA	K00692	levansucrase	EC:2.4.1.10	NA	NA	1	1	NA	1	NA	LACT02017	1	0	0	1	1	0	0	1	1	0	5	0	0	YP_003602213.1,	-	-	ZP_05549614.1,
ZP_05549615.1	HMPREF5045_01426	Lactobacillus crispatus 125-2-CHN	NZ_GG698761	400472	401026	+	predicted protein	184	555	conserved protein	putative_protein	Putative uncharacterized protein	Lactobacillus crispatus JV-V01	NA	NA	NA	NA	NA	NA	NA	NA	NA	NA	NA	NA	NA	1	1	NA	1	NA	LACT02039	0	1	0	1	1	0	0	1	1	0	5	0	0	-	EEJ69724.1,	-	ZP_05549615.1,
ZP_05549616.1	HMPREF5045_01427	Lactobacillus crispatus 125-2-CHN	NZ_GG698761	401013	401411	+	predicted protein	132	399	conserved protein	FIG00754495: hypothetical protein	Putative uncharacterized protein	Lactobacillus crispatus JV-V01	NA	NA	NA	NA	NA	NA	NA	NA	NA	NA	NA	NA	NA	1	1	NA	1	NA	LACT02040	0	1	0	1	1	0	0	1	1	0	5	0	0	-	EEJ69725.1,	-	ZP_05549616.1,
ZP_05549617.1	HMPREF5045_01428	Lactobacillus crispatus 125-2-CHN	NZ_GG698761	401421	401837	+	predicted protein	138	417	conserved protein	FIG00753552: hypothetical protein	Predicted protein	Lactobacillus crispatus 125-2-CHN	NA	NA	NA	NA	NA	NA	NA	NA	NA	NA	NA	NA	NA	1	1	NA	1	NA	LACT02041	0	1	0	1	1	0	0	1	1	0	5	0	0	-	EEJ69726.1,	-	ZP_05549617.1,
ZP_05549618.1	HMPREF5045_01429	Lactobacillus crispatus 125-2-CHN	NZ_GG698761	402110	402367	-	transposase	85	258	Transposase	Mobile element protein	Transposase, IS256 family	Lactobacillus crispatus 125-2-CHN	PF00872.13	Transposase, Mutator family	COG3328	L	NA	NA	NA	NA	NA	NA	NA	NA	NA	1	2	NA	1	NA	ZP_05549618.1	0	0	0	1	0	0	0	0	0	0	1	0	1	-	-	-	ZP_05549618.1
ZP_05549619.1	HMPREF5045_01430	Lactobacillus crispatus 125-2-CHN	NZ_GG698761	403445	404407	+	mannose-6-phosphate isomerase, class I	320	963	Mannose-6-phosphate isomerase	Mannose-6-phosphate isomerase (EC 5.3.1.8)	Mannose-6-phosphate isomerase	Lactobacillus crispatus 125-2-CHN	PF01238.16	Phosphomannose isomerase type I	COG1482	G	NA	NA	NA	NA	K01809	mannose-6-phosphate isomerase	EC:5.3.1.8	NA	NA	1	1	NA	1	NA	LACT00024	1	2	1	2	2	1	2	2	2	1	10	1	0	YP_003601221.1,	EEJ70562.1,EEJ69722.1,	EEU29339.1,	ZP_05548311.1,ZP_05549619.1,
ZP_05549620.1	HMPREF5045_01431	Lactobacillus crispatus 125-2-CHN	NZ_GG698761	404542	405825	+	conserved hypothetical protein	427	1284	Twin-arginine translocation pathway signal	FIG00751249: hypothetical protein	Putative uncharacterized protein	Lactobacillus crispatus 125-2-CHN	PF06824.6	Protein of unknown function (DUF1237)	COG3538	S	NA	NA	NA	NA	K09704	hypothetical protein	NA	NA	NA	1	1	1	1	NA	LACT01835	0	1	0	1	1	1	1	1	1	0	7	0	0	-	EEJ69721.1,	-	ZP_05549620.1,
ZP_05549621.1	HMPREF5045_01432	Lactobacillus crispatus 125-2-CHN	NZ_GG698761	407698	408156	+	PTS system fructose-specific IIA component	152	459	PTS system IIA component protein	PTS system, fructose-specific IIA component (EC 2.7.1.69) / PTS system, fructose-specific IIB component (EC 2.7.1.69) / PTS system, fructose-specific IIC component (EC 2.7.1.69)	PTS system fructose-specific IIA component	Lactobacillus crispatus MV-3A-US	PF00359.17	Phosphoenolpyruvate-dependent sugar phosphotransferase system, EIIA 2	COG1762,COG4668,cl00163	G,T	NA	NA	NA	NA	K02768	PTS system, fructose-specific IIA component	EC:2.7.1.69	NA	NA	1	1	1	1	NA	LACT01831	0	1	0	1	1	1	1	1	1	0	7	0	0	-	EEJ69716.1,	-	ZP_05549621.1,
ZP_05549622.1	HMPREF5045_01433	Lactobacillus crispatus 125-2-CHN	NZ_GG698761	408153	408476	+	PTS system fructose-specific IIB component	107	324	PTS system IIB component protein	PTS system, fructose-specific IIBC component (EC 2.7.1.69)	PTS system, fructose-specific, IIB component	Lactobacillus crispatus 125-2-CHN	PF02302.12	PTS system, Lactose/Cellobiose specific IIB subunit	COG1445,cl10014	G	NA	NA	NA	NA	K02769	PTS system, fructose-specific IIB component	EC:2.7.1.69	NA	NA	1	1	1	1	NA	LACT01832	0	1	0	1	1	1	1	1	1	0	7	0	0	-	EEJ69717.1,	-	ZP_05549622.1,
ZP_05549623.1	HMPREF5045_01434	Lactobacillus crispatus 125-2-CHN	NZ_GG698761	408521	409627	+	PTS system fructose-specific IIC component	368	1107	PTS system fructose-specific IIC component	hypothetical protein	Phosphotransferase system, EIIC	Lactobacillus crispatus 125-2-CHN	PF02378.13	Phosphotransferase system, EIIC	COG1263,COG1299,cl17425,cl17885	G	NA	NA	NA	NA	K02770	PTS system, fructose-specific IIC component	NA	NA	NA	1	1	1	1	NA	LACT01833	0	1	0	1	1	1	1	1	1	0	7	0	0	-	EEJ69718.1,	-	ZP_05549623.1,
ZP_05549624.1	HMPREF5045_01435	Lactobacillus crispatus 125-2-CHN	NZ_GG698761	409735	412401	+	alpha-mannosidase/fructosidase	888	2667	Glycosyl hydrolase, family 38	Alpha-mannosidase (EC 3.2.1.24)	Alpha-mannosidase	Lactobacillus crispatus JV-V01	PF07748.8|PF01074.17|PF09261.6	Glycosyl hydrolases family 38 C-terminal domain|Glycosyl hydrolases family 38 N-terminal domain|Alpha mannosidase, middle domain	COG0383	G	NA	NA	NA	NA	K15524	mannosylglycerate hydrolase	EC:3.2.1.170	NA	NA	1	1	1	1	NA	LACT01710	0	1	1	1	1	1	1	1	1	0	8	0	0	-	EEJ69719.1,	EEU27688.1,	ZP_05549624.1,
ZP_05549625.1	HMPREF5045_01436	Lactobacillus crispatus 125-2-CHN	NZ_GG698761	412446	413963	+	transcription antiterminator	506	1518	PRD domain protein	hypothetical protein	Putative uncharacterized protein (Fragment)	Lactobacillus crispatus 125-2-CHN	PF08279.7|PF05043.8|PF00874.15	HTH domain|Mga helix-turn-helix domain|PRD domain	COG3711	K	NA	NA	NA	NA	K03491	lichenan operon transcriptional antiterminator	NA	NA	NA	1	1	1	1	NA	LACT01834	0	1	1	1	1	0	1	1	1	0	7	0	0	-	EEJ69720.1,	EEU27687.1,	ZP_05549625.1,
ZP_05549626.1	HMPREF5045_01437	Lactobacillus crispatus 125-2-CHN	NZ_GG698761	417065	417514	+	transcription antiterminator	149	450	Transcription antiterminator	hypothetical protein	Putative uncharacterized protein (Fragment)	Lactobacillus crispatus 125-2-CHN	PF00359.17	Phosphoenolpyruvate-dependent sugar phosphotransferase system, EIIA 2	COG1762,COG4668,cl00163	G,T	NA	NA	NA	NA	NA	NA	NA	NA	NA	NA	1	1	1	NA	LACT02169	0	1	1	1	0	1	0	0	0	0	4	0	0	-	EEJ69713.1,	EEU27686.1,	ZP_05549626.1,
ZP_05549627.1	HMPREF5045_01438	Lactobacillus crispatus 125-2-CHN	NZ_GG698761	417525	420149	+	conserved hypothetical protein	874	2625	Glycosyl hydrolase, family 38	glycosyl hydrolase, family 38	Glycosyl hydrolase family 38 N-terminal domain protein	Lactobacillus crispatus 125-2-CHN	PF01074.17|PF09261.6	Glycosyl hydrolases family 38 N-terminal domain|Alpha mannosidase, middle domain	COG0383	G	NA	NA	NA	NA	K15524	mannosylglycerate hydrolase	EC:3.2.1.170	NA	NA	NA	1	1	1	NA	LACT01709	0	1	1	1	1	1	1	1	1	0	8	0	0	-	EEJ69714.1,	EEU27685.1,	ZP_05549627.1,
ZP_05549628.1	HMPREF5045_01439	Lactobacillus crispatus 125-2-CHN	NZ_GG698761	420302	420736	+	transposase	145	435	Transposase	Mobile element protein	Transposase	Lactobacillus crispatus MV-3A-US	PF13936.1	Helix-turn-helix domain	COG2826	L	NA	NA	NA	NA	NA	NA	NA	NA	NA	NA	1	NA	1	NA	LACT01923	0	1	0	1	1	1	1	0	1	0	6	0	0	-	EEJ69715.1,	-	ZP_05549628.1,
ZP_05549629.1	HMPREF5045_01440	Lactobacillus crispatus 125-2-CHN	NZ_GG698761	421071	421220	+	transposase	49	150	Transposase	Mobile element protein	Predicted protein	Lactobacillus crispatus 125-2-CHN	NA	NA	COG2826	L	NA	NA	NA	NA	NA	NA	NA	NA	NA	NA	2	NA	1	NA	ZP_05549629.1	0	0	0	1	0	0	0	0	0	0	1	0	1	-	-	-	ZP_05549629.1
ZP_05549630.1	HMPREF5045_01441	Lactobacillus crispatus 125-2-CHN	NZ_GG698761	421349	422032	-	transcriptional regulator	227	684	SIS domain protein	phosphosugar-binding transcriptional regulator, putative	SIS domain protein	Lactobacillus crispatus 214-1	PF01380.17|PF01418.12	SIS domain|Helix-turn-helix domain, rpiR family	COG0449,COG0794,COG1737,COG2222,cl00389	K,M	NA	NA	NA	NA	NA	NA	NA	NA	NA	NA	1	NA	1	NA	LACT01830	0	1	1	1	1	1	1	0	1	0	7	0	0	-	EEJ69705.1,	EEU27684.1,	ZP_05549630.1,
ZP_05549631.1	HMPREF5045_01442	Lactobacillus crispatus 125-2-CHN	NZ_GG698761	422099	422725	+	conserved hypothetical protein	208	627	Conserved domain protein	conserved domain protein	Putative uncharacterized protein	Lactobacillus crispatus MV-1A-US	PF12002.3	MgsA AAA+ ATPase C terminal	COG2256	L	NA	NA	NA	NA	NA	NA	NA	NA	NA	NA	1	NA	1	NA	LACT01708	0	1	1	1	1	1	1	1	1	0	8	0	0	-	EEJ69706.1,	EEU27683.1,	ZP_05549631.1,
ZP_05549632.1	HMPREF5045_01443	Lactobacillus crispatus 125-2-CHN	NZ_GG698761	422769	424088	+	PTS system cellobiose-specific IIC component	439	1320	PTS system, lactose/cellobiose family IIC component	PTS system, cellobiose-specific IIC component (EC 2.7.1.69)	PTS system cellobiose-specific IIC component	Lactobacillus crispatus MV-3A-US	PF02378.13	Phosphotransferase system, EIIC	COG1455,cl17295	G	NA	NA	NA	NA	K02761	PTS system, cellobiose-specific IIC component	NA	NA	NA	NA	1	NA	1	NA	LACT01479	1	1	1	1	1	1	1	1	1	0	9	0	0	YP_003601899.1,	EEJ69707.1,	EEU27682.1,	ZP_05549632.1,
ZP_05549633.1	HMPREF5045_01444	Lactobacillus crispatus 125-2-CHN	NZ_GG698761	424343	426499	+	predicted protein	718	2157	conserved protein	FIG00751043: hypothetical protein	Putative uncharacterized protein	Lactobacillus crispatus JV-V01	NA	NA	NA	NA	NA	NA	NA	NA	NA	NA	NA	NA	NA	NA	1	NA	1	NA	LACT01532	1	1	1	1	1	1	1	1	1	0	9	0	0	YP_003602190.1,	EEJ69708.1,	EEU27681.1,	ZP_05549633.1,
ZP_05549634.1	HMPREF5045_01445	Lactobacillus crispatus 125-2-CHN	NZ_GG698761	426516	427079	+	acetyltransferase	187	564	Acetyltransferase	putative acetyltransferase	Putative acetyltransferase	Lactobacillus crispatus 125-2-CHN	PF13508.1|PF13523.1|PF00583.19|PF13673.1	Acetyltransferase (GNAT) domain|Acetyltransferase (GNAT) domain|Acetyltransferase (GNAT) family|Acetyltransferase (GNAT) domain	COG0456,COG1670,COG3393	J,R	NA	NA	NA	NA	NA	NA	NA	NA	NA	NA	1	NA	1	NA	LACT01531	1	1	1	1	1	1	1	1	1	0	9	0	0	YP_003602189.1,	EEJ69709.1,	EEU27680.1,	ZP_05549634.1,
ZP_05549635.1	HMPREF5045_01446	Lactobacillus crispatus 125-2-CHN	NZ_GG698761	427294	427851	+	hypoxanthine phosphoribosyltransferase	185	558	Hypoxanthine phosphoribosyltransferase	Hypoxanthine-guanine phosphoribosyltransferase (EC 2.4.2.8)	Hypoxanthine phosphoribosyltransferase	Lactobacillus crispatus JV-V01	PF00156.22	Phosphoribosyl transferase domain	COG0462,COG0634,COG2065,COG2236,cl00309	E,F,R	NA	NA	NA	NA	K00760	hypoxanthine phosphoribosyltransferase	EC:2.4.2.8	NA	NA	NA	1	NA	1	NA	LACT01530	1	1	1	1	1	1	1	1	1	0	9	0	0	YP_003602188.1,	EEJ69710.1,	EEU27679.1,	ZP_05549635.1,
ZP_05549636.1	HMPREF5045_01447	Lactobacillus crispatus 125-2-CHN	NZ_GG698761	427877	428419	-	conserved hypothetical protein	180	543	Putative transcriptional regulator	Transcriptional regulator, ArsR family	Putative uncharacterized protein	Lactobacillus crispatus 125-2-CHN	NA	NA	COG1309	K	NA	NA	NA	NA	NA	NA	NA	NA	NA	NA	1	NA	1	NA	LACT01529	1	1	1	1	1	1	1	1	1	0	9	0	0	YP_003602187.1,	EEJ69711.1,	EEU27678.1,	ZP_05549636.1,
ZP_05549637.1	HMPREF5045_01448	Lactobacillus crispatus 125-2-CHN	NZ_GG698761	429030	429701	-	conserved hypothetical protein	223	672	Surface exclusion protein	FIG00743478: hypothetical protein	Putative membrane protein	Lactobacillus crispatus 125-2-CHN	NA	NA	NA	NA	NA	NA	NA	NA	NA	NA	NA	NA	NA	NA	1	NA	1	NA	LACT01528	1	1	1	1	1	1	1	1	1	0	9	0	0	YP_003602186.1,	EEJ69701.1,	EEU27677.1,	ZP_05549637.1,
ZP_05549638.1	HMPREF5045_01449	Lactobacillus crispatus 125-2-CHN	NZ_GG698761	430521	431858	+	maltose-6'-phosphate glucosidase	445	1338	Maltose-6'-phosphate glucosidase	Maltose-6'-phosphate glucosidase (EC 3.2.1.122)	Maltose-6'-phosphate glucosidase	Lactobacillus crispatus 125-2-CHN	PF11975.3|PF02056.11	Family 4 glycosyl hydrolase C-terminal domain|Family 4 glycosyl hydrolase	COG1486	G	NA	NA	NA	NA	K01232	maltose-6'-phosphate glucosidase	EC:3.2.1.122	NA	NA	NA	1	NA	1	NA	LACT01086	1	1	1	1	1	1	1	1	1	1	10	1	0	YP_003602185.1,	EEJ69702.1,	EEU27676.1,	ZP_05549638.1,
ZP_05549639.1	HMPREF5045_01450	Lactobacillus crispatus 125-2-CHN	NZ_GG698761	431990	432763	+	transcriptional regulator	257	774	Transcriptional regulator	transcriptional regulator	Transcriptional regulator	Lactobacillus crispatus 125-2-CHN	PF01380.17|PF01418.12	SIS domain|Helix-turn-helix domain, rpiR family	COG1737	K	NA	NA	NA	NA	NA	NA	NA	NA	NA	NA	1	NA	1	NA	LACT01085	1	1	1	1	1	1	1	1	1	1	10	1	0	YP_003602184.1,	EEJ69703.1,	EEU27675.1,	ZP_05549639.1,
ZP_05549640.1	HMPREF5045_01451	Lactobacillus crispatus 125-2-CHN	NZ_GG698761	432775	433767	+	L-asparaginase	330	993	L-asparaginase	L-asparaginase (EC 3.5.1.1)	L-asparaginase	Lactobacillus crispatus MV-3A-US	PF00710.15	Asparaginase	COG0252,cl00216	E,J	NA	NA	NA	NA	K01424	L-asparaginase	EC:3.5.1.1	NA	NA	NA	1	NA	1	NA	LACT01084	1	1	1	1	1	1	1	1	1	1	10	1	0	YP_003602183.1,	EEJ69704.1,	EEU27674.1,	ZP_05549640.1,
ZP_05549641.1	HMPREF5045_01452	Lactobacillus crispatus 125-2-CHN	NZ_GG698761	434054	434347	+	conserved hypothetical protein	97	294	conserved protein	FIG00749134: hypothetical protein	Putative uncharacterized protein	Lactobacillus crispatus 125-2-CHN	NA	NA	NA	NA	NA	NA	NA	NA	NA	NA	NA	NA	NA	NA	1	NA	1	NA	LACT01083	1	1	1	1	1	1	1	1	1	1	10	1	0	YP_003602182.1,	EEJ69685.1,	EEU27673.1,	ZP_05549641.1,
ZP_05549642.1	HMPREF5045_01453	Lactobacillus crispatus 125-2-CHN	NZ_GG698761	434403	434801	+	PTS system IIA component	132	399	PTS system, IIA component	putative PTS system, IIA component	PTS system, IIA component	Lactobacillus crispatus (strain ST1)	PF03610.11	PTS system fructose IIA component	COG2893,cl00025	G	NA	NA	NA	NA	K02793	PTS system, mannose-specific IIA component	EC:2.7.1.69	NA	NA	NA	1	NA	1	NA	LACT01082	1	1	1	1	1	1	1	1	1	1	10	1	0	YP_003602181.1,	EEJ69686.1,	EEU27672.1,	ZP_05549642.1,
ZP_05549643.1	HMPREF5045_01454	Lactobacillus crispatus 125-2-CHN	NZ_GG698761	435978	437498	-	cation-transporting ATPase	506	1521	Cation-transporting ATPase, E1-E2 family	cation-transporting ATPase	E1-E2 ATPase	Lactobacillus crispatus 125-2-CHN	PF13246.1|PF00122.15|PF00690.21	Putative hydrolase of sodium-potassium ATPase alpha subunit|E1-E2 ATPase|Cation transporter/ATPase, N-terminus	COG0474,COG2216,COG2217	P	NA	NA	NA	NA	NA	NA	NA	NA	NA	NA	1	NA	1	NA	LACT01527	1	1	1	1	1	1	1	0	1	1	9	0	0	YP_003602180.1,	EEJ69687.1,	EEU27671.1,	ZP_05549643.1,
ZP_05549644.1	HMPREF5045_01455	Lactobacillus crispatus 125-2-CHN	NZ_GG698761	437678	438364	-	conserved hypothetical protein	228	687	conserved protein	FIG00743307: hypothetical protein	Putative uncharacterized protein	Lactobacillus crispatus CTV-05	PF13643.1	Domain of unknown function (DUF4145)	NA	NA	NA	NA	NA	NA	NA	NA	NA	NA	NA	NA	1	NA	1	NA	LACT01081	1	1	1	1	1	1	1	1	1	1	10	1	0	YP_003602179.1,	EEJ69688.1,	EEU27670.1,	ZP_05549644.1,
ZP_05549645.1	HMPREF5045_01456	Lactobacillus crispatus 125-2-CHN	NZ_GG698761	438505	439776	+	conserved hypothetical protein	423	1272	conserved protein	FIG00745852: hypothetical protein	Putative uncharacterized protein	Lactobacillus crispatus 214-1	NA	NA	COG4640	S	NA	NA	NA	NA	NA	NA	NA	NA	NA	NA	1	NA	1	NA	LACT01080	1	1	1	1	1	1	1	1	1	1	10	1	0	YP_003602178.1,	EEJ69689.1,	EEU27669.1,	ZP_05549645.1,
ZP_05549646.1	HMPREF5045_01457	Lactobacillus crispatus 125-2-CHN	NZ_GG698761	439919	440569	-	phosphoglycerate mutase	216	651	Phosphoglycerate mutase	Hypothetical, related to broad specificity phosphatases COG0406	Phosphoglycerate mutase	Lactobacillus crispatus (strain ST1)	PF00300.17	Histidine phosphatase superfamily (branch 1)	COG0406,COG0588,COG2062,cl11399	G,T	NA	NA	NA	NA	K15634	probable phosphoglycerate mutase	EC:5.4.2.1	NA	NA	NA	1	NA	1	NA	LACT01079	1	1	1	1	1	1	1	1	1	1	10	1	0	YP_003602177.1,	EEJ69690.1,	EEU27668.1,	ZP_05549646.1,
ZP_05549647.1	HMPREF5045_01458	Lactobacillus crispatus 125-2-CHN	NZ_GG698761	440630	441286	-	Zn-dependent protease	218	657	Matrixin	FIG00742102: hypothetical protein	Zn-dependent protease	Lactobacillus crispatus 125-2-CHN	PF12388.3|PF07998.6|PF00413.19|PF11350.3	Dual-action HEIGH metallo-peptidase|Peptidase family M54|Matrixin|Protein of unknown function (DUF3152)	COG1913,COG5549,cl00064,cl17349	O,R	NA	NA	NA	NA	NA	NA	NA	MER084977	M10X	1	1	NA	1	NA	LACT01078	1	1	1	1	1	1	1	1	1	1	10	1	0	YP_003602176.1,	EEJ69691.1,	EEU27667.1,	ZP_05549647.1,
ZP_05549648.1	HMPREF5045_01459	Lactobacillus crispatus 125-2-CHN	NZ_GG698761	441475	443781	+	ATP-dependent helicase	768	2307	Possible DNA helicase	Superfamily I DNA and RNA helicases	ATP-dependent helicase	Lactobacillus crispatus 125-2-CHN	PF13538.1	Family description	COG0210,COG1074,COG3973	L,R	NA	NA	NA	NA	K03657	DNA helicase II / ATP-dependent DNA helicase PcrA	EC:3.6.4.12	NA	NA	1	1	NA	1	NA	LACT01077	1	1	1	1	1	1	1	1	1	1	10	1	0	YP_003602175.1,	EEJ69692.1,	EEU27666.1,	ZP_05549648.1,
ZP_05549649.1	HMPREF5045_01460	Lactobacillus crispatus 125-2-CHN	NZ_GG698761	444215	444862	+	ABC transporter	215	648	ABC transporter, permease protein	ABC transporter membrane-spanning permease - glutamine transport	ABC transporter, permease protein	Lactobacillus crispatus 214-1	PF00528.17	Binding-protein-dependent transport system inner membrane component	COG0555,COG0600,COG0765,COG1178,COG2011,COG3639,COG4160,COG4215,COG4597,cl00427	E,O,P	NA	NA	NA	NA	K02029	polar amino acid transport system permease protein	NA	NA	NA	1	1	NA	1	NA	LACT01076	1	1	1	1	1	1	1	1	1	1	10	1	0	YP_003602174.1,	EEJ69693.1,	EEU27665.1,	ZP_05549649.1,
ZP_05549650.1	HMPREF5045_01461	Lactobacillus crispatus 125-2-CHN	NZ_GG698761	444876	445496	+	ABC transporter	206	621	ABC transporter	ABC-type polar amino acid transport system, ATPase component	Glutamine ABC transporter	Lactobacillus crispatus 125-2-CHN	PF13304.1|PF00005.22	AAA domain|ABC transporter	COG0396,COG0410,COG0411,COG0419,COG0444,COG0488,COG1101,COG1116,COG1117,COG1118,COG1119,COG1120,COG1121,COG1122,COG1123,COG1124,COG1125,COG1126,COG1127,COG1129,COG1131,COG1132,COG1134,COG1135,COG1136,COG1137,COG1245,COG2274,COG2401,COG2884,COG3638,COG3839,COG3840,COG3842,COG3845,COG3950,COG4107,COG4133,COG4136,COG4138,COG4148,COG4152,COG4161,COG4167,COG4170,COG4172,COG4175,COG4178,COG4181,COG4525…	C,D,E,G,H,L,M,O,P,Q,R,V	NA	NA	NA	NA	K02028	polar amino acid transport system ATP-binding protein	EC:3.6.3.21	NA	NA	1	1	NA	1	NA	LACT01075	1	1	1	1	1	1	1	1	1	1	10	1	0	YP_003602173.1,	EEJ69694.1,	EEU27664.1,	ZP_05549650.1,
ZP_05549651.1	HMPREF5045_01462	Lactobacillus crispatus 125-2-CHN	NZ_GG698761	445500	446315	+	ABC transporter	271	816	Amino acid ABC transporter	amino acid ABC transporter, amino acid-binding protein	Amino acid ABC transporter substrate-binding protein	Lactobacillus crispatus MV-3A-US	PF00497.15	Bacterial extracellular solute-binding proteins, family 3	COG0834,COG3221,COG4623	E,M,P,T	NA	NA	NA	NA	K02030	polar amino acid transport system substrate-binding protein	NA	NA	NA	1	1	NA	1	NA	LACT01074	1	1	1	1	1	1	1	1	1	1	10	1	0	YP_003602172.1,	EEJ69695.1,	EEU27663.1,	ZP_05549651.1,
ZP_05549652.1	HMPREF5045_01463	Lactobacillus crispatus 125-2-CHN	NZ_GG698761	446317	446766	+	acetyltransferase	149	450	Acetyltransferase	GNAT family acetyltransferase YjcF	Acetyltransferase	Lactobacillus crispatus 125-2-CHN	PF00583.19|PF13508.1	Acetyltransferase (GNAT) family|Acetyltransferase (GNAT) domain	COG2153,cl17182	R	NA	NA	NA	NA	NA	NA	NA	NA	NA	1	1	NA	1	NA	LACT01073	1	1	1	1	1	1	1	1	1	1	10	1	0	YP_003602171.1,	EEJ69696.1,	EEU27662.1,	ZP_05549652.1,
ZP_05549653.1	HMPREF5045_01464	Lactobacillus crispatus 125-2-CHN	NZ_GG698761	446763	447320	-	arylesterase	185	558	Arylesterase	Arylesterase (EC 3.1.1.2)	Arylesterase	Lactobacillus crispatus 125-2-CHN	PF00657.17|PF13472.1	GDSL-like Lipase/Acylhydrolase|GDSL-like Lipase/Acylhydrolase family	COG2755,COG2845,cl01053	E,S	NA	NA	NA	NA	NA	NA	NA	NA	NA	1	1	NA	1	NA	LACT01072	1	1	1	1	1	1	1	1	1	1	10	1	0	YP_003602170.1,	EEJ69697.1,	EEU27661.1,	ZP_05549653.1,
ZP_05549654.1	HMPREF5045_01465	Lactobacillus crispatus 125-2-CHN	NZ_GG698761	447380	448294	+	pantothenate kinase	304	915	Pantothenate kinase	Pantothenate kinase (EC 2.7.1.33)	Pantothenate kinase	Lactobacillus crispatus 125-2-CHN	PF00485.13	Phosphoribulokinase / Uridine kinase family	COG0572,COG1072,COG4240,cl17190	F,H,R	NA	NA	NA	NA	K00867	type I pantothenate kinase	EC:2.7.1.33	NA	NA	1	1	NA	1	NA	LACT01071	1	1	1	1	1	1	1	1	1	1	10	1	0	YP_003602169.1,	EEJ69698.1,	EEU27660.1,	ZP_05549654.1,
ZP_05549655.1	HMPREF5045_01466	Lactobacillus crispatus 125-2-CHN	NZ_GG698761	448412	448987	+	translation elongation factor P	191	576	Elongation factor P	Translation elongation factor P	Elongation factor P 1	Lactobacillus crispatus JV-V01	PF01132.15|PF08207.7|PF09285.6	Elongation factor P (EF-P) OB domain|Elongation factor P (EF-P) KOW-like domain|Elongation factor P, C-terminal	COG0231	J	NA	NA	NA	NA	K02356	elongation factor P	NA	NA	NA	1	1	NA	1	NA	LACT01070	1	1	1	1	1	1	1	1	1	1	10	1	0	YP_003602168.1,	EEJ69699.1,	EEU27659.1,	ZP_05549655.1,
ZP_05549656.1	HMPREF5045_01467	Lactobacillus crispatus 125-2-CHN	NZ_GG698761	449034	449435	-	conserved hypothetical protein	133	402	Lipoprotein	FIG00748310: hypothetical protein	Putative uncharacterized protein	Lactobacillus crispatus 125-2-CHN	PF03413.14	Peptidase propeptide and YPEB domain	COG3212	S	NA	NA	NA	NA	NA	NA	NA	NA	NA	1	1	NA	1	NA	LACT01069	1	1	1	1	1	1	1	1	1	1	10	1	0	YP_003602167.1,	EEJ69700.1,	EEU27658.1,	ZP_05549656.1,
ZP_05549657.1	HMPREF5045_01468	Lactobacillus crispatus 125-2-CHN	NZ_GG698761	449832	450863	+	transposase	343	1032	Transposase	Mobile element protein	Transposase, IS605 OrfB family protein	Lactobacillus crispatus 125-2-CHN	PF07282.6|PF01385.14	Putative transposase DNA-binding domain|Probable transposase	COG0675	L	NA	NA	NA	NA	K07496	putative transposase	NA	NA	NA	1	1	NA	1	NA	LACT00010	1	2	2	2	3	3	2	3	3	3	10	1	0	YP_003602349.1,	EEJ69680.1,EEJ69841.1,	EEU27419.1,EEU28129.1,	ZP_05549657.1,ZP_05549185.1,
ZP_05549658.1	HMPREF5045_01469	Lactobacillus crispatus 125-2-CHN	NZ_GG698761	451409	451804	-	conserved hypothetical protein	131	396	Membrane protein	Integral membrane protein	Putative uncharacterized protein	Lactobacillus crispatus MV-3A-US	PF06993.7	Protein of unknown function (DUF1304)	COG3759,cl01533	S	NA	NA	NA	NA	K08987	putative membrane protein	NA	NA	NA	1	1	NA	1	NA	LACT01068	1	1	1	1	1	1	1	1	1	1	10	1	0	YP_003602166.1,	EEJ69682.1,	EEU27656.1,	ZP_05549658.1,
ZP_05549659.1	HMPREF5045_01470	Lactobacillus crispatus 125-2-CHN	NZ_GG698761	452105	453751	+	oligopeptide ABC transporter substrate-binding protein	548	1647	Oligopeptide ABC transporter substrate binding protein	Oligopeptide ABC transporter, periplasmic oligopeptide-binding protein OppA (TC 3.A.1.5.1)	Bacterial extracellular solute-binding protein, family 5	Lactobacillus crispatus 125-2-CHN	PF00496.17	Bacterial extracellular solute-binding proteins, family 5 Middle	COG0747,COG4166,COG4533	E,R	NA	NA	NA	NA	K15580	oligopeptide transport system substrate-binding protein	NA	NA	NA	1	1	NA	1	NA	LACT01067	1	1	1	1	1	1	1	1	1	1	10	1	0	YP_003602165.1,	EEJ69683.1,	EEU27655.1,	ZP_05549659.1,
ZP_05549660.1	HMPREF5045_01471	Lactobacillus crispatus 125-2-CHN	NZ_GG698761	454965	456140	-	predicted protein	391	1176	Possible S-layer	hypothetical protein	no_homologs	Lactobacillus crispatus 125-2-CHN	PF03217.9	Bacterial surface layer protein	NA	NA	SLAP	NA	NA	NA	NA	NA	NA	NA	NA	1	2	NA	1	NA	ZP_05549660.1	0	0	0	1	0	0	0	0	0	0	1	0	1	-	-	-	ZP_05549660.1
ZP_05549661.1	HMPREF5045_01472	Lactobacillus crispatus 125-2-CHN	NZ_GG698761	457369	457824	+	transcriptional regulator	151	456	Transcriptional regulator, MarR family	Transcriptional regulator, MarR family	Transcriptional regulator, MarR family	Lactobacillus crispatus 214-1	PF13463.1|PF01047.17	Winged helix DNA-binding domain|MarR family	COG1846	K	NA	NA	NA	NA	NA	NA	NA	NA	NA	1	1	NA	1	NA	LACT01066	1	1	1	1	1	1	1	1	1	1	10	1	0	YP_003602164.1,	EEJ69672.1,	EEU27653.1,	ZP_05549661.1,
ZP_05549662.1	HMPREF5045_01473	Lactobacillus crispatus 125-2-CHN	NZ_GG698761	457821	458186	+	acetyltransferase	121	366	Protease synthase and sporulation negative regulatory protein pai 1	acetyltransferase	Conserved domain protein	Lactobacillus crispatus 125-2-CHN	PF00583.19|PF13673.1	Acetyltransferase (GNAT) family|Acetyltransferase (GNAT) domain	NA	NA	NA	NA	NA	NA	NA	NA	NA	NA	NA	1	1	NA	1	NA	LACT01526	1	1	1	1	1	1	1	0	1	1	9	0	0	YP_003602163.1,	EEJ69673.1,	EEU27652.1,	ZP_05549662.1,
ZP_05549663.1	HMPREF5045_01474	Lactobacillus crispatus 125-2-CHN	NZ_GG698761	458411	459022	-	conserved hypothetical protein	203	612	Peptidase propeptide and YPEB domain protein	FIG00748696: hypothetical protein	Peptidase propeptide and YPEB domain protein	Lactobacillus crispatus 125-2-CHN	PF03413.14	Peptidase propeptide and YPEB domain	COG3212	S	NA	NA	NA	NA	NA	NA	NA	NA	NA	NA	1	NA	1	NA	LACT01065	1	1	1	1	1	1	1	1	1	1	10	1	0	YP_003602162.1,	EEJ69674.1,	EEU27651.1,	ZP_05549663.1,
ZP_05549664.1	HMPREF5045_01475	Lactobacillus crispatus 125-2-CHN	NZ_GG698761	459160	459588	-	conserved hypothetical protein	142	429	Putative lipoprotein	FIG00743698: hypothetical protein	Peptidase propeptide and YPEB domain protein	Lactobacillus crispatus 125-2-CHN	PF03413.14	Peptidase propeptide and YPEB domain	COG3212	S	NA	NA	NA	NA	NA	NA	NA	NA	NA	NA	1	NA	1	NA	LACT01064	1	1	1	1	1	1	1	1	1	1	10	1	0	YP_003602161.1,	EEJ69675.1,	EEU27650.1,	ZP_05549664.1,
ZP_05549665.1	HMPREF5045_01476	Lactobacillus crispatus 125-2-CHN	NZ_GG698761	459707	460213	-	sensor protein	168	507	Sensor protein	sensor protein	ATPase, histidine kinase-, DNA gyrase B-, and HSP90-like domain protein	Lactobacillus crispatus 125-2-CHN	PF02518.21	Histidine kinase-, DNA gyrase B-, and HSP90-like ATPase	COG0642,COG0643,COG2172,COG2205,COG2972,COG3290,COG3852,COG3920,COG4191,COG4251,COG4585,COG5000,COG5002	N,T	NA	NA	NA	NA	NA	NA	NA	NA	NA	NA	1	NA	1	NA	LACT00077	1	1	1	1	1	1	2	1	1	1	10	1	0	YP_003602160.1,	EEJ69676.1,	EEU27649.1,	ZP_05549665.1,
ZP_05549666.1	HMPREF5045_01477	Lactobacillus crispatus 125-2-CHN	NZ_GG698761	461028	461747	-	response regulator	239	720	Response regulator	two-component system response regulator	DNA-binding response regulator	Lactobacillus crispatus 125-2-CHN	PF00072.19|PF00486.23	Response regulator receiver domain|Transcriptional regulatory protein, C terminal	COG0745,COG0784,COG2197,COG2201,COG2204,COG3279,COG3437,COG3706,COG3707,COG3710,COG3947,COG4565,COG4566,COG4567,COG4753,cl17355	K,N,T	NA	NA	NA	NA	NA	NA	NA	NA	NA	NA	1	NA	1	NA	LACT01063	1	1	1	1	1	1	1	1	1	1	10	1	0	YP_003602159.1,	EEJ69677.1,	EEU27648.1,	ZP_05549666.1,
ZP_05549667.1	HMPREF5045_01478	Lactobacillus crispatus 125-2-CHN	NZ_GG698761	461805	462722	-	prolinase	305	918	Proline iminopeptidase	Proline iminopeptidase (EC 3.4.11.5)	Proline iminopeptidase	Lactobacillus crispatus JV-V01	PF00561.15|PF12695.2|PF12697.2	alpha/beta hydrolase fold|Alpha/beta hydrolase family|Alpha/beta hydrolase family	COG0596,COG2267	I,R	NA	NA	NA	NA	K01259	proline iminopeptidase	EC:3.4.11.5	MER000437	S33	NA	1	NA	1	NA	LACT01062	1	1	1	1	1	1	1	1	1	1	10	1	0	YP_003602158.1,	EEJ69678.1,	EEU27647.1,	ZP_05549667.1,
ZP_05549668.1	HMPREF5045_01479	Lactobacillus crispatus 125-2-CHN	NZ_GG698761	462844	464448	+	ABC transporter	534	1605	ABC transporter	ABC transporter ATPase and permease components	ABC superfamily ATP binding cassette transporter	Lactobacillus crispatus JV-V01	PF00664.18|PF00005.22	ABC transporter transmembrane region|ABC transporter	COG0396,COG0410,COG0411,COG0444,COG0488,COG1101,COG1116,COG1117,COG1118,COG1119,COG1120,COG1121,COG1122,COG1123,COG1124,COG1125,COG1126,COG1127,COG1129,COG1131,COG1132,COG1135,COG1136,COG1137,COG1245,COG2274,COG2884,COG3638,COG3839,COG3840,COG3842,COG3845,COG4107,COG4133,COG4136,COG4148,COG4161,COG4167,COG4172,COG4175,COG4178,COG4181,COG4525,COG4555,COG4559,COG4586,COG4598,COG4604,COG4608,COG4615…	C,D,E,G,H,O,P,Q,R,V	NA	NA	NA	NA	NA	NA	NA	NA	NA	NA	1	NA	1	NA	LACT01061	1	1	1	1	1	1	1	1	1	1	10	1	0	YP_003602157.1,	EEJ69679.1,	EEU27646.1,	ZP_05549668.1,
ZP_05549669.1	HMPREF5045_01480	Lactobacillus crispatus 125-2-CHN	NZ_GG698761	465566	466300	+	flavoprotein	244	735	Flavoprotein	Fumarate reductase, flavoprotein subunit precursor (EC 1.3.99.1)	Oxidoreductase	Lactobacillus crispatus CTV-05	PF13596.1	PAS domain	COG2461	S	NA	NA	NA	NA	NA	NA	NA	NA	NA	NA	1	NA	1	NA	LACT01060	1	1	1	1	1	1	1	1	1	1	10	1	0	YP_003602156.1,	EEJ69666.1,	EEU27645.1,	ZP_05549669.1,
ZP_05549670.1	HMPREF5045_01481	Lactobacillus crispatus 125-2-CHN	NZ_GG698761	466344	466640	-	predicted protein	98	297	conserved protein	FIG00743565: hypothetical protein	Putative uncharacterized protein	Lactobacillus crispatus 125-2-CHN	NA	NA	NA	NA	NA	NA	NA	NA	NA	NA	NA	NA	NA	NA	1	NA	1	NA	LACT01059	1	1	1	1	1	1	1	1	1	1	10	1	0	YP_003602155.1,	EEJ69667.1,	EEU27644.1,	ZP_05549670.1,
ZP_05549671.1	HMPREF5045_01482	Lactobacillus crispatus 125-2-CHN	NZ_GG698761	466708	467640	-	conserved hypothetical protein	310	933	conserved protein	FIG00745802: hypothetical protein	no_homologs	no_homologs	NA	NA	NA	NA	NA	NA	NA	NA	NA	NA	NA	NA	NA	NA	1	NA	1	NA	LACT01922	0	1	1	1	0	1	0	0	1	1	6	0	0	-	EEJ69668.1,	EEU27643.1,	ZP_05549671.1,
ZP_05549672.1	HMPREF5045_01483	Lactobacillus crispatus 125-2-CHN	NZ_GG698761	467615	468328	-	conserved hypothetical protein	237	714	Possible surface protein	putative surface protein	Possible surface protein	Lactobacillus crispatus JV-V01	NA	NA	NA	NA	NA	NA	NA	NA	NA	NA	NA	NA	NA	NA	1	NA	1	NA	LACT01827	0	1	0	1	1	1	1	0	1	1	7	0	0	-	EEJ69669.1,	-	ZP_05549672.1,
ZP_05549673.1	HMPREF5045_01484	Lactobacillus crispatus 125-2-CHN	NZ_GG698761	468328	468579	-	conserved hypothetical protein	83	252	Putative surface protein	putative_protein	no_homologs	Lactobacillus crispatus 125-2-CHN	NA	NA	NA	NA	NA	NA	NA	NA	NA	NA	NA	NA	NA	NA	1	NA	1	NA	LACT02369	0	0	0	1	0	0	0	0	1	1	3	0	0	-	-	-	ZP_05549673.1,
ZP_05549674.1	HMPREF5045_01485	Lactobacillus crispatus 125-2-CHN	NZ_GG698761	468803	469928	+	transposase	375	1126	Transposase (Fragment)	Mobile element protein	Transposase, IS4 family protein	Lactobacillus crispatus CTV-05	PF04693.7|PF13546.1|PF01609.16	Archaeal putative transposase ISC1217|DDE superfamily endonuclease|Transposase DDE domain	NA	NA	NA	NA	NA	NA	NA	NA	NA	NA	NA	NA	1	NA	1	NA	LACT00011	1	2	2	2	1	1	1	8	4	2	10	1	0	YP_003601089.1,	EEJ70715.1,EEJ70214.1,	EEU29528.1,EEU27423.1,	ZP_05549674.1,ZP_05550084.1,
ZP_05549675.1	HMPREF5045_01486	Lactobacillus crispatus 125-2-CHN	NZ_GG698761	471132	472310	+	transposase	392	1179	Transposase	Mobile element protein	Transposase	Lactobacillus crispatus 125-2-CHN	PF10551.4|PF00872.13	MULE transposase domain|Transposase, Mutator family	COG3328	L	NA	NA	NA	NA	NA	NA	NA	NA	NA	NA	1	NA	1	NA	LACT00001	5	2	2	1	1	1	1	69	14	6	10	1	0	YP_003602377.1,YP_003602215.1,YP_003601623.1,YP_003600608.1,YP_003600590.1,	EEJ69788.1,EEJ69097.1,	EEU28081.1,EEU28209.1,	ZP_05549675.1,
ZP_05549676.1	HMPREF5045_01487	Lactobacillus crispatus 125-2-CHN	NZ_GG698761	472382	472741	+	conserved hypothetical protein	119	360	conserved protein	FIG00742241: hypothetical protein	Putative uncharacterized protein	Lactobacillus crispatus 214-1	PF11694.3	Protein of unknown function (DUF3290)	NA	NA	NA	NA	NA	NA	NA	NA	NA	NA	NA	NA	1	NA	1	NA	LACT01058	1	1	1	1	1	1	1	1	1	1	10	1	0	YP_003602150.1,	EEJ70215.1,	EEU27460.1,	ZP_05549676.1,
ZP_05549677.1	HMPREF5045_01488	Lactobacillus crispatus 125-2-CHN	NZ_GG698761	472741	473388	+	conserved hypothetical protein	215	648	Membrane protein	probable membrane protein yetF	Putative uncharacterized protein	Lactobacillus crispatus CTV-05	PF04239.7	Protein of unknown function (DUF421)	COG2323,cl00990	S	NA	NA	NA	NA	NA	NA	NA	NA	NA	NA	1	NA	1	NA	LACT01057	1	1	1	1	1	1	1	1	1	1	10	1	0	YP_003602149.1,	EEJ70216.1,	EEU27459.1,	ZP_05549677.1,
ZP_05549678.1	HMPREF5045_01489	Lactobacillus crispatus 125-2-CHN	NZ_GG698761	473390	474211	+	conserved hypothetical protein	273	822	Sir2 family NAD-dependent protein deacetylase	FIG00744008: hypothetical protein	Sir2 family NAD-dependent protein deacetylase	Lactobacillus crispatus JV-V01	NA	NA	COG0846	K	NA	NA	NA	NA	NA	NA	NA	NA	NA	NA	1	NA	1	NA	LACT01056	1	1	1	1	1	1	1	1	1	1	10	1	0	YP_003602148.1,	EEJ70217.1,	EEU27458.1,	ZP_05549678.1,
ZP_05549679.1	HMPREF5045_01490	Lactobacillus crispatus 125-2-CHN	NZ_GG698761	474227	475183	+	DNA polymerase	318	957	DNA polymerase III	DNA polymerase III, alpha subunit (gram-positive type)	DNA polymerase III	Lactobacillus crispatus 125-2-CHN	PF00533.21|PF00929.19	BRCA1 C Terminus (BRCT) domain|Exonuclease	COG0272,COG0847,COG2176	L	NA	NA	NA	NA	K02342	DNA polymerase III subunit epsilon	EC:2.7.7.7	NA	NA	NA	1	NA	1	NA	LACT01055	1	1	1	1	1	1	1	1	1	1	10	1	0	YP_003602147.1,	EEJ70218.1,	EEU27457.1,	ZP_05549679.1,
ZP_05549680.1	HMPREF5045_01491	Lactobacillus crispatus 125-2-CHN	NZ_GG698761	475193	476047	+	conserved hypothetical protein	284	855	DNA-entry nuclease	DNA-entry nuclease (Competence-specific nuclease) (EC 3.1.30.-)	Putative uncharacterized protein	Lactobacillus crispatus 125-2-CHN	PF13930.1	DNA/RNA non-specific endonuclease	NA	NA	NA	NA	NA	NA	K15051	DNA-entry nuclease	NA	NA	NA	NA	1	NA	1	NA	LACT01054	1	1	1	1	1	1	1	1	1	1	10	1	0	YP_003602146.1,	EEJ70219.1,	EEU27456.1,	ZP_05549680.1,
ZP_05549681.1	HMPREF5045_01492	Lactobacillus crispatus 125-2-CHN	NZ_GG698761	476104	477531	+	dipeptidase	475	1428	Dipeptidase	dipeptidase	Dipeptidase	Lactobacillus crispatus MV-1A-US	PF03577.10	Peptidase family C69	COG4690,cl17793	E	NA	NA	NA	NA	K08659	dipeptidase	EC:3.4.-.-	MER002163	C69	NA	1	NA	1	NA	LACT01053	1	1	1	1	1	1	1	1	1	1	10	1	0	YP_003602145.1,	EEJ70220.1,	EEU27455.1,	ZP_05549681.1,
ZP_05549682.1	HMPREF5045_01493	Lactobacillus crispatus 125-2-CHN	NZ_GG698761	477787	478875	+	multiple sugar-binding protein	362	1089	ABC transporter, ATP-binding protein	Glycerol-3-phosphate ABC transporter, ATP-binding protein UgpC (TC 3.A.1.1.3)	ABC superfamily ATP binding cassette transporter, ABC protein	Lactobacillus crispatus 125-2-CHN	PF00005.22	ABC transporter	COG0194,COG0396,COG0410,COG0411,COG0419,COG0444,COG0488,COG1101,COG1116,COG1117,COG1118,COG1119,COG1120,COG1121,COG1122,COG1123,COG1124,COG1125,COG1126,COG1127,COG1129,COG1131,COG1132,COG1134,COG1135,COG1136,COG1137,COG1162,COG1245,COG2274,COG2401,COG2884,COG3638,COG3839,COG3840,COG3842,COG3845,COG4107,COG4133,COG4136,COG4138,COG4148,COG4152,COG4161,COG4167,COG4170,COG4172,COG4175,COG4178,COG4181…	C,D,E,F,G,H,L,M,O,P,Q,R,V	NA	NA	NA	NA	K02023	multiple sugar transport system ATP-binding protein	NA	NA	NA	NA	1	NA	1	NA	LACT01052	1	1	1	1	1	1	1	1	1	1	10	1	0	YP_003602144.1,	EEJ70221.1,	EEU27454.1,	ZP_05549682.1,
ZP_05549683.1	HMPREF5045_01494	Lactobacillus crispatus 125-2-CHN	NZ_GG698761	478875	479741	+	sugar ABC transporter	288	867	ABC transporter, permease protein	N-Acetyl-D-glucosamine ABC transport system, permease protein 1	ABC transporter, permease protein	Lactobacillus crispatus CTV-05	PF00528.17	Binding-protein-dependent transport system inner membrane component	COG0395,COG0555,COG1175,COG1176,COG1177,COG1178,COG3833,COG4132,COG4149,COG4208,COG4209,COG4662,cl00427	E,G,H,O,P,R	NA	NA	NA	NA	K02025	multiple sugar transport system permease protein	NA	NA	NA	NA	1	NA	1	NA	LACT01051	1	1	1	1	1	1	1	1	1	1	10	1	0	YP_003602143.1,	EEJ70222.1,	EEU27453.1,	ZP_05549683.1,
ZP_05549684.1	HMPREF5045_01495	Lactobacillus crispatus 125-2-CHN	NZ_GG698761	479745	480569	+	sugar ABC transporter	274	825	ABC transporter, permease protein	Glycerol-3-phosphate ABC transporter, permease protein UgpE (TC 3.A.1.1.3)	Sugar ABC transporter	Lactobacillus crispatus MV-1A-US	PF00528.17	Binding-protein-dependent transport system inner membrane component	COG0395,COG0555,COG1175,COG1176,COG1177,COG1178,COG3833,COG4149,COG4209,cl00427	E,G,O,P	NA	NA	NA	NA	K02026	multiple sugar transport system permease protein	NA	NA	NA	NA	1	NA	1	NA	LACT01050	1	1	1	1	1	1	1	1	1	1	10	1	0	YP_003602142.1,	EEJ70223.1,	EEU27452.1,	ZP_05549684.1,
ZP_05549685.1	HMPREF5045_01496	Lactobacillus crispatus 125-2-CHN	NZ_GG698761	480553	481848	+	metallo-beta-lactamase superfamily hydrolase	431	1296	Metallo-beta-lactamase superfamily hydrolase	Zn-dependent hydrolase (EC 3.-.-.-)	Metallo-beta-lactamase superfamily hydrolase	Lactobacillus crispatus 125-2-CHN	PF12706.2|PF07521.7	Beta-lactamase superfamily domain|RNA-metabolising metallo-beta-lactamase	COG0595,COG1236	J,R	NA	NA	NA	NA	NA	NA	NA	NA	NA	NA	1	NA	1	NA	LACT01049	1	1	1	1	1	1	1	1	1	1	10	1	0	YP_003602141.1,	EEJ70224.1,	EEU27451.1,	ZP_05549685.1,
ZP_05549686.1	HMPREF5045_01497	Lactobacillus crispatus 125-2-CHN	NZ_GG698761	481902	483203	+	glycerol-3-phosphate ABC transporter	433	1302	Glycerol-3-phosphate ABC transporter	Glycerol-3-phosphate ABC transporter, periplasmic glycerol-3-phosphate-binding protein (TC 3.A.1.1.3)	Glycerol-3-phosphate ABC transporter	Lactobacillus crispatus 125-2-CHN	PF13416.1	Bacterial extracellular solute-binding protein	COG0687,COG1653,COG2182	E,G	NA	NA	NA	NA	K02027	multiple sugar transport system substrate-binding protein	NA	NA	NA	NA	1	NA	1	NA	LACT01048	1	1	1	1	1	1	1	1	1	1	10	1	0	YP_003602140.1,	EEJ70225.1,	EEU27450.1,	ZP_05549686.1,
ZP_05549687.1	HMPREF5045_01498	Lactobacillus crispatus 125-2-CHN	NZ_GG698761	483313	484239	+	CorA-family cationic transporter	308	927	CorA family cationic transporter	corA-family cationic transporter	CorA-family cationic transporter	Lactobacillus crispatus MV-3A-US	PF01544.13	CorA-like Mg2+ transporter protein	COG0598	P	NA	NA	NA	NA	NA	NA	NA	NA	NA	NA	1	NA	1	NA	LACT01524	1	1	1	1	1	1	1	0	1	1	9	0	0	YP_003602139.1,	EEJ70226.1,	EEU27449.1,	ZP_05549687.1,
ZP_05549688.1	HMPREF5045_01499	Lactobacillus crispatus 125-2-CHN	NZ_GG698761	484255	485199	+	beta-lactamase	314	945	Beta-lactamase	Beta-lactamase class A	Beta-lactamase	Lactobacillus crispatus 125-2-CHN	PF13354.1	Beta-lactamase enzyme family	NA	NA	NA	NA	NA	NA	K01467	beta-lactamase	EC:3.5.2.6	NA	NA	NA	1	NA	1	NA	LACT01047	1	1	1	1	1	1	1	1	1	1	10	1	0	YP_003602138.1,	EEJ70227.1,	EEU27448.1,	ZP_05549688.1,
ZP_05549689.1	HMPREF5045_01500	Lactobacillus crispatus 125-2-CHN	NZ_GG698761	485332	485907	+	TetR family transcriptional regulator	191	576	Transcriptional regulator	Transcriptional regulator, TetR family	Transcriptional regulator	Lactobacillus crispatus MV-3A-US	PF00440.18	Bacterial regulatory proteins, tetR family	NA	NA	NA	NA	NA	NA	NA	NA	NA	NA	NA	NA	1	NA	1	NA	LACT01046	1	1	1	1	1	1	1	1	1	1	10	1	0	YP_003602137.1,	EEJ70228.1,	EEU27447.1,	ZP_05549689.1,
ZP_05549690.1	HMPREF5045_01501	Lactobacillus crispatus 125-2-CHN	NZ_GG698761	485912	489670	+	membrane protein	1252	3759	Membrane protein	Membrane protein	no_homologs	no_homologs	PF03176.10	MMPL family	COG1033,COG1511,COG2409	R,S	NA	NA	NA	NA	K06994	putative drug exporter of the RND superfamily	NA	NA	NA	NA	1	NA	1	NA	LACT01045	1	1	1	1	1	1	1	1	1	1	10	1	0	YP_003602136.1,	EEJ70229.1,	EEU27446.1,	ZP_05549690.1,
ZP_05549691.1	HMPREF5045_01502	Lactobacillus crispatus 125-2-CHN	NZ_GG698761	489784	490818	+	conserved hypothetical protein	344	1035	Conserved hypothetical membrane protein	FIG00743158: hypothetical protein	Putative uncharacterized protein	Lactobacillus crispatus 125-2-CHN	PF13248.1|PF13240.1	zinc-ribbon domain|zinc-ribbon domain	NA	NA	NA	NA	NA	NA	NA	NA	NA	NA	NA	NA	1	NA	1	NA	LACT01044	1	1	1	1	1	1	1	1	1	1	10	1	0	YP_003602135.1,	EEJ69915.1,	EEU27445.1,	ZP_05549691.1,
ZP_05549692.1	HMPREF5045_01503	Lactobacillus crispatus 125-2-CHN	NZ_GG698761	490868	492250	-	succinic semialdehyde dehydrogenase	460	1383	Aldehyde dehydrogenase	Succinate-semialdehyde dehydrogenase [NAD] (EC 1.2.1.24); Succinate-semialdehyde dehydrogenase [NADP+] (EC 1.2.1.16)	Aldehyde dehydrogenase (NAD) family protein	Lactobacillus crispatus 125-2-CHN	PF00171.17	Aldehyde dehydrogenase family	COG1012,COG4230	C	NA	NA	NA	NA	K00135	succinate-semialdehyde dehydrogenase (NADP+)	EC:1.2.1.16	NA	NA	NA	1	NA	1	NA	LACT01043	1	1	1	1	1	1	1	1	1	1	10	1	0	YP_003602133.1,	EEJ69912.1,	EEU27443.1,	ZP_05549692.1,
ZP_05549693.1	HMPREF5045_01504	Lactobacillus crispatus 125-2-CHN	NZ_GG698761	492412	492915	+	purine trans deoxyribosylase	167	504	Nucleoside deoxyribosyltransferase	Purine trans deoxyribosylase (Nucleoside deoxyribosyltransferase-I) (EC 2.4.2.6)	Nucleoside 2-deoxyribosyltransferase	Lactobacillus crispatus 214-1	PF05014.10	Nucleoside 2-deoxyribosyltransferase	COG3613,cl17818	F	NA	NA	NA	NA	NA	NA	NA	NA	NA	NA	1	NA	1	NA	LACT01042	1	1	1	1	1	1	1	1	1	1	10	1	0	YP_003602132.1,	EEJ69910.1,	EEU27442.1,	ZP_05549693.1,
ZP_05549694.1	HMPREF5045_01505	Lactobacillus crispatus 125-2-CHN	NZ_GG698761	492943	493803	-	XRE family transcriptional regulator	286	861	Regulator	Transcriptional regulator, Cro/CI family	Helix-turn-helix protein	Lactobacillus crispatus 125-2-CHN	PF01381.17|PF12844.2	Helix-turn-helix|Helix-turn-helix domain	NA	NA	NA	NA	NA	NA	NA	NA	NA	NA	NA	NA	1	NA	1	NA	LACT01665	1	0	0	1	1	1	1	1	1	1	8	0	0	YP_003602131.1,	-	-	ZP_05549694.1,
ZP_05549695.1	HMPREF5045_01506	Lactobacillus crispatus 125-2-CHN	NZ_GG698761	493806	494600	-	conserved hypothetical protein	264	795	Esterase	Esterase/lipase	Esterase/lipase	Lactobacillus crispatus 125-2-CHN	PF12695.2|PF07859.8|PF00326.16	Alpha/beta hydrolase family|alpha/beta hydrolase fold|Prolyl oligopeptidase family	COG0657,COG1647	I,R	NA	NA	NA	NA	NA	NA	NA	MER065851	S09X	NA	1	NA	1	NA	LACT01664	1	0	0	1	1	1	1	1	1	1	8	0	0	YP_003602130.1,	-	-	ZP_05549695.1,
ZP_05549696.1	HMPREF5045_01507	Lactobacillus crispatus 125-2-CHN	NZ_GG698761	494758	495363	+	conserved hypothetical protein	201	606	SNARE-like domain protein	Immunoreactive protein Se23.5 (Fragment)	Conserved hypothetical membrane protein	Lactobacillus crispatus (strain ST1)	PF09335.6	SNARE associated Golgi protein	COG0398,COG1238,cl00429	S	NA	NA	NA	NA	NA	NA	NA	NA	NA	NA	1	NA	1	NA	LACT01041	1	1	1	1	1	1	1	1	1	1	10	1	0	YP_003602129.1,	EEJ69902.1,	EEU27440.1,	ZP_05549696.1,
ZP_05549697.1	HMPREF5045_01508	Lactobacillus crispatus 125-2-CHN	NZ_GG698761	495363	495914	+	ribosomal-protein-alanine N-acetyltransferase	183	552	Ribosomal-protein-alanine N-acetyltransferase	Ribosomal-protein-S5p-alanine acetyltransferase	Ribosomal protein alanine N-acetyltransferase	Lactobacillus crispatus 125-2-CHN	PF00583.19|PF13523.1|PF13420.1|PF13302.1	Acetyltransferase (GNAT) family|Acetyltransferase (GNAT) domain|Acetyltransferase (GNAT) domain|Acetyltransferase (GNAT) domain	COG1670	J	NA	NA	NA	NA	NA	NA	NA	NA	NA	NA	1	NA	1	NA	LACT01040	1	1	1	1	1	1	1	1	1	1	10	1	0	YP_003602128.1,	EEJ69903.1,	EEU27439.1,	ZP_05549697.1,
ZP_05549698.1	HMPREF5045_01509	Lactobacillus crispatus 125-2-CHN	NZ_GG698761	496145	497452	+	seryl-tRNA synthetase	435	1308	Serine--tRNA ligase	Seryl-tRNA synthetase (EC 6.1.1.11)	Serine--tRNA ligase	Lactobacillus crispatus MV-3A-US	PF02403.17|PF00587.20	Seryl-tRNA synthetase N-terminal domain|tRNA synthetase class II core domain (G, H, P, S and T)	COG0172,COG0216,COG0441,COG0442	J	NA	NA	NA	NA	K01875	seryl-tRNA synthetase	EC:6.1.1.11	NA	NA	NA	NA	NA	NA	NA	LACT01039	1	1	1	1	1	1	1	1	1	1	10	1	0	YP_003602127.1,	EEJ69904.1,	EEU27438.1,	ZP_05549698.1,
ZP_05549699.1	HMPREF5045_01510	Lactobacillus crispatus 125-2-CHN	NZ_GG698761	497654	498139	+	predicted protein	161	486	Putative mucus binding protein Mub	Adhesion exoprotein	Predicted protein	Lactobacillus crispatus 125-2-CHN	PF04650.12	YSIRK type signal peptide	NA	NA	NA	NA	NA	NA	NA	NA	NA	NA	NA	NA	NA	NA	NA	NA	LACT01608	0	1	1	1	1	1	1	1	1	1	9	0	0	-	EEJ69905.1,	EEU27437.1,	ZP_05549699.1,
ZP_05549700.1	HMPREF5045_01511	Lactobacillus crispatus 125-2-CHN	NZ_GG698761	498190	498534	+	predicted protein	114	345	conserved protein	Adhesion exoprotein	Putative uncharacterized protein	Lactobacillus crispatus 125-2-CHN	NA	NA	NA	NA	NA	NA	NA	NA	NA	NA	NA	NA	NA	NA	NA	NA	NA	NA	LACT01523	0	1	1	1	1	1	1	1	1	1	9	0	0	-	EEJ69906.1,	EEU27436.1,	ZP_05549700.1,
ZP_05549701.1	HMPREF5045_01512	Lactobacillus crispatus 125-2-CHN	NZ_GG698761	498558	500036	+	predicted protein	492	1479	Conserved domain protein	conserved hypothetical protein	Putative uncharacterized protein	Lactobacillus crispatus 125-2-CHN	NA	NA	NA	NA	NA	NA	NA	NA	NA	NA	NA	MER145093	S08A	NA	NA	NA	NA	NA	LACT01522	1	1	1	1	1	1	1	0	1	1	9	0	0	YP_003602126.1,	EEJ69907.1,	EEU27435.1,	ZP_05549701.1,
ZP_05549702.1	HMPREF5045_01513	Lactobacillus crispatus 125-2-CHN	NZ_GG698761	500049	501233	+	predicted protein	394	1185	LPXTG-motif cell wall anchor domain protein	conserved hypothetical protein	LPXTG-motif cell wall anchor domain protein	Lactobacillus crispatus 125-2-CHN	PF06458.7	MucBP domain	NA	NA	MucBP	NA	NA	NA	NA	NA	NA	NA	NA	NA	NA	NA	NA	NA	LACT01663	0	1	1	1	1	1	1	0	1	1	8	0	0	-	EEJ69908.1,	EEU27434.1,	ZP_05549702.1,
ZP_05550270.1	HMPREF5045_02082	Lactobacillus crispatus 125-2-CHN	NZ_GG698788	142	534	-	transposase	130	393	Transposase	Mobile element protein	Putative uncharacterized protein	Lactobacillus crispatus 125-2-CHN	PF00872.13	Transposase, Mutator family	COG3328	L	NA	NA	NA	NA	NA	NA	NA	NA	NA	NA	NA	NA	NA	NA	LACT02599	0	0	0	1	0	0	0	0	0	1	2	0	0	-	-	-	ZP_05550270.1,
ZP_05550268.1	HMPREF5045_02080	Lactobacillus crispatus 125-2-CHN	NZ_GG698786	1	373	-	hypothetical protein	124	373	conserved protein	putative_protein	no_homologs	Lactobacillus crispatus 125-2-CHN	NA	NA	NA	NA	NA	NA	NA	NA	NA	NA	NA	NA	NA	NA	NA	NA	NA	NA	ZP_05550268.1	0	0	0	1	0	0	0	0	0	0	1	0	1	-	-	-	ZP_05550268.1
ZP_05550266.1	HMPREF5045_02078	Lactobacillus crispatus 125-2-CHN	NZ_GG698784	1	562	-	transposase	187	562	Transposase	Mobile element protein	Transposase	Lactobacillus crispatus 125-2-CHN	PF00665.21	Integrase core domain	COG2826	L	NA	NA	NA	NA	NA	NA	NA	NA	NA	NA	NA	NA	NA	NA	ZP_05550266.1	0	0	0	1	0	0	0	0	0	0	1	0	1	-	-	-	ZP_05550266.1
ZP_05550264.1	HMPREF5045_02076	Lactobacillus crispatus 125-2-CHN	NZ_GG698782	219	743	-	transposase	174	525	Transposase, Mutator family	Mobile element protein	Transposase, Mutator family	Lactobacillus crispatus 214-1	PF00872.13	Transposase, Mutator family	COG3328	L	NA	NA	NA	NA	NA	NA	NA	NA	NA	NA	NA	NA	NA	NA	LACT02371	0	0	0	1	0	0	1	0	0	1	3	0	0	-	-	-	ZP_05550264.1,
ZP_05550269.1	HMPREF5045_02081	Lactobacillus crispatus 125-2-CHN	NZ_GG698787	76	552	+	transposase	159	477	Transposase (Fragment)	Mobile element protein	Putative uncharacterized protein	Lactobacillus crispatus 125-2-CHN	PF13612.1	Transposase DDE domain	NA	NA	NA	NA	NA	NA	NA	NA	NA	NA	NA	NA	1	NA	1	NA	LACT01788	1	0	0	1	0	0	1	0	1	3	5	0	0	YP_003601388.1,	-	-	ZP_05550269.1,
ZP_05550262.1	HMPREF5045_02074	Lactobacillus crispatus 125-2-CHN	NZ_GG698780	45	932	-	transposase	295	888	Transposase	Mobile element protein	Transposase	Lactobacillus crispatus 125-2-CHN	PF06782.6	Uncharacterised protein family (UPF0236)	NA	NA	NA	NA	NA	NA	NA	NA	NA	NA	NA	NA	NA	NA	NA	NA	LACT00005	5	1	1	1	1	1	1	4	5	9	10	1	0	YP_003600750.1,YP_003601945.1,YP_003600593.1,YP_003601392.1,YP_003600692.1,	EEJ69917.1,	EEU27417.1,	ZP_05550262.1,
ZP_05550260.1	HMPREF5045_02072	Lactobacillus crispatus 125-2-CHN	NZ_GG698778	55	992	+	bacterial surface layer protein	313	938	Surface layer protein	S-layer protein precursor	Bacterial surface layer protein	Lactobacillus crispatus 125-2-CHN	PF03217.9	Bacterial surface layer protein	NA	NA	SLAP	NA	NA	NA	NA	NA	NA	NA	NA	NA	NA	NA	NA	NA	LACT00034	2	1	1	2	1	1	1	1	1	1	10	1	0	YP_003600649.1,YP_003600643.1,	EEJ69996.1,	EEU29049.1,	ZP_05550260.1,ZP_05549798.1,
ZP_05550258.1	HMPREF5045_02070	Lactobacillus crispatus 125-2-CHN	NZ_GG698776	33	731	-	transposase	232	699	Transposase	Mobile element protein	ISSag3, transposase	Lactobacillus crispatus 125-2-CHN	PF00665.21	Integrase core domain	COG2826	L	NA	NA	NA	NA	NA	NA	NA	NA	NA	NA	NA	NA	NA	NA	LACT00004	4	1	1	1	1	1	2	4	9	6	10	1	0	YP_003602290.1,YP_003602235.1,YP_003602070.1,YP_003600617.1,	EEJ69619.1,	EEU28678.1,	ZP_05550258.1,
ZP_05550256.1	HMPREF5045_02068	Lactobacillus crispatus 125-2-CHN	NZ_GG698774	1	1154	-	transposase	385	1154	Transposase (Fragment)	Mobile element protein	Transposase	Lactobacillus crispatus 125-2-CHN	PF01548.12|PF02371.11	Transposase|Transposase IS116/IS110/IS902 family	COG3547	L	NA	NA	NA	NA	NA	NA	NA	NA	NA	NA	NA	NA	NA	NA	LACT00009	3	1	1	1	1	1	1	6	3	6	10	1	0	YP_003602204.1,YP_003601895.1,YP_003600864.1,	EEJ69428.1,	EEU27402.1,	ZP_05550256.1,
ZP_05550254.1	HMPREF5045_02066	Lactobacillus crispatus 125-2-CHN	NZ_GG698772	575	1543	+	transposase	322	969	Transposase	FIG00749320: hypothetical protein	Transposase	Lactobacillus crispatus 125-2-CHN	PF04693.7|PF01609.16	Archaeal putative transposase ISC1217|Transposase DDE domain	NA	NA	NA	NA	NA	NA	NA	NA	NA	NA	NA	NA	NA	NA	NA	NA	LACT00013	0	2	1	2	2	1	2	4	6	1	9	0	0	-	EEJ70018.1,EEJ68989.1,	EEU27425.1,	ZP_05550254.1,ZP_05550255.1,
ZP_05550252.1	HMPREF5045_02064	Lactobacillus crispatus 125-2-CHN	NZ_GG698770	371	1612	+	transposase	413	1242	Transposase	Mobile element protein	Transposase, IS116/IS110/IS902 family	Lactobacillus crispatus 214-1	PF01548.12|PF02371.11	Transposase|Transposase IS116/IS110/IS902 family	COG1735,COG3547,cl17343	L,R	NA	NA	NA	NA	K07486	transposase	NA	NA	NA	NA	NA	NA	NA	NA	LACT00017	0	0	1	1	1	1	1	5	6	3	8	0	0	-	-	EEU27428.1,	ZP_05550252.1,
ZP_05550250.1	HMPREF5045_02062	Lactobacillus crispatus 125-2-CHN	NZ_GG698768	1	942	-	transposase	314	942	Transposase	Mobile element protein	Transposase	Lactobacillus crispatus 125-2-CHN	PF01609.16|PF13751.1	Transposase DDE domain|Transposase DDE domain	NA	NA	NA	NA	NA	NA	NA	NA	NA	NA	NA	NA	NA	NA	NA	NA	LACT00003	5	3	3	2	3	1	2	7	6	13	10	1	0	YP_003602067.1,YP_003601862.1,YP_003600984.1,YP_003602023.1,YP_003600722.1,	EEJ69150.1,EEJ69051.1,EEJ69456.1,	EEU28241.1,EEU28198.1,EEU28557.1,	ZP_05550250.1,ZP_05549471.1,
ZP_05550245.1	HMPREF5045_02057	Lactobacillus crispatus 125-2-CHN	NZ_GG698766	1	2023	-	ribonucleoside-diphosphate reductase, alpha subunit	674	2023	Ribonucleoside-diphosphate reductase (Fragment)	Ribonucleotide reductase of class Ib (aerobic), alpha subunit (EC 1.17.4.1)	Ribonucleoside-diphosphate reductase	Lactobacillus crispatus 125-2-CHN	PF00317.16|PF08343.5|PF02867.10	Ribonucleotide reductase, all-alpha domain|Ribonucleotide reductase N-terminal|Ribonucleotide reductase, barrel domain	COG0209	F	NA	NA	NA	NA	K00525	ribonucleoside-diphosphate reductase alpha chain	EC:1.17.4.1	NA	NA	NA	NA	NA	NA	NA	LACT00080	0	1	1	1	1	1	1	2	1	1	9	0	0	-	EEJ69455.1,	EEU28558.1,	ZP_05550245.1,
ZP_05550246.1	HMPREF5045_02058	Lactobacillus crispatus 125-2-CHN	NZ_GG698766	2001	2426	-	NrdI protein	141	426	Protein NrdI	Ribonucleotide reduction protein NrdI	Protein NrdI	Lactobacillus helveticus (strain H10)	PF07972.6	NrdI Flavodoxin like	COG1780,cl17293	F	NA	NA	NA	NA	K03647	protein involved in ribonucleotide reduction	NA	NA	NA	NA	NA	NA	NA	NA	LACT01590	0	1	1	1	1	1	1	1	1	1	9	0	0	-	EEJ69454.1,	EEU28559.1,	ZP_05550246.1,
ZP_05550247.1	HMPREF5045_02059	Lactobacillus crispatus 125-2-CHN	NZ_GG698766	2407	2602	-	ribonucleotide-diphosphate reductase, beta subunit	64	196	Ribonucleotide-diphosphate reductase, beta subunit (Fragment)	Ribonucleotide reductase of class Ib (aerobic), beta subunit (EC 1.17.4.1)	no_homologs	Lactobacillus crispatus 125-2-CHN	NA	NA	COG0208,cl00264	F	NA	NA	NA	NA	K00526	ribonucleoside-diphosphate reductase beta chain	EC:1.17.4.1	NA	NA	NA	NA	NA	NA	NA	ZP_05550247.1	0	0	0	1	0	0	0	0	0	0	1	0	1	-	-	-	ZP_05550247.1
ZP_05550238.1	HMPREF5045_02050	Lactobacillus crispatus 125-2-CHN	NZ_GG698764	3231	4409	+	glycosyltransferase	392	1179	Glycosyltransferase, group 1 family protein	Glycosyltransferase LafA, responsible for the formation of Glc-DAG	Glycosyl transferase, group 1 family	Lactobacillus crispatus CTV-05	PF13439.1|PF00534.15|PF13692.1|PF13579.1	Glycosyltransferase Family 4|Glycosyl transferases group 1|Glycosyl transferases group 1|Glycosyl transferase 4-like domain	COG0297,COG0438,COG3914	G,M,O	NA	NA	NA	NA	K03429	1,2-diacylglycerol 3-glucosyltransferase	EC:2.4.1.157	NA	NA	NA	NA	NA	NA	NA	LACT00367	1	1	1	1	1	1	1	1	1	1	10	1	0	YP_003600916.1,	EEJ68883.1,	EEU27496.1,	ZP_05550238.1,
ZP_05550239.1	HMPREF5045_02051	Lactobacillus crispatus 125-2-CHN	NZ_GG698764	4410	5453	+	glycosyltransferase	347	1044	Glycosyltransferase	Glycosyltransferase LafB, responsible for the formation of Gal-Glc-DAG	Glycosyltransferase, group 1 family protein	Lactobacillus crispatus 214-1	PF00534.15|PF13692.1	Glycosyl transferases group 1|Glycosyl transferases group 1	COG0438	M	NA	NA	NA	NA	K13678	monoglucosyldiacylglycerol glycosyltransferase	EC:2.4.1.-	NA	NA	NA	NA	NA	NA	NA	LACT00368	1	1	1	1	1	1	1	1	1	1	10	1	0	YP_003600917.1,	EEJ68884.1,	EEU27495.1,	ZP_05550239.1,
ZP_05550240.1	HMPREF5045_02052	Lactobacillus crispatus 125-2-CHN	NZ_GG698764	5453	6466	+	integral membrane protein	337	1014	Integral membrane protein	Integral membrane protein LafC, accessory function in glycolipid and LTA synthesis	Integral membrane protein	Lactobacillus crispatus 125-2-CHN	PF03706.8	Uncharacterised protein family (UPF0104)	COG0392,cl04219	S	NA	NA	NA	NA	K07027	NA	NA	NA	NA	NA	NA	NA	NA	NA	LACT00369	1	1	1	1	1	1	1	1	1	1	10	1	0	YP_003600918.1,	EEJ68885.1,	EEU27494.1,	ZP_05550240.1,
ZP_05550241.1	HMPREF5045_02053	Lactobacillus crispatus 125-2-CHN	NZ_GG698764	7895	9955	+	phosphoglycerol transferase	686	2061	Sulfatase	Lipoteichoic acid synthase LtaS Type IIa	Phosphoglycerol transferase	Lactobacillus crispatus MV-3A-US	PF01663.17|PF00884.18	Type I phosphodiesterase / nucleotide pyrophosphatase|Sulfatase	COG1368,COG3119	M,P	NA	NA	NA	NA	NA	NA	NA	NA	NA	NA	NA	NA	NA	NA	LACT00370	1	1	1	1	1	1	1	1	1	1	10	1	0	YP_003600919.1,	EEJ68879.1,	EEU27493.1,	ZP_05550241.1,
ZP_05550242.1	HMPREF5045_02054	Lactobacillus crispatus 125-2-CHN	NZ_GG698764	10023	10256	+	preprotein translocase, SecG subunit	77	234	Preprotein translocase, SecG subunit	Preprotein translocase subunit SecG (TC 3.A.5.1.1)	Preprotein translocase subunit SecG	Lactobacillus ultunensis DSM 16047	PF03840.9	Preprotein translocase SecG subunit	COG1314,cl09123	U	NA	NA	NA	NA	K03075	preprotein translocase subunit SecG	NA	NA	NA	NA	NA	NA	NA	NA	LACT00371	1	1	1	1	1	1	1	1	1	1	10	1	0	YP_003600920.1,	EEJ68880.1,	EEU27492.1,	ZP_05550242.1,
ZP_05550243.1	HMPREF5045_02055	Lactobacillus crispatus 125-2-CHN	NZ_GG698764	10329	12668	+	ribonuclease R	779	2340	Ribonuclease R	3'-to-5' exoribonuclease RNase R	Ribonuclease R	Lactobacillus crispatus MV-1A-US	PF00773.14|PF08206.6|PF00575.18	RNB domain|Ribonuclease B OB domain|S1 RNA binding domain	COG0539,COG0557,COG1095,COG1098,COG1185,COG2183,COG4776	J,K	NA	NA	NA	NA	K12573	ribonuclease R	EC:3.1.-.-	NA	NA	NA	NA	NA	NA	NA	LACT00372	1	1	1	1	1	1	1	1	1	1	10	1	0	YP_003600921.1,	EEJ68881.1,	EEU27491.1,	ZP_05550243.1,
ZP_05550244.1	HMPREF5045_02056	Lactobacillus crispatus 125-2-CHN	NZ_GG698764	12681	13139	+	SsrA-binding protein	152	459	SsrA-binding protein	tmRNA-binding protein SmpB	SsrA-binding protein	Lactobacillus crispatus JV-V01	PF01668.13	SmpB protein	COG0691,cl00482	O	NA	NA	NA	NA	K03664	SsrA-binding protein	NA	NA	NA	NA	NA	NA	NA	NA	LACT00373	1	1	1	1	1	1	1	1	1	1	10	1	0	YP_003600922.1,	EEJ68882.1,	EEU27490.1,	ZP_05550244.1,
ZP_05549703.1	HMPREF5045_01514	Lactobacillus crispatus 125-2-CHN	NZ_GG698762	539	973	+	acetyltransferase	144	435	Acetyltransferase, GNAT family	putative_protein	Acetyltransferase	Lactobacillus crispatus (strain ST1)	PF08445.5|PF00583.19|PF13420.1|PF13302.1	FR47-like protein|Acetyltransferase (GNAT) family|Acetyltransferase (GNAT) domain|Acetyltransferase (GNAT) domain	COG1247	M	NA	NA	NA	NA	NA	NA	NA	NA	NA	NA	NA	NA	NA	NA	LACT01791	1	0	0	1	0	1	1	1	1	1	7	0	0	YP_003600537.1,	-	-	ZP_05549703.1,
ZP_05549704.1	HMPREF5045_01515	Lactobacillus crispatus 125-2-CHN	NZ_GG698762	1193	1414	-	conserved hypothetical protein	73	222	Cytochrome b5	putative steroid binding protein	Steroid binding protein	Lactobacillus crispatus 125-2-CHN	NA	NA	COG4892,cl02041	R	NA	NA	NA	NA	NA	NA	NA	NA	NA	NA	NA	NA	NA	NA	LACT00120	1	1	1	1	1	1	1	1	1	1	10	1	0	YP_003600538.1,	EEJ69025.1,	EEU29146.1,	ZP_05549704.1,
ZP_05549705.1	HMPREF5045_01516	Lactobacillus crispatus 125-2-CHN	NZ_GG698762	1507	2376	-	phospho-beta-glycosidase	289	870	Phospho-beta-glycosidase	FIG00742716: hypothetical protein	Phospho-beta-glycosidase	Lactobacillus crispatus 125-2-CHN	PF01553.16	Acyltransferase	COG0204	I	NA	NA	NA	NA	NA	NA	NA	NA	NA	NA	NA	NA	NA	NA	LACT00121	1	1	1	1	1	1	1	1	1	1	10	1	0	YP_003600539.1,	EEJ69026.1,	EEU29145.1,	ZP_05549705.1,
ZP_05549706.1	HMPREF5045_01517	Lactobacillus crispatus 125-2-CHN	NZ_GG698762	2373	3320	-	lipopolysaccharide biosynthesis glycosyltransferase	315	948	Lipopolysaccharide biosynthesis glycosyltransferase	contains glycosyl transferase family 8 domain	Lipopolysaccharide biosynthesis glycosyltransferase	Lactobacillus crispatus 125-2-CHN	PF01501.15	Glycosyl transferase family 8	COG1442	M	NA	NA	NA	NA	NA	NA	NA	NA	NA	NA	NA	NA	NA	NA	LACT00122	1	1	1	1	1	1	1	1	1	1	10	1	0	YP_003600540.1,	EEJ69027.1,	EEU29144.1,	ZP_05549706.1,
ZP_05549707.1	HMPREF5045_01518	Lactobacillus crispatus 125-2-CHN	NZ_GG698762	3334	4287	-	conserved hypothetical protein	317	954	Glycosyltransferase	contains glycosyl transferase family 8 domain	Glycosyltransferase	Lactobacillus crispatus 125-2-CHN	PF01501.15	Glycosyl transferase family 8	COG1442	M	NA	NA	NA	NA	NA	NA	NA	NA	NA	NA	NA	NA	NA	NA	LACT00123	1	1	1	1	1	1	1	1	1	1	10	1	0	YP_003600541.1,	EEJ69028.1,	EEU29143.1,	ZP_05549707.1,
ZP_05549708.1	HMPREF5045_01519	Lactobacillus crispatus 125-2-CHN	NZ_GG698762	4305	5141	-	glycosyltransferase	278	837	Glycosyl transferase	contains glycosyl transferase family 8 domain	Glycosyl transferase family 8	Lactobacillus crispatus 125-2-CHN	PF01501.15	Glycosyl transferase family 8	COG1442	M	NA	NA	NA	NA	NA	NA	NA	NA	NA	NA	NA	NA	NA	NA	LACT00124	1	1	1	1	1	1	1	1	1	1	10	1	0	YP_003600542.1,	EEJ69015.1,	EEU29142.1,	ZP_05549708.1,
ZP_05549709.1	HMPREF5045_01520	Lactobacillus crispatus 125-2-CHN	NZ_GG698762	5158	5661	-	conserved hypothetical protein	167	504	1-acyl-sn-glycerol-3-phosphate acyltransferase	FIG00742203: hypothetical protein	1-acyl-sn-glycerol-3-phosphate acyltransferase	Lactobacillus crispatus 125-2-CHN	NA	NA	COG0204	I	NA	NA	NA	NA	NA	NA	NA	NA	NA	NA	NA	NA	NA	NA	LACT00125	1	1	1	1	1	1	1	1	1	1	10	1	0	YP_003600543.1,	EEJ69016.1,	EEU29141.1,	ZP_05549709.1,
ZP_05549710.1	HMPREF5045_01521	Lactobacillus crispatus 125-2-CHN	NZ_GG698762	6304	6525	-	hypothetical protein	73	222	conserved protein	FIG00742639: hypothetical protein	Putative uncharacterized protein	Lactobacillus crispatus 214-1	NA	NA	NA	NA	NA	NA	NA	NA	NA	NA	NA	NA	NA	NA	NA	NA	NA	NA	LACT00126	1	1	1	1	1	1	1	1	1	1	10	1	0	YP_003600544.1,	EEJ69017.1,	EEU29140.1,	ZP_05549710.1,
ZP_05549711.1	HMPREF5045_01522	Lactobacillus crispatus 125-2-CHN	NZ_GG698762	6852	7568	+	two-component system response regulator	238	717	Response regulator	Two-component response regulator SA14-24	Response regulator receiver domain protein	Lactobacillus crispatus 214-1	PF00072.19|PF00486.23	Response regulator receiver domain|Transcriptional regulatory protein, C terminal	COG0745,COG0784,COG2197,COG2201,COG2204,COG3279,COG3437,COG3706,COG3710,COG3947,COG4565,COG4566,COG4567,COG4753,cl17355	K,N,T	NA	NA	NA	NA	K07668	two-component system, OmpR family, response regulator VicR	NA	NA	NA	NA	NA	NA	NA	NA	LACT00127	1	1	1	1	1	1	1	1	1	1	10	1	0	YP_003600545.1,	EEJ69018.1,	EEU29139.1,	ZP_05549711.1,
ZP_05549712.1	HMPREF5045_01523	Lactobacillus crispatus 125-2-CHN	NZ_GG698762	7639	9492	+	two-component system response regulator	617	1854	Histidine kinase	Two-component sensor kinase SA14-24	Sensory box histidine kinase VicK	Lactobacillus crispatus CTV-05	PF13426.1|PF00989.19|PF00512.20|PF02518.21|PF00672.20	PAS domain|PAS fold|His Kinase A (phospho-acceptor) domain|Histidine kinase-, DNA gyrase B-, and HSP90-like ATPase|HAMP domain	COG0642,COG0840,COG2202,COG2205,COG2770,COG2972,COG3290,COG3829,COG3850,COG3852,COG4191,COG4192,COG4251,COG4585,COG5000,COG5002,cl01054	K,N,T	NA	NA	NA	NA	K07652	two-component system, OmpR family, sensor histidine kinase VicK	EC:2.7.13.3	NA	NA	NA	NA	NA	NA	NA	LACT00128	1	1	1	1	1	1	1	1	1	1	10	1	0	YP_003600546.1,	EEJ69019.1,	EEU29138.1,	ZP_05549712.1,
ZP_05549713.1	HMPREF5045_01524	Lactobacillus crispatus 125-2-CHN	NZ_GG698762	9473	10834	+	conserved hypothetical protein	453	1362	Putative uncharacterized protein yycH	FIG011501: YycH protein	Putative uncharacterized protein yycH	Lactobacillus crispatus JV-V01	PF07435.6	YycH protein	COG4863	S	NA	NA	NA	NA	NA	NA	NA	NA	NA	NA	NA	NA	NA	NA	LACT00129	1	1	1	1	1	1	1	1	1	1	10	1	0	YP_003600547.1,	EEJ69020.1,	EEU29137.1,	ZP_05549713.1,
ZP_05549714.1	HMPREF5045_01525	Lactobacillus crispatus 125-2-CHN	NZ_GG698762	10837	11661	+	conserved hypothetical protein	274	825	YycH protein	Distant homolog of hypothetical protein SA_21	Putative uncharacterized protein yycI	Lactobacillus crispatus JV-V01	PF09648.5	YycH protein	COG4853,cl02015	S	NA	NA	NA	NA	NA	NA	NA	NA	NA	NA	NA	NA	NA	NA	LACT00130	1	1	1	1	1	1	1	1	1	1	10	1	0	YP_003600548.1,	EEJ69021.1,	EEU29136.1,	ZP_05549714.1,
ZP_05549715.1	HMPREF5045_01526	Lactobacillus crispatus 125-2-CHN	NZ_GG698762	11674	12471	+	beta-lactamase	265	798	Metallo-beta-lactamase superfamily protein	Zn-dependent hydrolase (beta-lactamase superfamily)	Beta-lactamase superfamily hydrolase	Lactobacillus crispatus 125-2-CHN	PF00753.22|PF13483.1|PF12706.2	Metallo-beta-lactamase superfamily|Beta-lactamase superfamily domain|Beta-lactamase superfamily domain	COG0426,COG0491,COG0595,COG1234,COG1235,COG1236,COG1237,COG2220,COG2333,cl00446,cl18703	C,J,R	NA	NA	NA	NA	NA	NA	NA	NA	NA	NA	NA	NA	NA	NA	LACT00131	1	1	1	1	1	1	1	1	1	1	10	1	0	YP_003600549.1,	EEJ69022.1,	EEU29135.1,	ZP_05549715.1,
ZP_05549716.1	HMPREF5045_01527	Lactobacillus crispatus 125-2-CHN	NZ_GG698762	12551	13813	+	serine protease	420	1263	Serine protease	Serine protease, DegP/HtrA, do-like (EC 3.4.21.-)	Serine protease	Lactobacillus crispatus MV-3A-US	PF13180.1|PF13365.1|PF00595.19|PF00089.21	PDZ domain|Trypsin-like peptidase domain|PDZ domain (Also known as DHR or GLGF)|Trypsin	COG0265	O	NA	NA	NA	NA	K01362	NA	NA	MER027760	S01B	NA	NA	NA	NA	NA	LACT00132	1	1	1	1	1	1	1	1	1	1	10	1	0	YP_003600550.1,	EEJ69023.1,	EEU29134.1,	ZP_05549716.1,
ZP_05549717.1	HMPREF5045_01528	Lactobacillus crispatus 125-2-CHN	NZ_GG698762	14331	14810	+	conserved hypothetical protein	159	480	Ribosomal RNA large subunit methyltransferase H	LSU m3Psi1915 methyltransferase RlmH	Ribosomal RNA large subunit methyltransferase H	Lactobacillus crispatus JV-V01	PF02590.12	Predicted SPOUT methyltransferase	COG1576,cl00679	S	NA	NA	NA	NA	K00783	23S rRNA (pseudouridine1915-N3)-methyltransferase	EC:2.1.1.177	NA	NA	NA	NA	NA	NA	NA	LACT00133	1	1	1	1	1	1	1	1	1	1	10	1	0	YP_003600551.1,	EEJ69024.1,	EEU29133.1,	ZP_05549717.1,
ZP_05549718.1	HMPREF5045_01529	Lactobacillus crispatus 125-2-CHN	NZ_GG698762	16868	17251	+	surface layer protein	127	384	Surface layer protein (Fragment)	Surface layer protein	Surface layer protein (Fragment)	Lactobacillus crispatus 125-2-CHN	PF03217.9	Bacterial surface layer protein	NA	NA	SLAP	NA	NA	NA	NA	NA	NA	NA	NA	NA	NA	NA	NA	NA	LACT01687	0	1	1	1	1	1	1	0	1	1	8	0	0	-	EEJ69009.1,	EEU29132.1,	ZP_05549718.1,
ZP_05549719.1	HMPREF5045_01530	Lactobacillus crispatus 125-2-CHN	NZ_GG698762	17362	18504	+	periplasmic protease	380	1143	Periplasmic protease	Invasion associated protein p60	Putative uncharacterized protein	Lactobacillus crispatus JV-V01	PF00877.14|PF01471.13	NlpC/P60 family|Putative peptidoglycan binding domain	COG0791	M	NA	NA	NA	NA	NA	NA	NA	MER003807	C40	NA	NA	NA	NA	NA	LACT01578	0	1	1	1	1	1	1	1	1	1	9	0	0	-	EEJ69010.1,	EEU29131.1,	ZP_05549719.1,
ZP_05549720.1	HMPREF5045_01531	Lactobacillus crispatus 125-2-CHN	NZ_GG698762	18513	19247	+	conserved hypothetical protein	244	735	Bacterial SH3 domain family	FIG00745210: hypothetical protein	Putative uncharacterized protein	Lactobacillus crispatus 125-2-CHN	PF13529.1	Peptidase_C39 like family	COG4990,cl00296	S	NA	NA	NA	NA	NA	NA	NA	NA	NA	NA	NA	NA	NA	NA	LACT00134	1	1	1	1	1	1	1	1	1	1	10	1	0	YP_003600552.1,	EEJ69011.1,	EEU29130.1,	ZP_05549720.1,
ZP_05549721.1	HMPREF5045_01532	Lactobacillus crispatus 125-2-CHN	NZ_GG698762	19271	20152	-	proline iminopeptidase	293	882	Proline iminopeptidase	Proline iminopeptidase (EC 3.4.11.5)	Proline iminopeptidase	Lactobacillus crispatus 125-2-CHN	PF00561.15|PF12695.2|PF12697.2	alpha/beta hydrolase fold|Alpha/beta hydrolase family|Alpha/beta hydrolase family	COG0596,COG2021,COG2267	E,I,R	NA	NA	NA	NA	K01259	proline iminopeptidase	EC:3.4.11.5	MER003537	S33	NA	NA	NA	NA	NA	LACT00135	1	1	1	1	1	1	1	1	1	1	10	1	0	YP_003600553.1,	EEJ69012.1,	EEU29129.1,	ZP_05549721.1,
ZP_05549722.1	HMPREF5045_01533	Lactobacillus crispatus 125-2-CHN	NZ_GG698762	20161	20814	-	conserved hypothetical protein	217	654	ABC superfamily ATP binding cassette transporter permease protein	Transmembrane component YkoC of energizing module of thiamin-regulated ECF transporter for HydroxyMethylPyrimidine	ABC transporter, permease protein	Lactobacillus crispatus CTV-05	PF02361.11	Cobalt transport protein	COG0619,cl00463	P	NA	NA	NA	NA	K02008	cobalt/nickel transport system permease protein	NA	NA	NA	NA	NA	NA	NA	NA	LACT00136	1	1	1	1	1	1	1	1	1	1	10	1	0	YP_003600554.1,	EEJ69013.1,	EEU29128.1,	ZP_05549722.1,
ZP_05549723.1	HMPREF5045_01534	Lactobacillus crispatus 125-2-CHN	NZ_GG698762	20819	22171	-	ABC transporter ATP-binding protein	450	1353	ABC transporter ATP-binding protein	Duplicated ATPase component YkoD of energizing module of thiamin-regulated ECF transporter for HydroxyMethylPyrimidine	ABC transporter, ATP-binding protein	Lactobacillus crispatus CTV-05	PF13476.1|PF13304.1|PF00005.22	AAA domain|AAA domain|ABC transporter	COG0178,COG0396,COG0410,COG0411,COG0419,COG0444,COG0488,COG1101,COG1116,COG1117,COG1118,COG1119,COG1120,COG1121,COG1122,COG1123,COG1124,COG1125,COG1126,COG1127,COG1129,COG1131,COG1132,COG1134,COG1135,COG1136,COG1137,COG1245,COG2274,COG2401,COG2884,COG3638,COG3839,COG3840,COG3842,COG3845,COG4133,COG4136,COG4138,COG4148,COG4152,COG4161,COG4167,COG4170,COG4172,COG4175,COG4178,COG4181,COG4525,COG4555…	C,D,E,G,H,L,M,O,P,Q,R,V	NA	NA	NA	NA	K02006	cobalt/nickel transport system ATP-binding protein	NA	NA	NA	NA	NA	NA	NA	NA	LACT00137	1	1	1	1	1	1	1	1	1	1	10	1	0	YP_003600555.1,	EEJ69014.1,	EEU29127.1,	ZP_05549723.1,
ZP_05549724.1	HMPREF5045_01535	Lactobacillus crispatus 125-2-CHN	NZ_GG698762	23871	24803	+	transcriptional regulator	310	933	Regulatory protein	Transcriptional regulator, AraC family	Regulatory protein	Lactobacillus crispatus 125-2-CHN	PF12833.2	Helix-turn-helix domain	COG2169,COG2207,COG4753,COG4977	F,K,T	NA	NA	NA	NA	NA	NA	NA	NA	NA	NA	NA	NA	NA	NA	LACT00138	1	1	1	1	1	1	1	1	1	1	10	1	0	YP_003600556.1,	EEJ69001.1,	EEU29126.1,	ZP_05549724.1,
ZP_05549725.1	HMPREF5045_01536	Lactobacillus crispatus 125-2-CHN	NZ_GG698762	24838	25734	-	heat shock protein HtpX	298	897	Protease HtpX homolog	Heat shock protein HtpX (EC 3.4.24.-)	Protease HtpX homolog	Lactobacillus crispatus MV-3A-US	PF01435.13	Peptidase family M48	COG0501,COG4783,COG4784,cl12018	O,R	NA	NA	NA	NA	K03799	heat shock protein HtpX	EC:3.4.24.-	MER006293	M48B	NA	NA	NA	NA	NA	LACT00139	1	1	1	1	1	1	1	1	1	1	10	1	0	YP_003600557.1,	EEJ69002.1,	EEU29125.1,	ZP_05549725.1,
ZP_05549726.1	HMPREF5045_01537	Lactobacillus crispatus 125-2-CHN	NZ_GG698762	25753	26313	-	conserved hypothetical protein	186	561	LemA protein	LemA protein	Putative uncharacterized protein	Lactobacillus crispatus 125-2-CHN	PF04011.7	LemA family	COG1704,cl00742	S	NA	NA	NA	NA	K03744	LemA protein	NA	NA	NA	NA	NA	NA	NA	NA	LACT00140	1	1	1	1	1	1	1	1	1	1	10	1	0	YP_003600558.1,	EEJ69003.1,	EEU29124.1,	ZP_05549726.1,
ZP_05549727.1	HMPREF5045_01538	Lactobacillus crispatus 125-2-CHN	NZ_GG698762	26410	27516	-	cation transporter	368	1107	Cation transporter	Di- and tricarboxylate transporters	Cation transporter	Lactobacillus crispatus 125-2-CHN	PF03600.11	Citrate transporter	COG0471,COG1055	P	NA	NA	NA	NA	NA	NA	NA	NA	NA	NA	NA	NA	NA	NA	LACT00141	1	1	1	1	1	1	1	1	1	1	10	1	0	YP_003600559.1,	EEJ69004.1,	EEU29123.1,	ZP_05549727.1,
ZP_05549728.1	HMPREF5045_01539	Lactobacillus crispatus 125-2-CHN	NZ_GG698762	27717	28121	+	conserved hypothetical protein	134	405	Fe-S cluster biosynthesis protein	FIG00743218: hypothetical protein	Putative uncharacterized protein	Lactobacillus crispatus MV-3A-US	NA	NA	NA	NA	NA	NA	NA	NA	NA	NA	NA	NA	NA	NA	NA	NA	NA	NA	LACT00142	1	1	1	1	1	1	1	1	1	1	10	1	0	YP_003600560.1,	EEJ69005.1,	EEU29122.1,	ZP_05549728.1,
ZP_05549729.1	HMPREF5045_01540	Lactobacillus crispatus 125-2-CHN	NZ_GG698762	28215	29822	+	glycerophosphodiesterase	535	1608	Glycerophosphodiester phosphodiesterase family protein	Glycerophosphoryl diester phosphodiesterase (EC 3.1.4.46)	Glycerophosphoryl diester phosphodiesterase	Lactobacillus crispatus 125-2-CHN	PF03009.12|PF10110.4	Glycerophosphoryl diester phosphodiesterase family|Membrane domain of glycerophosphoryl diester phosphodiesterase	COG0584,COG4781,cl01974	C	NA	NA	NA	NA	K01126	glycerophosphoryl diester phosphodiesterase	EC:3.1.4.46	NA	NA	NA	NA	NA	NA	NA	LACT00042	1	2	1	1	1	1	1	2	1	1	10	1	0	YP_003600561.1,	EEJ69006.1,EEJ69007.1,	EEU29121.1,	ZP_05549729.1,
ZP_05549730.1	HMPREF5045_01541	Lactobacillus crispatus 125-2-CHN	NZ_GG698762	30413	31616	+	glycosyltransferase	400	1204	Glycosyltransferase (Fragment)	contains glycosyl transferase family 2 region	Glycosyltransferase (Fragment)	Lactobacillus crispatus 125-2-CHN	PF13632.1|PF13641.1|PF00535.21|PF10111.4	Glycosyl transferase family group 2|Glycosyltransferase like family 2|Glycosyl transferase family 2|Glycosyltransferase like family 2	COG0463,COG1215,COG1216	M,R	NA	NA	NA	NA	NA	NA	NA	NA	NA	NA	NA	NA	NA	NA	LACT00143	1	1	1	1	1	1	1	1	1	1	10	1	0	YP_003600564.1,	EEJ68990.1,	EEU29119.1,	ZP_05549730.1,
ZP_05549731.1	HMPREF5045_01542	Lactobacillus crispatus 125-2-CHN	NZ_GG698762	31625	32728	+	endoglucanase	367	1104	Endoglucanase	Endoglucanase Y	Glycosyl hydrolase family 8	Lactobacillus crispatus 125-2-CHN	PF01270.12	Glycosyl hydrolases family 8	COG3405,cl01351	G	NA	NA	NA	NA	NA	NA	NA	NA	NA	NA	NA	NA	NA	NA	LACT01271	1	1	1	1	1	1	1	0	1	1	9	0	0	YP_003600565.1,	EEJ68991.1,	EEU29118.1,	ZP_05549731.1,
ZP_05549732.1	HMPREF5045_01543	Lactobacillus crispatus 125-2-CHN	NZ_GG698762	32814	33458	+	hydrolase	214	645	HD domain protein	Nucleotidase YfbR, HD superfamily	Hydrolase	Lactobacillus crispatus MV-3A-US	PF12917.2|PF13023.1	HD containing hydrolase-like enzyme|HD domain	COG1896,cl17350	R	NA	NA	NA	NA	K07023	putative hydrolases of HD superfamily	NA	NA	NA	NA	NA	NA	NA	NA	LACT00144	1	1	1	1	1	1	1	1	1	1	10	1	0	YP_003600566.1,	EEJ68992.1,	EEU29117.1,	ZP_05549732.1,
ZP_05549733.1	HMPREF5045_01544	Lactobacillus crispatus 125-2-CHN	NZ_GG698762	33459	34373	+	restriction endonuclease	304	915	Restriction endonuclease	FIG00746833: hypothetical protein	Restriction endonuclease	Lactobacillus crispatus 125-2-CHN	PF13395.1|PF01844.18	HNH endonuclease|HNH endonuclease	COG1403	V	NA	NA	NA	NA	NA	NA	NA	NA	NA	NA	NA	NA	NA	NA	LACT00145	1	1	1	1	1	1	1	1	1	1	10	1	0	YP_003600567.1,	EEJ68993.1,	EEU29116.1,	ZP_05549733.1,
ZP_05549734.1	HMPREF5045_01545	Lactobacillus crispatus 125-2-CHN	NZ_GG698762	34472	35404	-	conserved hypothetical protein	310	933	conserved protein	FIG00752925: hypothetical protein	Putative uncharacterized protein	Lactobacillus crispatus 214-1	PF05656.9	Protein of unknown function (DUF805)	COG3152,cl01224	S	NA	NA	NA	NA	NA	NA	NA	NA	NA	NA	NA	NA	NA	NA	LACT01474	0	1	1	1	1	1	1	1	1	1	9	0	0	-	EEJ68994.1,	EEU29115.1,	ZP_05549734.1,
ZP_05549735.1	HMPREF5045_01546	Lactobacillus crispatus 125-2-CHN	NZ_GG698762	35488	36243	-	ABC amino acid transporter ATP-binding protein	251	756	ABC transporter, ATP-binding protein	Amino acid transport ATP-binding protein	ABC transporter, ATP-binding protein	Lactobacillus crispatus 214-1	PF13304.1|PF00005.22	AAA domain|ABC transporter	COG0178,COG0396,COG0410,COG0411,COG0419,COG0444,COG0488,COG1101,COG1116,COG1117,COG1118,COG1119,COG1120,COG1121,COG1122,COG1123,COG1124,COG1125,COG1126,COG1127,COG1129,COG1131,COG1132,COG1134,COG1135,COG1136,COG1137,COG1245,COG2274,COG2401,COG2884,COG3044,COG3638,COG3839,COG3840,COG3842,COG3845,COG4107,COG4133,COG4136,COG4138,COG4148,COG4152,COG4161,COG4167,COG4170,COG4172,COG4175,COG4178,COG4181…	C,D,E,G,H,L,M,O,P,Q,R,V	NA	NA	NA	NA	K02028	polar amino acid transport system ATP-binding protein	EC:3.6.3.21	NA	NA	NA	NA	NA	NA	NA	LACT00146	1	1	1	1	1	1	1	1	1	1	10	1	0	YP_003600569.1,	EEJ68995.1,	EEU29114.1,	ZP_05549735.1,
ZP_05549736.1	HMPREF5045_01547	Lactobacillus crispatus 125-2-CHN	NZ_GG698762	36243	37856	-	ABC amino acid transporter permease	537	1614	ABC transporter, permease protein	ABC-type amino acid transport system, permease component	Amino acid ABC superfamily ATP binding cassette transporter, membrane protein	Lactobacillus crispatus JV-V01	PF00497.15|PF00528.17	Bacterial extracellular solute-binding proteins, family 3|Binding-protein-dependent transport system inner membrane component	COG0395,COG0573,COG0581,COG0600,COG0601,COG0715,COG0765,COG0834,COG1173,COG1174,COG1178,COG2011,COG3639,COG4160,COG4215,COG4597,COG4623,cl00427	E,G,M,P,T	NA	NA	NA	NA	K02029	polar amino acid transport system permease protein	NA	NA	NA	NA	NA	NA	NA	NA	LACT00147	1	1	1	1	1	1	1	1	1	1	10	1	0	YP_003600570.1,	EEJ68996.1,	EEU29113.1,	ZP_05549736.1,
ZP_05549737.1	HMPREF5045_01548	Lactobacillus crispatus 125-2-CHN	NZ_GG698762	38189	38821	-	conserved hypothetical protein	210	633	Putative 3-methyladenine DNA glycosylase	DNA-3-methyladenine glycosylase II (EC 3.2.2.21)	Putative 3-methyladenine DNA glycosylase	Lactobacillus crispatus 214-1	PF02245.11	Methylpurine-DNA glycosylase (MPG)	COG2094,cl14785	L	NA	NA	NA	NA	K03652	DNA-3-methyladenine glycosylase	EC:3.2.2.21	NA	NA	NA	NA	NA	NA	NA	LACT00148	1	1	1	1	1	1	1	1	1	1	10	1	0	YP_003600571.1,	EEJ68997.1,	EEU29112.1,	ZP_05549737.1,
ZP_05549738.1	HMPREF5045_01549	Lactobacillus crispatus 125-2-CHN	NZ_GG698762	38854	39219	+	conserved hypothetical protein	121	366	Protein of hypothetical function DUF488	probable uroporphyrin-III c-methyltransferase (EC 2.1.1.107)	Protein of hypothetical function DUF488	Lactobacillus crispatus 125-2-CHN	PF04343.8	Protein of unknown function, DUF488	COG3189,cl01246	S	NA	NA	NA	NA	NA	NA	NA	NA	NA	NA	NA	NA	NA	NA	LACT00149	1	1	1	1	1	1	1	1	1	1	10	1	0	YP_003600572.1,	EEJ68998.1,	EEU29111.1,	ZP_05549738.1,
ZP_05549739.1	HMPREF5045_01550	Lactobacillus crispatus 125-2-CHN	NZ_GG698762	39216	40004	-	conserved hypothetical protein	262	789	YkoY family integral membrane protein	TerC-like integral membrane protein	Integral membrane protein, YkoY family	Lactobacillus crispatus 214-1	PF04332.10|PF03741.11	Protein of unknown function (DUF475)|Integral membrane protein TerC family	COG0861,cl10468	P	NA	NA	NA	NA	NA	NA	NA	NA	NA	NA	NA	NA	NA	NA	LACT00150	1	1	1	1	1	1	1	1	1	1	10	1	0	YP_003600573.1,	EEJ68999.1,	EEU29110.1,	ZP_05549739.1,
ZP_05549740.1	HMPREF5045_01551	Lactobacillus crispatus 125-2-CHN	NZ_GG698762	39991	40343	-	methylated-DNA-protein-cysteineS- methyltransferase	116	353	Methylated-DNA--protein-cysteine methyltransferase	Methylated-DNA--protein-cysteine methyltransferase (EC 2.1.1.63)	Methylated-DNA-protein-cysteineS-methyltransferase	Lactobacillus crispatus 125-2-CHN	PF01035.15	6-O-methylguanine DNA methyltransferase, DNA binding domain	COG0350,COG3695,cl01497	L	NA	NA	NA	NA	K00567	methylated-DNA-[protein]-cysteine S-methyltransferase	EC:2.1.1.63	NA	NA	NA	NA	NA	NA	NA	LACT00151	1	1	1	1	1	1	1	1	1	1	10	1	0	YP_003600574.1,	EEJ69000.1,	EEU29109.1,	ZP_05549740.1,
ZP_05549741.1	HMPREF5045_01552	Lactobacillus crispatus 125-2-CHN	NZ_GG698762	41309	41481	-	methylated-DNA-protein-cysteineS- methyltransferase	58	173	Methylated-DNA-protein-cysteineS-methyltransferase (Fragment)	Methylated-DNA--protein-cysteine methyltransferase (EC 2.1.1.63)	no_homologs	Lactobacillus crispatus 125-2-CHN	NA	NA	NA	NA	NA	NA	NA	NA	K13531	methylated-DNA-[protein]-cysteine S-methyltransferase	EC:2.1.1.63	NA	NA	NA	NA	NA	NA	NA	ZP_05549741.1	0	0	0	1	0	0	0	0	0	0	1	0	1	-	-	-	ZP_05549741.1
ZP_05549742.1	HMPREF5045_01553	Lactobacillus crispatus 125-2-CHN	NZ_GG698762	41534	42232	-	NAD-dependent deacetylase	232	699	NAD-dependent deacetylase	NAD-dependent protein deacetylase of SIR2 family	Transcriptional regulator, Sir2 family	Lactobacillus crispatus 125-2-CHN	PF02146.12	Sir2 family	COG0846	K	NA	NA	NA	NA	K12410	NAD-dependent deacetylase	EC:3.5.1.-	NA	NA	NA	NA	NA	NA	NA	LACT00152	1	1	1	1	1	1	1	1	1	1	10	1	0	YP_003600575.1,	EEJ70213.1,	EEU29108.1,	ZP_05549742.1,
ZP_05549743.1	HMPREF5045_01554	Lactobacillus crispatus 125-2-CHN	NZ_GG698762	42322	42807	+	conserved hypothetical protein	161	486	Putative membrane protein	FIG00744653: hypothetical protein	Putative uncharacterized protein	Lactobacillus crispatus MV-1A-US	NA	NA	NA	NA	NA	NA	NA	NA	NA	NA	NA	NA	NA	NA	NA	NA	NA	NA	LACT00153	1	1	1	1	1	1	1	1	1	1	10	1	0	YP_003600576.1,	EEJ70044.1,	EEU29107.1,	ZP_05549743.1,
ZP_05549744.1	HMPREF5045_01555	Lactobacillus crispatus 125-2-CHN	NZ_GG698762	42808	44265	-	cardiolipin synthase	485	1458	Cardiolipin synthase	Cardiolipin synthetase (EC 2.7.8.-)	Cardiolipin synthase	Lactobacillus crispatus 125-2-CHN	PF13396.1|PF13091.1	Phospholipase_D-nuclease N-terminal|PLD-like domain	COG1502	I	NA	NA	NA	NA	K06131	cardiolipin synthase	EC:2.7.8.-	NA	NA	NA	NA	NA	NA	NA	LACT01272	1	1	1	1	1	1	1	0	1	1	9	0	0	YP_003600577.1,	EEJ70045.1,	EEU29106.1,	ZP_05549744.1,
ZP_05549745.1	HMPREF5045_01556	Lactobacillus crispatus 125-2-CHN	NZ_GG698762	44285	45211	-	conserved hypothetical protein	308	927	Alpha/beta hydrolase superfamily protein	cell surface hydrolase (putative)	Alpha/beta hydrolase	Lactobacillus crispatus MV-3A-US	PF06028.6	Alpha/beta hydrolase of unknown function (DUF915)	COG4814	R	NA	NA	NA	NA	NA	NA	NA	NA	NA	NA	NA	NA	NA	NA	LACT00154	1	1	1	1	1	1	1	1	1	1	10	1	0	YP_003600578.1,	EEJ70046.1,	EEU29105.1,	ZP_05549745.1,
ZP_05549746.1	HMPREF5045_01557	Lactobacillus crispatus 125-2-CHN	NZ_GG698762	45307	46077	+	RNase HI	256	771	Ribonuclease HI	Ribonuclease HI (EC 3.1.26.4)	Ribonuclease	Lactobacillus crispatus 125-2-CHN	PF01693.11|PF00075.19	Caulimovirus viroplasmin|RNase H	COG0328,COG3341,cl14782	L,R	NA	NA	NA	NA	K03469	ribonuclease HI	EC:3.1.26.4	NA	NA	NA	NA	NA	NA	NA	LACT00155	1	1	1	1	1	1	1	1	1	1	10	1	0	YP_003600579.1,	EEJ70047.1,	EEU29104.1,	ZP_05549746.1,
ZP_05549747.1	HMPREF5045_01558	Lactobacillus crispatus 125-2-CHN	NZ_GG698762	46105	47058	-	conserved hypothetical protein	317	954	Extracellular protein	Extracellular protein	Extracellular protein	Lactobacillus crispatus 125-2-CHN	PF06207.6	Protein of unknown function (DUF1002)	COG4086,cl18760	S	NA	NA	NA	NA	NA	NA	NA	NA	NA	NA	NA	NA	NA	NA	LACT00156	1	1	1	1	1	1	1	1	1	1	10	1	0	YP_003600580.1,	EEJ70048.1,	EEU29103.1,	ZP_05549747.1,
ZP_05549748.1	HMPREF5045_01559	Lactobacillus crispatus 125-2-CHN	NZ_GG698762	47219	48031	+	conserved hypothetical protein	270	813	Glycosyltransferase	contains glycosyl transferase family 2 region	Polysaccharide biosynthesis protein	Lactobacillus crispatus (strain ST1)	PF13641.1|PF00535.21|PF10111.4	Glycosyltransferase like family 2|Glycosyl transferase family 2|Glycosyltransferase like family 2	COG0463,COG1215,COG1216	M,R	NA	NA	NA	NA	NA	NA	NA	NA	NA	NA	NA	NA	NA	NA	LACT00157	1	1	1	1	1	1	1	1	1	1	10	1	0	YP_003600581.1,	EEJ70049.1,	EEU29102.1,	ZP_05549748.1,
ZP_05549749.1	HMPREF5045_01560	Lactobacillus crispatus 125-2-CHN	NZ_GG698762	48040	48696	+	conserved hypothetical protein	218	657	Possible hydrolase	Alpha/beta hydrolase fold (EC 3.8.1.5)	Oxidoreductase	Lactobacillus crispatus 125-2-CHN	PF00561.15|PF12695.2|PF12697.2	alpha/beta hydrolase fold|Alpha/beta hydrolase family|Alpha/beta hydrolase family	COG0596,COG1647,COG2267,COG2936	I,R	NA	NA	NA	NA	NA	NA	NA	MER014065	S33	NA	NA	NA	NA	NA	LACT00158	1	1	1	1	1	1	1	1	1	1	10	1	0	YP_003600582.1,	EEJ70050.1,	EEU29101.1,	ZP_05549749.1,
ZP_05549750.1	HMPREF5045_01561	Lactobacillus crispatus 125-2-CHN	NZ_GG698762	48708	49403	-	conserved hypothetical protein	231	696	Transposase	Mobile element protein	Transposase, IS4 family protein	Lactobacillus crispatus CTV-05	PF13359.1|PF01609.16|PF13612.1	DDE superfamily endonuclease|Transposase DDE domain|Transposase DDE domain	NA	NA	NA	NA	NA	NA	NA	NA	NA	NA	NA	NA	NA	NA	NA	NA	LACT01259	0	1	1	1	1	1	0	1	2	1	8	0	0	-	EEJ68889.1,	EEU27418.1,	ZP_05549750.1,
ZP_05549751.1	HMPREF5045_01562	Lactobacillus crispatus 125-2-CHN	NZ_GG698762	49668	50084	+	conserved hypothetical protein	138	417	conserved protein	FIG00747557: hypothetical protein	Putative uncharacterized protein	Lactobacillus crispatus 125-2-CHN	NA	NA	NA	NA	NA	NA	NA	NA	NA	NA	NA	NA	NA	NA	NA	NA	NA	NA	LACT01274	1	1	1	1	1	1	0	1	1	1	9	0	0	YP_003600585.1,	EEJ70029.1,	EEU29100.1,	ZP_05549751.1,
ZP_05549752.1	HMPREF5045_01563	Lactobacillus crispatus 125-2-CHN	NZ_GG698762	50176	51162	+	ribose-phosphate pyrophosphokinase	328	987	Ribose-phosphate pyrophosphokinase	Ribose-phosphate pyrophosphokinase (EC 2.7.6.1)	Ribose-p-pyrophosphokinase	Lactobacillus crispatus MV-3A-US	PF13793.1|PF00156.22	N-terminal domain of ribose phosphate pyrophosphokinase|Phosphoribosyl transferase domain	COG0462	E,F	NA	NA	NA	NA	K00948	ribose-phosphate pyrophosphokinase	EC:2.7.6.1	NA	NA	NA	NA	NA	NA	NA	LACT00159	1	1	1	1	1	1	1	1	1	1	10	1	0	YP_003600594.1,	EEJ70030.1,	EEU29099.1,	ZP_05549752.1,
ZP_05549753.1	HMPREF5045_01564	Lactobacillus crispatus 125-2-CHN	NZ_GG698762	51321	52004	+	TetR family transcriptional regulator	227	684	Transcriptional regulator	Transcriptional regulator, TetR family	Transcriptional regulator	Lactobacillus crispatus JV-V01	PF00440.18	Bacterial regulatory proteins, tetR family	COG1309	K	NA	NA	NA	NA	NA	NA	NA	NA	NA	NA	NA	NA	NA	NA	LACT00160	1	1	1	1	1	1	1	1	1	1	10	1	0	YP_003600595.1,	EEJ70031.1,	EEU29098.1,	ZP_05549753.1,
ZP_05549754.1	HMPREF5045_01565	Lactobacillus crispatus 125-2-CHN	NZ_GG698762	52017	52841	+	conserved hypothetical protein	274	825	conserved protein	FIG00744040: hypothetical protein	Putative uncharacterized protein	Lactobacillus crispatus 125-2-CHN	NA	NA	NA	NA	NA	NA	NA	NA	NA	NA	NA	NA	NA	NA	NA	NA	NA	NA	LACT00161	1	1	1	1	1	1	1	1	1	1	10	1	0	YP_003600596.1,	EEJ70032.1,	EEU29097.1,	ZP_05549754.1,
ZP_05549755.1	HMPREF5045_01566	Lactobacillus crispatus 125-2-CHN	NZ_GG698762	52968	54452	+	glutamine ABC transporter permease	494	1485	ABC transporter, permease protein	ABC-type amino acid transport/signal transduction systems, periplasmic component/domain	Glutamine ABC transporter permease	Lactobacillus crispatus MV-3A-US	PF00497.15|PF00528.17	Bacterial extracellular solute-binding proteins, family 3|Binding-protein-dependent transport system inner membrane component	COG0555,COG0581,COG0600,COG0765,COG0834,COG1177,COG1178,COG2011,COG3639,COG4160,COG4215,COG4597,COG4623,cl00427	E,M,O,P,T	NA	NA	NA	NA	K02029	polar amino acid transport system permease protein	NA	NA	NA	NA	NA	NA	NA	NA	LACT00162	1	1	1	1	1	1	1	1	1	1	10	1	0	YP_003600597.1,	EEJ70033.1,	EEU29096.1,	ZP_05549755.1,
ZP_05549756.1	HMPREF5045_01567	Lactobacillus crispatus 125-2-CHN	NZ_GG698762	54445	55182	+	glutamine ABC transporter ATP-binding protein	245	738	ABC transporter family protein	Cell division transporter, ATP-binding protein FtsE (TC 3.A.5.1.1)	Amino acid ABC transporter, ATP-binding protein	Lactobacillus crispatus 125-2-CHN	PF13304.1|PF00005.22	AAA domain|ABC transporter	COG0178,COG0194,COG0396,COG0410,COG0411,COG0419,COG0444,COG0488,COG1101,COG1116,COG1117,COG1118,COG1119,COG1120,COG1121,COG1122,COG1123,COG1124,COG1125,COG1126,COG1127,COG1129,COG1131,COG1132,COG1134,COG1135,COG1136,COG1137,COG1245,COG2274,COG2401,COG2884,COG3638,COG3839,COG3840,COG3842,COG3845,COG3910,COG4107,COG4133,COG4136,COG4138,COG4148,COG4152,COG4161,COG4167,COG4170,COG4172,COG4175,COG4178…	C,D,E,F,G,H,L,M,O,P,Q,R,V	NA	NA	NA	NA	K02028	polar amino acid transport system ATP-binding protein	EC:3.6.3.21	NA	NA	NA	NA	NA	NA	NA	LACT00163	1	1	1	1	1	1	1	1	1	1	10	1	0	YP_003600598.1,	EEJ70034.1,	EEU29095.1,	ZP_05549756.1,
ZP_05549757.1	HMPREF5045_01568	Lactobacillus crispatus 125-2-CHN	NZ_GG698762	55218	56468	-	conserved hypothetical protein	416	1251	SCP-like protein	FIG00742077: hypothetical protein	Putative uncharacterized protein	Lactobacillus crispatus CTV-05	PF00188.21	Cysteine-rich secretory protein family	NA	NA	NA	NA	NA	NA	NA	NA	NA	NA	NA	NA	NA	NA	NA	NA	LACT00164	1	1	1	1	1	1	1	1	1	1	10	1	0	YP_003600599.1,	EEJ70035.1,	EEU29094.1,	ZP_05549757.1,
ZP_05549758.1	HMPREF5045_01569	Lactobacillus crispatus 125-2-CHN	NZ_GG698762	56621	57703	+	D-alanine-D-alanine ligase	360	1083	D-alanine--D-alanine ligase	D-alanine--D-alanine ligase (EC 6.3.2.4)	D-alanine--D-alanine ligase	Lactobacillus crispatus 125-2-CHN	PF01820.16|PF02222.17|PF13535.1|PF07478.8|PF01071.14	D-ala D-ala ligase N-terminus|ATP-grasp domain|ATP-grasp domain|D-ala D-ala ligase C-terminus|Phosphoribosylglycinamide synthetase, ATP-grasp (A) domain	COG0189,COG1181	H,J,M	NA	NA	NA	NA	K01921	D-alanine-D-alanine ligase	EC:6.3.2.4	NA	NA	NA	NA	NA	NA	NA	LACT00165	1	1	1	1	1	1	1	1	1	1	10	1	0	YP_003600600.1,	EEJ70036.1,	EEU29093.1,	ZP_05549758.1,
ZP_05549759.1	HMPREF5045_01570	Lactobacillus crispatus 125-2-CHN	NZ_GG698762	57731	58480	+	conserved hypothetical protein	249	750	Transcriptional regulator	contains chromosome segregation ATPase domain	Putative uncharacterized protein	Lactobacillus crispatus 214-1	PF13411.1	MerR HTH family regulatory protein	NA	NA	NA	NA	NA	NA	NA	NA	NA	NA	NA	NA	NA	NA	NA	NA	LACT00166	1	1	1	1	1	1	1	1	1	1	10	1	0	YP_003600601.1,	EEJ70037.1,	EEU29092.1,	ZP_05549759.1,
ZP_05549760.1	HMPREF5045_01571	Lactobacillus crispatus 125-2-CHN	NZ_GG698762	58571	59704	+	conserved hypothetical protein	377	1134	Multitransmembrane protein	Transporter	YibE/F-like protein	Lactobacillus crispatus 214-1	PF07907.6	YibE/F-like protein	COG5438,cl02259	S	NA	NA	NA	NA	NA	NA	NA	NA	NA	NA	NA	NA	NA	NA	LACT01275	1	1	1	1	1	1	1	0	1	1	9	0	0	YP_003600602.1,	EEJ70038.1,	EEU29091.1,	ZP_05549760.1,
ZP_05549761.1	HMPREF5045_01572	Lactobacillus crispatus 125-2-CHN	NZ_GG698762	59701	60486	+	multitransmembrane protein	261	786	Multitransmembrane protein	Integral membrane protein	Multitransmembrane protein	Lactobacillus crispatus MV-3A-US	PF07907.6	YibE/F-like protein	COG5438,cl02259	S	NA	NA	NA	NA	NA	NA	NA	NA	NA	NA	NA	NA	NA	NA	LACT00167	1	1	1	1	1	1	1	1	1	1	10	1	0	YP_003600603.1,	EEJ70039.1,	EEU29090.1,	ZP_05549761.1,
ZP_05549762.1	HMPREF5045_01573	Lactobacillus crispatus 125-2-CHN	NZ_GG698762	60458	61291	+	acetyl esterase	277	834	Acetyl esterase	Lipase/esterase	Putative uncharacterized protein	Lactobacillus crispatus 125-2-CHN	PF07859.8	alpha/beta hydrolase fold	COG0657,COG1506	E,I	NA	NA	NA	NA	NA	NA	NA	MER031562	S09X	NA	NA	NA	NA	NA	LACT00168	1	1	1	1	1	1	1	1	1	1	10	1	0	YP_003600604.1,	EEJ70040.1,	EEU29089.1,	ZP_05549762.1,
ZP_05549763.1	HMPREF5045_01574	Lactobacillus crispatus 125-2-CHN	NZ_GG698762	63452	66460	-	alpha-glucosidase	1002	3009	Alpha-glucosidase	Maltodextrin glucosidase (EC 3.2.1.20)	F5/8 type C domain protein	Lactobacillus crispatus 125-2-CHN	PF01055.21|PF00754.20	Glycosyl hydrolases family 31|F5/8 type C domain	COG1501	G	F5_F8_type_C	NA	NA	NA	NA	NA	NA	NA	NA	NA	NA	NA	NA	NA	LACT00169	1	1	1	1	1	1	1	1	1	1	10	1	0	YP_003600606.1,	EEJ70041.1,	EEU29088.1,	ZP_05549763.1,
ZP_05549764.1	HMPREF5045_01575	Lactobacillus crispatus 125-2-CHN	NZ_GG698762	67455	68609	+	N-acetylglucosamine-6-phosphate deacetylase	384	1155	N-acetylglucosamine-6-phosphate deacetylase	N-acetylglucosamine-6-phosphate deacetylase (EC 3.5.1.25)	N-acetylglucosamine-6-phosphate deacetylase	Lactobacillus crispatus 125-2-CHN	PF13147.1|PF01979.15|PF13594.1	Amidohydrolase|Amidohydrolase family|Amidohydrolase	COG0044,COG0402,COG1001,COG1228,COG1574,COG1820	F,G,Q,R	NA	NA	NA	NA	K01443	N-acetylglucosamine-6-phosphate deacetylase	EC:3.5.1.25	MER033184	M38	NA	NA	NA	NA	NA	LACT00170	1	1	1	1	1	1	1	1	1	1	10	1	0	YP_003600607.1,	EEJ70042.1,	EEU29087.1,	ZP_05549764.1,
ZP_05549765.1	HMPREF5045_01576	Lactobacillus crispatus 125-2-CHN	NZ_GG698762	70853	71044	+	hypothetical protein	63	192	conserved protein	FIG00742216: hypothetical protein	Predicted protein	Lactobacillus crispatus 125-2-CHN	NA	NA	NA	NA	NA	NA	NA	NA	NA	NA	NA	NA	NA	NA	NA	NA	NA	NA	LACT00171	1	1	1	1	1	1	1	1	1	1	10	1	0	YP_003600612.1,	EEJ70022.1,	EEU29085.1,	ZP_05549765.1,
ZP_05549766.1	HMPREF5045_01577	Lactobacillus crispatus 125-2-CHN	NZ_GG698762	71175	71651	-	2-deoxyribosyltransferase	158	477	Nucleoside deoxyribosyltransferase	Purine trans deoxyribosylase (Nucleoside deoxyribosyltransferase-I) (EC 2.4.2.6)	Nucleoside deoxyribosyltransferase	Lactobacillus crispatus JV-V01	PF05014.10	Nucleoside 2-deoxyribosyltransferase	COG3613,cl17818	F	NA	NA	NA	NA	K08728	nucleoside deoxyribosyltransferase	EC:2.4.2.6	NA	NA	NA	NA	NA	NA	NA	LACT00172	1	1	1	1	1	1	1	1	1	1	10	1	0	YP_003600613.1,	EEJ70023.1,	EEU29084.1,	ZP_05549766.1,
ZP_05549767.1	HMPREF5045_01578	Lactobacillus crispatus 125-2-CHN	NZ_GG698762	71766	72263	+	PTS system IIA component	165	498	PTS system IIA	Phosphotransferase system galacitol-specific IIA domain (Ntr-type)	PTS system IIA	Lactobacillus crispatus JV-V01	PF00359.17	Phosphoenolpyruvate-dependent sugar phosphotransferase system, EIIA 2	COG1762,COG4668,cl00163	G,T	NA	NA	NA	NA	K02773	PTS system, galactitol-specific IIA component	EC:2.7.1.69	NA	NA	NA	NA	NA	NA	NA	LACT00173	1	1	1	1	1	1	1	1	1	1	10	1	0	YP_003600614.1,	EEJ70024.1,	EEU29083.1,	ZP_05549767.1,
ZP_05549768.1	HMPREF5045_01579	Lactobacillus crispatus 125-2-CHN	NZ_GG698762	72281	73084	-	protein tyrosine phosphatase	267	804	Protein tyrosine phosphatase	Protein tyrosine/serine phosphatase	Protein tyrosine phosphatase	Lactobacillus crispatus 125-2-CHN	PF13348.1|PF13350.1	Tyrosine phosphatase family C-terminal region|Tyrosine phosphatase family	COG2365	T	NA	NA	NA	NA	K01104	protein-tyrosine phosphatase	EC:3.1.3.48	NA	NA	NA	NA	NA	NA	NA	LACT00174	1	1	1	1	1	1	1	1	1	1	10	1	0	YP_003600615.1,	EEJ70025.1,	EEU29082.1,	ZP_05549768.1,
ZP_05549769.1	HMPREF5045_01580	Lactobacillus crispatus 125-2-CHN	NZ_GG698762	73234	73728	+	universal stress protein UspA	164	495	Universal stress family protein	Universal stress protein family	Universal stress protein UspA	Lactobacillus crispatus MV-3A-US	PF00582.21	Universal stress protein family	COG0589,cl00292	T	NA	NA	NA	NA	NA	NA	NA	NA	NA	NA	NA	NA	NA	NA	LACT00175	1	1	1	1	1	1	1	1	1	1	10	1	0	YP_003600616.1,	EEJ70026.1,	EEU29081.1,	ZP_05549769.1,
ZP_05549770.1	HMPREF5045_01581	Lactobacillus crispatus 125-2-CHN	NZ_GG698762	74072	75001	+	alkylphosphonate ABC transporter	309	930	Phosphate/phosphite/phosphonate ABC transporter, periplasmic binding protein	Phosphonate ABC transporter phosphate-binding periplasmic component (TC 3.A.1.9.1)	Alkylphosphonate ABC transporter	Lactobacillus crispatus MV-3A-US	PF09084.6|PF12974.2|PF00497.15|PF13379.1|PF13531.1	NMT1/THI5 like|ABC transporter, phosphonate, periplasmic substrate-binding protein|Bacterial extracellular solute-binding proteins, family 3|NMT1-like family|Bacterial extracellular solute-binding protein	COG0715,COG0725,COG0834,COG3221	E,P,T	NA	NA	NA	NA	K02044	phosphonate transport system substrate-binding protein	NA	NA	NA	NA	NA	NA	NA	NA	LACT00176	1	1	1	1	1	1	1	1	1	1	10	1	0	YP_003600618.1,	EEJ70028.1,	EEU29080.1,	ZP_05549770.1,
ZP_05549771.1	HMPREF5045_01582	Lactobacillus crispatus 125-2-CHN	NZ_GG698762	75032	75805	+	phosphonate ABC transporter ATP-binding protein	257	774	Phosphonate ABC transporter ATP-binding protein	Phosphonate ABC transporter ATP-binding protein (TC 3.A.1.9.1)	ABC superfamily ATP binding cassette transporter	Lactobacillus crispatus 125-2-CHN	PF13304.1|PF00005.22	AAA domain|ABC transporter	COG0178,COG0396,COG0410,COG0411,COG0419,COG0444,COG0488,COG1101,COG1116,COG1117,COG1118,COG1119,COG1120,COG1121,COG1122,COG1123,COG1124,COG1125,COG1126,COG1127,COG1129,COG1131,COG1132,COG1134,COG1135,COG1136,COG1137,COG1245,COG2274,COG2401,COG2884,COG3638,COG3839,COG3840,COG3842,COG3845,COG4107,COG4133,COG4136,COG4138,COG4148,COG4152,COG4161,COG4167,COG4170,COG4172,COG4175,COG4178,COG4181,COG4525…	C,D,E,G,H,L,M,O,P,Q,R,V	NA	NA	NA	NA	K02041	phosphonate transport system ATP-binding protein	EC:3.6.3.28	NA	NA	NA	NA	NA	NA	NA	LACT00177	1	1	1	1	1	1	1	1	1	1	10	1	0	YP_003600619.1,	EEJ70019.1,	EEU29079.1,	ZP_05549771.1,
ZP_05549772.1	HMPREF5045_01583	Lactobacillus crispatus 125-2-CHN	NZ_GG698762	75805	76596	+	phosphonate ABC transporter permease PhnE	263	792	Phosphonate ABC transporter permease PhnE	Phosphonate ABC transporter permease protein phnE2 (TC 3.A.1.9.1)	ABC superfamily ATP binding cassette transporter, membrane protein	Lactobacillus crispatus 125-2-CHN	PF00528.17	Binding-protein-dependent transport system inner membrane component	COG0581,COG0600,COG0765,COG1173,COG1174,COG1176,COG1177,COG2011,COG3639,COG4160,COG4171,COG4176,COG4215,cl00427	E,P,V	NA	NA	NA	NA	K02042	phosphonate transport system permease protein	NA	NA	NA	NA	NA	NA	NA	NA	LACT00178	1	1	1	1	1	1	1	1	1	1	10	1	0	YP_003600620.1,	EEJ70020.1,	EEU29078.1,	ZP_05549772.1,
ZP_05549773.1	HMPREF5045_01584	Lactobacillus crispatus 125-2-CHN	NZ_GG698762	76596	77408	+	phosphonate ABC transporter permease PhnE	270	813	Phosphonate ABC transporter, permease protein	Phosphonate ABC transporter permease protein phnE1 (TC 3.A.1.9.1)	ABC-type phosphate/phosphonate transport system, permease component	Lactobacillus amylovorus (strain GRL 1118)	PF00528.17	Binding-protein-dependent transport system inner membrane component	COG0581,COG0601,COG0765,COG1173,COG1174,COG1177,COG2011,COG3639,COG4171,COG4176,COG4215,cl00427	E,P,V	NA	NA	NA	NA	K02042	phosphonate transport system permease protein	NA	NA	NA	NA	NA	NA	NA	NA	LACT00179	1	1	1	1	1	1	1	1	1	1	10	1	0	YP_003600621.1,	EEJ70021.1,	EEU29077.1,	ZP_05549773.1,
ZP_05549774.1	HMPREF5045_01585	Lactobacillus crispatus 125-2-CHN	NZ_GG698762	80731	81300	-	DNA-3-methyladenine glycosidase	189	570	DNA-3-methyladenine glycosylase I	DNA-3-methyladenine glycosylase (EC 3.2.2.20)	DNA-3-methyladenine glycosidase	Lactobacillus crispatus MV-1A-US	PF03352.8	Methyladenine glycosylase	COG2818,cl01059	L	NA	NA	NA	NA	K01246	DNA-3-methyladenine glycosylase I	EC:3.2.2.20	NA	NA	NA	NA	NA	NA	NA	LACT00180	1	1	1	1	1	1	1	1	1	1	10	1	0	YP_003600622.1,	EEJ70007.1,	EEU29076.1,	ZP_05549774.1,
ZP_05549775.1	HMPREF5045_01586	Lactobacillus crispatus 125-2-CHN	NZ_GG698762	81459	81944	+	conserved hypothetical protein	161	486	conserved protein	FIG00744233: hypothetical protein	Putative uncharacterized protein	Lactobacillus crispatus CTV-05	NA	NA	NA	NA	NA	NA	NA	NA	NA	NA	NA	NA	NA	NA	NA	NA	NA	NA	LACT00181	1	1	1	1	1	1	1	1	1	1	10	1	0	YP_003600623.1,	EEJ70008.1,	EEU29075.1,	ZP_05549775.1,
ZP_05549776.1	HMPREF5045_01587	Lactobacillus crispatus 125-2-CHN	NZ_GG698762	82001	83398	+	conserved hypothetical protein	465	1398	Ser/Thr phosphatase family protein	FIG00744368: hypothetical protein	Putative uncharacterized protein	Lactobacillus crispatus 125-2-CHN	PF12850.2	Calcineurin-like phosphoesterase superfamily domain	NA	NA	NA	NA	NA	NA	NA	NA	NA	NA	NA	NA	NA	NA	NA	NA	LACT00182	1	1	1	1	1	1	1	1	1	1	10	1	0	YP_003600624.1,	EEJ70009.1,	EEU29074.1,	ZP_05549776.1,
ZP_05549777.1	HMPREF5045_01588	Lactobacillus crispatus 125-2-CHN	NZ_GG698762	83535	85484	+	asparagine synthase (glutamine-hydrolyzing)	649	1950	Asparagine synthetase	Asparagine synthetase [glutamine-hydrolyzing] (EC 6.3.5.4)	Asparagine synthetase	Lactobacillus crispatus MV-1A-US	PF13537.1|PF13522.1|PF00733.16	Glutamine amidotransferase domain|Glutamine amidotransferase domain|Asparagine synthase	COG0034,COG0367,COG0449	E,F,M	NA	NA	NA	NA	K01953	asparagine synthase (glutamine-hydrolysing)	EC:6.3.5.4	MER033254	C44	NA	NA	NA	NA	NA	LACT00183	1	1	1	1	1	1	1	1	1	1	10	1	0	YP_003600625.1,	EEJ70010.1,	EEU29073.1,	ZP_05549777.1,
ZP_05549778.1	HMPREF5045_01589	Lactobacillus crispatus 125-2-CHN	NZ_GG698762	85506	86789	+	ATP-grasp protein	427	1284	ATP-grasp superfamily protein	probably carbamoylphosphate synthase large subunit, evidenced by COGnitor	ATP-grasp protein	Lactobacillus crispatus MV-3A-US	PF13535.1	ATP-grasp domain	COG3919	R	NA	NA	NA	NA	NA	NA	NA	NA	NA	NA	NA	NA	NA	NA	LACT00184	1	1	1	1	1	1	1	1	1	1	10	1	0	YP_003600626.1,	EEJ70011.1,	EEU29072.1,	ZP_05549778.1,
ZP_05549779.1	HMPREF5045_01590	Lactobacillus crispatus 125-2-CHN	NZ_GG698762	86963	89170	+	anaerobic ribonucleoside-triphosphate reductase	735	2208	Anaerobic ribonucleoside-triphosphate reductase	Ribonucleotide reductase of class III (anaerobic), large subunit (EC 1.17.4.2)	Ribonucleoside-triphosphate reductase	Lactobacillus crispatus 125-2-CHN	PF03477.11|PF01228.16|PF13597.1	ATP cone domain|Glycine radical|Anaerobic ribonucleoside-triphosphate reductase	COG1328	F	NA	NA	NA	NA	K00527	ribonucleoside-triphosphate reductase	EC:1.17.4.2	NA	NA	NA	NA	NA	NA	NA	LACT00185	1	1	1	1	1	1	1	1	1	1	10	1	0	YP_003600627.1,	EEJ70012.1,	EEU29071.1,	ZP_05549779.1,
ZP_05549780.1	HMPREF5045_01591	Lactobacillus crispatus 125-2-CHN	NZ_GG698762	89170	89883	+	anaerobic ribonucleotide reductase activator protein	237	714	Anaerobic ribonucleoside-triphosphate reductase-activating protein	Ribonucleotide reductase of class III (anaerobic), activating protein (EC 1.97.1.4)	Anaerobic ribonucleoside-triphosphate reductase-activating protein	Lactobacillus crispatus MV-1A-US	PF13353.1|PF13394.1	4Fe-4S single cluster domain|4Fe-4S single cluster domain	COG0535,COG0602,COG1180	O,R	NA	NA	NA	NA	K04068	anaerobic ribonucleoside-triphosphate reductase activating protein	EC:1.97.1.4	NA	NA	NA	NA	NA	NA	NA	LACT00186	1	1	1	1	1	1	1	1	1	1	10	1	0	YP_003600628.1,	EEJ70013.1,	EEU29070.1,	ZP_05549780.1,
ZP_05549781.1	HMPREF5045_01592	Lactobacillus crispatus 125-2-CHN	NZ_GG698762	89935	90513	+	metal-sulfur cluster biosynthetic protein	192	579	Metal-sulfur cluster biosynthetic protein	probably aromatic ring hydroxylating enzyme, evidenced by COGnitor; PaaD-like protein (DUF59) involved in Fe-S cluster assembly	Metal-sulfur cluster biosynthetic protein	Lactobacillus crispatus 125-2-CHN	PF01883.14|PF08984.6	Domain of unknown function DUF59|Domain of unknown function (DUF1858)	COG2151,cl00941	R	NA	NA	NA	NA	NA	NA	NA	NA	NA	NA	NA	NA	NA	NA	LACT00187	1	1	1	1	1	1	1	1	1	1	10	1	0	YP_003600629.1,	EEJ70014.1,	EEU29069.1,	ZP_05549781.1,
ZP_05549782.1	HMPREF5045_01593	Lactobacillus crispatus 125-2-CHN	NZ_GG698762	90506	91702	+	conserved hypothetical protein	398	1197	Hemerythrin HHE cation binding domain protein	FIG00743279: hypothetical protein	Hemerythrin HHE cation binding domain protein	Lactobacillus crispatus 214-1	PF01814.18|PF04282.8|PF13596.1	Hemerythrin HHE cation binding domain|Family of unknown function (DUF438)|PAS domain	COG2461	S	NA	NA	NA	NA	K09155	hypothetical protein	NA	NA	NA	NA	NA	NA	NA	NA	LACT00188	1	1	1	1	1	1	1	1	1	1	10	1	0	YP_003600630.1,	EEJ70015.1,	EEU29068.1,	ZP_05549782.1,
ZP_05549783.1	HMPREF5045_01594	Lactobacillus crispatus 125-2-CHN	NZ_GG698762	91792	93036	+	major facilitator superfamily transporter permease	414	1245	Transporter, major facilitator family protein	Major facilitator superfamily permease	Major facilitator superfamily permease	Lactobacillus crispatus CTV-05	PF05977.8|PF07690.11	Transmembrane secretion effector|Major Facilitator Superfamily	COG2814	G	NA	NA	NA	NA	NA	NA	NA	NA	NA	NA	NA	NA	NA	NA	LACT00189	1	1	1	1	1	1	1	1	1	1	10	1	0	YP_003600631.1,	EEJ70016.1,	EEU29067.1,	ZP_05549783.1,
ZP_05549784.1	HMPREF5045_01595	Lactobacillus crispatus 125-2-CHN	NZ_GG698762	93117	95063	+	endopeptidase O3	648	1947	Endopeptidase O	endopeptidase O	Peptidase family M13	Lactobacillus crispatus 125-2-CHN	PF05649.8|PF01431.16	Peptidase family M13|Peptidase family M13	COG3590	O	NA	NA	NA	NA	K07386	putative endopeptidase	EC:3.4.24.-	MER019832	M13	NA	NA	NA	NA	NA	LACT00016	2	2	2	2	2	2	2	1	2	2	10	1	0	YP_003601761.1,YP_003600632.1,	EEJ69193.1,EEJ70005.1,	EEU29066.1,EEU28305.1,	ZP_05549784.1,ZP_05548843.1,
ZP_05549785.1	HMPREF5045_01596	Lactobacillus crispatus 125-2-CHN	NZ_GG698762	95237	97165	-	potassium transporter	642	1929	Probable potassium transport system protein kup	Kup system potassium uptake protein	Probable potassium transport system protein kup	Lactobacillus crispatus CTV-05	PF02705.11	K+ potassium transporter	COG3158,cl15781	P	NA	NA	NA	NA	K03549	KUP system potassium uptake protein	NA	NA	NA	NA	NA	NA	NA	NA	LACT00014	2	2	2	2	2	2	2	2	2	2	10	1	0	YP_003600633.1,YP_003601069.1,	EEJ70006.1,EEJ70724.1,	EEU29065.1,EEU29546.1,	ZP_05550102.1,ZP_05549785.1,
ZP_05549786.1	HMPREF5045_01597	Lactobacillus crispatus 125-2-CHN	NZ_GG698762	97480	97914	-	conserved hypothetical protein	144	435	conserved protein	FIG00744158: hypothetical protein	Putative uncharacterized protein	Lactobacillus crispatus MV-3A-US	NA	NA	NA	NA	NA	NA	NA	NA	NA	NA	NA	NA	NA	NA	NA	NA	NA	NA	LACT00190	1	1	1	1	1	1	1	1	1	1	10	1	0	YP_003600634.1,	EEJ70000.1,	EEU29064.1,	ZP_05549786.1,
ZP_05549787.1	HMPREF5045_01598	Lactobacillus crispatus 125-2-CHN	NZ_GG698762	98106	99185	+	conserved hypothetical protein	359	1080	conserved protein	FIG00749872: hypothetical protein	Putative uncharacterized protein	Lactobacillus crispatus 214-1	PF01637.13|PF13173.1|PF00931.17	Archaeal ATPase|AAA domain|NB-ARC domain	NA	NA	NA	NA	NA	NA	NA	NA	NA	NA	NA	NA	NA	NA	NA	NA	LACT00191	1	1	1	1	1	1	1	1	1	1	10	1	0	YP_003600636.1,	EEJ70001.1,	EEU29063.1,	ZP_05549787.1,
ZP_05549788.1	HMPREF5045_01599	Lactobacillus crispatus 125-2-CHN	NZ_GG698762	99221	99448	+	predicted protein	75	228	conserved protein	FIG00742258: hypothetical protein	Predicted protein	Lactobacillus crispatus 125-2-CHN	NA	NA	NA	NA	NA	NA	NA	NA	NA	NA	NA	NA	NA	NA	NA	NA	NA	NA	LACT00192	1	1	1	1	1	1	1	1	1	1	10	1	0	YP_003600637.1,	EEJ70002.1,	EEU29062.1,	ZP_05549788.1,
ZP_05549789.1	HMPREF5045_01600	Lactobacillus crispatus 125-2-CHN	NZ_GG698762	99597	99935	-	cell growth regulatory protein	112	339	Cell growth regulatory protein	FIG00753666: hypothetical protein	Cell growth regulatory protein	Lactobacillus crispatus MV-1A-US	PF02452.12	PemK-like protein	NA	NA	NA	NA	NA	NA	K07171	mRNA interferase	EC:3.1.-.-	NA	NA	NA	NA	NA	NA	NA	LACT00193	1	1	1	1	1	1	1	1	1	1	10	1	0	YP_003600638.1,	EEJ70003.1,	EEU29061.1,	ZP_05549789.1,
ZP_05549790.1	HMPREF5045_01601	Lactobacillus crispatus 125-2-CHN	NZ_GG698762	99958	100233	-	conserved hypothetical protein	91	276	Toxin-antitoxin system, antitoxin component, AbrB family	FIG00744829: hypothetical protein	Putative uncharacterized protein	Lactobacillus crispatus MV-3A-US	NA	NA	NA	NA	NA	NA	NA	NA	NA	NA	NA	NA	NA	NA	NA	NA	NA	NA	LACT00194	1	1	1	1	1	1	1	1	1	1	10	1	0	YP_003600639.1,	EEJ70004.1,	EEU29060.1,	ZP_05549790.1,
ZP_05549791.1	HMPREF5045_01602	Lactobacillus crispatus 125-2-CHN	NZ_GG698762	103060	103476	-	predicted protein	138	417	putative protein without homology	hypothetical protein	no_homologs	no_homologs	NA	NA	NA	NA	NA	NA	NA	NA	NA	NA	NA	NA	NA	NA	NA	NA	NA	NA	LACT00195	1	1	1	1	1	1	1	1	1	1	10	1	0	YP_003600640.1,	EEJ69997.1,	EEU29059.1,	ZP_05549791.1,
ZP_05549792.1	HMPREF5045_01603	Lactobacillus crispatus 125-2-CHN	NZ_GG698762	103630	103845	+	conserved hypothetical protein	71	216	conserved protein	unknown	Putative uncharacterized protein	Lactobacillus crispatus JV-V01	NA	NA	NA	NA	NA	NA	NA	NA	NA	NA	NA	NA	NA	NA	NA	NA	NA	NA	LACT00196	1	1	1	1	1	1	1	1	1	1	10	1	0	YP_003600641.1,	EEJ69998.1,	EEU29058.1,	ZP_05549792.1,
ZP_05549793.1	HMPREF5045_01604	Lactobacillus crispatus 125-2-CHN	NZ_GG698762	103880	104152	+	conserved hypothetical protein	90	273	Small conserved protein	FIG00743671: hypothetical protein	Conserved protein	Lactobacillus crispatus (strain ST1)	PF11148.3	Protein of unknown function (DUF2922)	NA	NA	NA	NA	NA	NA	NA	NA	NA	NA	NA	NA	NA	NA	NA	NA	LACT00197	1	1	1	1	1	1	1	1	1	1	10	1	0	YP_003600642.1,	EEJ69999.1,	EEU29057.1,	ZP_05549793.1,
ZP_05549794.1	HMPREF5045_01605	Lactobacillus crispatus 125-2-CHN	NZ_GG698762	105805	106110	-	conserved hypothetical protein	101	306	conserved protein	unknown	Putative uncharacterized protein	Lactobacillus crispatus 125-2-CHN	NA	NA	NA	NA	NA	NA	NA	NA	NA	NA	NA	NA	NA	NA	NA	NA	NA	NA	LACT00198	1	1	1	1	1	1	1	1	1	1	10	1	0	YP_003600645.1,	EEJ69992.1,	EEU29054.1,	ZP_05549794.1,
ZP_05549795.1	HMPREF5045_01606	Lactobacillus crispatus 125-2-CHN	NZ_GG698762	106276	106767	-	DNA-directed RNA polymerase specialized sigma subunit	163	492	DNA-directed RNA polymerase specialized sigma subunit	DNA-directed RNA polymerase specialized sigma subunit	DNA-directed RNA polymerase, specialized sigma subunit	Lactobacillus crispatus 125-2-CHN	NA	NA	NA	NA	NA	NA	NA	NA	NA	NA	NA	NA	NA	NA	NA	NA	NA	NA	LACT00199	1	1	1	1	1	1	1	1	1	1	10	1	0	YP_003600646.1,	EEJ69993.1,	EEU29053.1,	ZP_05549795.1,
ZP_05549796.1	HMPREF5045_01607	Lactobacillus crispatus 125-2-CHN	NZ_GG698762	106981	107844	-	conserved hypothetical protein	287	864	conserved protein	FIG00746306: hypothetical protein	Conserved protein	Lactobacillus crispatus 125-2-CHN	NA	NA	NA	NA	NA	NA	NA	NA	NA	NA	NA	NA	NA	NA	NA	NA	NA	NA	LACT00200	1	1	1	1	1	1	1	1	1	1	10	1	0	YP_003600647.1,	EEJ69994.1,	EEU29052.1,	ZP_05549796.1,
ZP_05549797.1	HMPREF5045_01608	Lactobacillus crispatus 125-2-CHN	NZ_GG698762	108043	108411	+	conserved hypothetical protein	122	369	conserved protein	FIG00742833: hypothetical protein	Putative uncharacterized protein	Lactobacillus crispatus 125-2-CHN	NA	NA	NA	NA	NA	NA	NA	NA	NA	NA	NA	NA	NA	NA	NA	NA	NA	NA	LACT00201	1	1	1	1	1	1	1	1	1	1	10	1	0	YP_003600648.1,	EEJ69995.1,	EEU29051.1,	ZP_05549797.1,
ZP_05549798.1	HMPREF5045_01609	Lactobacillus crispatus 125-2-CHN	NZ_GG698762	109211	110299	-	bacterial surface layer protein	363	1089	Bacterial surface layer protein (Fragment)	S-layer protein precursor	S-layer protein	Lactobacillus crispatus 125-2-CHN	PF03217.9	Bacterial surface layer protein	NA	NA	SLAP	NA	NA	NA	NA	NA	NA	NA	NA	NA	NA	NA	NA	NA	LACT00034	2	1	1	2	1	1	1	1	1	1	10	1	0	YP_003600649.1,YP_003600643.1,	EEJ69996.1,	EEU29049.1,	ZP_05550260.1,ZP_05549798.1,
ZP_05549799.1	HMPREF5045_01610	Lactobacillus crispatus 125-2-CHN	NZ_GG698762	111799	112110	+	predicted protein	103	312	Conserved domain protein	FIG00744912: hypothetical protein	Predicted protein	Lactobacillus crispatus MV-3A-US	NA	NA	NA	NA	NA	NA	NA	NA	NA	NA	NA	NA	NA	NA	NA	NA	NA	NA	LACT01609	0	1	1	1	1	1	1	1	1	1	9	0	0	-	EEJ69976.1,	EEU29048.1,	ZP_05549799.1,
ZP_05549800.1	HMPREF5045_01611	Lactobacillus crispatus 125-2-CHN	NZ_GG698762	112400	113626	+	conserved hypothetical protein	408	1227	N-acetylmuramidase	N-acetylmuramidase( EC:3.5.1.28 )	LytA protein	Lactobacillus crispatus 125-2-CHN	PF01832.15|PF03217.9	Mannosyl-glycoprotein endo-beta-N-acetylglucosaminidase|Bacterial surface layer protein	COG1705,COG2992,cl17361	N,R,U	SLAP	NA	NA	NA	NA	NA	NA	NA	NA	NA	NA	NA	NA	NA	LACT00202	1	1	1	1	1	1	1	1	1	1	10	1	0	YP_003600655.1,	EEJ69977.1,	EEU29047.1,	ZP_05549800.1,
ZP_05549801.1	HMPREF5045_01612	Lactobacillus crispatus 125-2-CHN	NZ_GG698762	113646	114737	+	conserved hypothetical protein	363	1092	Autolysin, amidase	Internalin B (GW modules)	Autolysin, amidase	Lactobacillus crispatus JV-V01	PF01510.20|PF03217.9	N-acetylmuramoyl-L-alanine amidase|Bacterial surface layer protein	COG5632	M	SLAP	NA	NA	NA	K01447	N-acetylmuramoyl-L-alanine amidase	EC:3.5.1.28	MER151918	M15C	NA	NA	NA	NA	NA	LACT01276	1	1	1	1	1	1	1	0	1	1	9	0	0	YP_003600656.1,	EEJ69978.1,	EEU29046.1,	ZP_05549801.1,
ZP_05549802.1	HMPREF5045_01613	Lactobacillus crispatus 125-2-CHN	NZ_GG698762	114882	116663	+	Na+:H+ antiporter	593	1782	Na+-H+ antiporter	Na+-H+ antiporter	Putative Na+/H+ exchanger family protein (Fragment)	Lactobacillus crispatus 125-2-CHN	PF02254.13|PF02080.16|PF00999.16	TrkA-N domain|TrkA-C domain|Sodium/hydrogen exchanger family	COG0475,COG0569,COG3273,COG4651,cl10482	P,S	NA	NA	NA	NA	K03455	monovalent cation:H+ antiporter-2, CPA2 family	NA	NA	NA	NA	NA	NA	NA	NA	LACT00203	1	1	1	1	1	1	1	1	1	1	10	1	0	YP_003600657.1,	EEJ69979.1,	EEU29045.1,	ZP_05549802.1,
ZP_05549803.1	HMPREF5045_01614	Lactobacillus crispatus 125-2-CHN	NZ_GG698762	116718	117365	-	pyroglutamyl-peptidase I	215	648	Pyrrolidone-carboxylate peptidase	Pyrrolidone-carboxylate peptidase (EC 3.4.19.3)	Pyrrolidone-carboxylate peptidase	Lactobacillus crispatus 125-2-CHN	PF01470.12	Pyroglutamyl peptidase	COG2039,cl00237	O	NA	NA	NA	NA	K01304	pyroglutamyl-peptidase	EC:3.4.19.3	MER001424	C15	NA	NA	NA	NA	NA	LACT00204	1	1	1	1	1	1	1	1	1	1	10	1	0	YP_003600658.1,	EEJ69981.1,	EEU29044.1,	ZP_05549803.1,
ZP_05549804.1	HMPREF5045_01615	Lactobacillus crispatus 125-2-CHN	NZ_GG698762	117383	118348	-	oxidoreductase	321	966	Oxidoreductase	oxidoreductase	Oxidoreductase	Lactobacillus crispatus MV-3A-US	PF01408.17|PF03807.12|PF01118.19	Oxidoreductase family, NAD-binding Rossmann fold|NADP oxidoreductase coenzyme F420-dependent|Semialdehyde dehydrogenase, NAD binding domain	COG0345,COG0673,COG1748,COG4091	E,R	NA	NA	NA	NA	NA	NA	NA	NA	NA	NA	NA	NA	NA	NA	LACT00205	1	1	1	1	1	1	1	1	1	1	10	1	0	YP_003600659.1,	EEJ69982.1,	EEU29043.1,	ZP_05549804.1,
ZP_05549805.1	HMPREF5045_01616	Lactobacillus crispatus 125-2-CHN	NZ_GG698762	118357	119163	-	DNA polymerase	268	807	DNA polymerase	DNA polymerase( EC:2.7.7.7 )	DNA polymerase	Lactobacillus crispatus 125-2-CHN	NA	NA	NA	NA	NA	NA	NA	NA	NA	NA	NA	NA	NA	NA	NA	NA	NA	NA	LACT00206	1	1	1	1	1	1	1	1	1	1	10	1	0	YP_003600660.1,	EEJ69983.1,	EEU29042.1,	ZP_05549805.1,
ZP_05549806.1	HMPREF5045_01617	Lactobacillus crispatus 125-2-CHN	NZ_GG698762	119245	120000	-	conserved hypothetical protein	251	756	conserved protein	FIG00742875: hypothetical protein	Putative uncharacterized protein	Lactobacillus crispatus 125-2-CHN	NA	NA	NA	NA	NA	NA	NA	NA	NA	NA	NA	NA	NA	NA	NA	NA	NA	NA	LACT00207	1	1	1	1	1	1	1	1	1	1	10	1	0	YP_003600661.1,	EEJ69984.1,	EEU29041.1,	ZP_05549806.1,
ZP_05549807.1	HMPREF5045_01618	Lactobacillus crispatus 125-2-CHN	NZ_GG698762	120156	120848	+	phosphoglycerate mutase	230	693	2,3-bisphosphoglycerate-dependent phosphoglycerate mutase	Phosphoglycerate mutase (EC 5.4.2.1)	2,3-bisphosphoglycerate-dependent phosphoglycerate mutase 1	Lactobacillus crispatus JV-V01	PF00300.17	Histidine phosphatase superfamily (branch 1)	COG0406,COG0588,COG2062,cl11399	G,T	NA	NA	NA	NA	K01834	2,3-bisphosphoglycerate-dependent phosphoglycerate mutase	EC:5.4.2.1	NA	NA	NA	NA	NA	NA	NA	LACT00208	1	1	1	1	1	1	1	1	1	1	10	1	0	YP_003600662.1,	EEJ69985.1,	EEU29040.1,	ZP_05549807.1,
ZP_05549808.1	HMPREF5045_01619	Lactobacillus crispatus 125-2-CHN	NZ_GG698762	121126	121686	+	conserved hypothetical protein	186	561	Aldose 1-epimerase	FIG00745248: hypothetical protein	Putative uncharacterized protein	Lactobacillus crispatus CTV-05	PF01263.15	Aldose 1-epimerase	COG2017,cl14648	G	NA	NA	NA	NA	NA	NA	NA	NA	NA	NA	NA	NA	NA	NA	LACT00209	1	1	1	1	1	1	1	1	1	1	10	1	0	YP_003600663.1,	EEJ69986.1,	EEU29039.1,	ZP_05549808.1,
ZP_05549809.1	HMPREF5045_01620	Lactobacillus crispatus 125-2-CHN	NZ_GG698762	121792	122892	+	transcriptional regulator	366	1101	Transcriptional regulator	Cell envelope-associated transcriptional attenuator LytR-CpsA-Psr, subfamily F2 (as in PMID19099556)	Transcriptional regulator	Lactobacillus crispatus 125-2-CHN	PF03816.9	Cell envelope-related transcriptional attenuator domain	COG1316,cl00581	K	NA	NA	NA	NA	NA	NA	NA	NA	NA	NA	NA	NA	NA	NA	LACT00210	1	1	1	1	1	1	1	1	1	1	10	1	0	YP_003600664.1,	EEJ69987.1,	EEU29038.1,	ZP_05549809.1,
ZP_05549810.1	HMPREF5045_01621	Lactobacillus crispatus 125-2-CHN	NZ_GG698762	122892	123506	+	conserved hypothetical protein	204	615	Glycerol-3-phosphate acyltransferase 1	FIG00749239: hypothetical protein	Glycerol-3-phosphate acyltransferase 1	Lactobacillus crispatus 214-1	PF02660.10	Glycerol-3-phosphate acyltransferase	COG0344,cl00410	S	NA	NA	NA	NA	NA	NA	NA	NA	NA	NA	NA	NA	NA	NA	LACT01277	1	1	1	1	1	1	1	0	1	1	9	0	0	YP_003600665.1,	EEJ69988.1,	EEU29037.1,	ZP_05549810.1,
ZP_05549811.1	HMPREF5045_01622	Lactobacillus crispatus 125-2-CHN	NZ_GG698762	123544	126534	+	phosphoglycerol transferase	996	2991	Phosphoglycerol transferase/alkaline phosphatase superfamily protein	Phosphoglycerol transferase and related proteins, alkaline phosphatase superfamily	Glucan modifying protein	Lactobacillus crispatus 125-2-CHN	NA	NA	COG1368	M	NA	NA	NA	NA	NA	NA	NA	NA	NA	NA	NA	NA	NA	NA	LACT00211	1	1	1	1	1	1	1	1	1	1	10	1	0	YP_003600666.1,	EEJ69989.1,	EEU29036.1,	ZP_05549811.1,
ZP_05549812.1	HMPREF5045_01623	Lactobacillus crispatus 125-2-CHN	NZ_GG698762	126636	128030	+	fibronectin domain-containing protein	464	1395	Fibronectin domain protein	putative fibronectin domain	Fibronectin domain protein	Lactobacillus crispatus 125-2-CHN	PF00041.16	Fibronectin type III domain	NA	NA	fn3	NA	NA	NA	NA	NA	NA	NA	NA	NA	NA	NA	NA	NA	LACT00212	1	1	1	1	1	1	1	1	1	1	10	1	0	YP_003600667.1,	EEJ69960.1,	EEU29035.1,	ZP_05549812.1,
ZP_05549813.1	HMPREF5045_01624	Lactobacillus crispatus 125-2-CHN	NZ_GG698762	128284	129546	+	tyrosyl-tRNA synthetase	420	1263	Tyrosine--tRNA ligase	Tyrosyl-tRNA synthetase (EC 6.1.1.1)	Tyrosine--tRNA ligase	Lactobacillus crispatus (strain ST1)	PF01479.20|PF00579.20	S4 domain|tRNA synthetases class I (W and Y)	COG0162	J	NA	NA	NA	NA	K01866	tyrosyl-tRNA synthetase	EC:6.1.1.1	NA	NA	NA	NA	NA	NA	NA	LACT00213	1	1	1	1	1	1	1	1	1	1	10	1	0	YP_003600668.1,	EEJ69961.1,	EEU29034.1,	ZP_05549813.1,
ZP_05549814.1	HMPREF5045_01625	Lactobacillus crispatus 125-2-CHN	NZ_GG698762	129965	130321	+	conserved hypothetical protein	118	357	conserved protein	FIG00742558: hypothetical protein	Conserved protein	Lactobacillus crispatus 125-2-CHN	NA	NA	NA	NA	NA	NA	NA	NA	NA	NA	NA	NA	NA	NA	NA	NA	NA	NA	LACT00214	1	1	1	1	1	1	1	1	1	1	10	1	0	YP_003600669.1,	EEJ69962.1,	EEU29033.1,	ZP_05549814.1,
ZP_05549815.1	HMPREF5045_01626	Lactobacillus crispatus 125-2-CHN	NZ_GG698762	130546	131859	+	endopeptidase E2	437	1314	Aminopeptidase C	Aminopeptidase C (EC 3.4.22.40)	Endopeptidase E2	Lactobacillus crispatus MV-1A-US	PF03051.10|PF00112.18	Peptidase C1-like family|Papain family cysteine protease	COG3579,cl17447	E	NA	NA	NA	NA	NA	NA	NA	MER002628	C01B	NA	NA	NA	NA	NA	LACT01278	1	1	1	1	1	1	1	0	1	1	9	0	0	YP_003600670.1,	EEJ69963.1,	EEU29032.1,	ZP_05549815.1,
ZP_05549816.1	HMPREF5045_01627	Lactobacillus crispatus 125-2-CHN	NZ_GG698762	131859	132512	+	conserved hypothetical protein	217	654	HD domain family protein	metal-dependent phosphohydrolase	HD superfamily hydrolase	Lactobacillus crispatus MV-3A-US	NA	NA	COG1418	R	NA	NA	NA	NA	K06950	uncharacterized protein	NA	NA	NA	NA	NA	NA	NA	NA	LACT01279	1	1	1	1	1	1	1	0	1	1	9	0	0	YP_003600671.1,	EEJ69964.1,	EEU29031.1,	ZP_05549816.1,
ZP_05549817.1	HMPREF5045_01628	Lactobacillus crispatus 125-2-CHN	NZ_GG698762	132680	134299	+	oligopeptide ABC transporter	539	1620	Oligopeptide ABC transporter	Oligopeptide ABC transporter, periplasmic oligopeptide-binding protein OppA (TC 3.A.1.5.1)	Oligopeptide ABC transporter	Lactobacillus crispatus 125-2-CHN	PF00496.17	Bacterial extracellular solute-binding proteins, family 5 Middle	COG0747,COG4166,COG4533	E,R	NA	NA	NA	NA	K15580	oligopeptide transport system substrate-binding protein	NA	NA	NA	NA	NA	NA	NA	NA	LACT00215	1	1	1	1	1	1	1	1	1	1	10	1	0	YP_003600672.1,	EEJ69965.1,	EEU29030.1,	ZP_05549817.1,
ZP_05549818.1	HMPREF5045_01629	Lactobacillus crispatus 125-2-CHN	NZ_GG698762	134489	136117	+	peptide binding protein	542	1629	Oligopeptide ABC transporter binding protein	Oligopeptide ABC transporter, periplasmic oligopeptide-binding protein OppA (TC 3.A.1.5.1)	Peptide ABC superfamily ATP binding cassette transporter, binding protein	Lactobacillus crispatus 125-2-CHN	PF00496.17	Bacterial extracellular solute-binding proteins, family 5 Middle	COG0747,COG4166,COG4533	E,R	NA	NA	NA	NA	K15580	oligopeptide transport system substrate-binding protein	NA	NA	NA	NA	NA	NA	NA	NA	LACT00216	1	1	1	1	1	1	1	1	1	1	10	1	0	YP_003600673.1,	EEJ69966.1,	EEU29029.1,	ZP_05549818.1,
ZP_05549819.1	HMPREF5045_01630	Lactobacillus crispatus 125-2-CHN	NZ_GG698762	136290	137435	+	inosine-5'-monophosphate dehydrogenase	381	1146	Inosine-5'-monophosphate dehydrogenase	Inosine-5'-monophosphate dehydrogenase (EC 1.1.1.205)	Inosine-5`-monophosphate dehydrogenase	Lactobacillus crispatus 125-2-CHN	PF03060.10|PF00478.20|PF01070.13	Nitronate monooxygenase|IMP dehydrogenase / GMP reductase domain|FMN-dependent dehydrogenase	COG0069,COG0516,COG1304,COG2070,COG2513,cl00435,cl17883	C,E,F,G,R	NA	NA	NA	NA	K00088	IMP dehydrogenase	EC:1.1.1.205	NA	NA	NA	NA	NA	NA	NA	LACT00217	1	1	1	1	1	1	1	1	1	1	10	1	0	YP_003600674.1,	EEJ69968.1,	EEU29027.1,	ZP_05549819.1,
ZP_05549820.1	HMPREF5045_01631	Lactobacillus crispatus 125-2-CHN	NZ_GG698762	137594	138523	+	permease	309	930	Putative oligopeptide transporter permease	Oligopeptide transport system permease protein OppB (TC 3.A.1.5.1)	Permease	Lactobacillus crispatus MV-3A-US	PF00528.17	Binding-protein-dependent transport system inner membrane component	COG0601,COG1173,COG4168,COG4174	E,P,R,V	NA	NA	NA	NA	K15581	oligopeptide transport system permease protein	NA	NA	NA	NA	NA	NA	NA	NA	LACT00218	1	1	1	1	1	1	1	1	1	1	10	1	0	YP_003600675.1,	EEJ69969.1,	EEU29026.1,	ZP_05549820.1,
ZP_05549821.1	HMPREF5045_01632	Lactobacillus crispatus 125-2-CHN	NZ_GG698762	138532	139563	+	permease	343	1032	Oligopeptide ABC transporter, permease protein	Oligopeptide transport system permease protein OppC (TC 3.A.1.5.1)	Permease	Lactobacillus crispatus MV-1A-US	PF12911.2|PF00528.17	N-terminal TM domain of oligopeptide transport permease C|Binding-protein-dependent transport system inner membrane component	COG0601,COG1173,COG2011,COG4171,COG4239,cl00427	E,P,R,V	NA	NA	NA	NA	K15582	oligopeptide transport system permease protein	NA	NA	NA	NA	NA	NA	NA	NA	LACT00219	1	1	1	1	1	1	1	1	1	1	10	1	0	YP_003600676.1,	EEJ69970.1,	EEU29025.1,	ZP_05549821.1,
[truncated: 21,679 more rows]
[truncated: 6 more columns]
