# Supplementary material for: Comparative genomics of Lactobacillus crispatus suggests novel mechanisms for the competitive exclusion of Gardnerella vaginalis
Source: BMC Genomics. 2014 Dec 5;15:1070. doi: 10.1186/1471-2164-15-1070 (PMC4300991; doi:10.1186/1471-2164-15-1070)
Supplement: Supplementary file 6 — Additional file 6: Reservoirs of genetic variability. This table describes the distribution of best BLAST hits of strain-specific L. crispatus CDSs. (XLS 28 KB) [file 12864_2014_6771_MOESM6_ESM.xls]

## Sheet: Supplementary_Table_3
		Lactobacillus crispatus MV-1A-US	Lactobacillus crispatus ST1	Lactobacillus crispatus SJ-3C-US	Lactobacillus crispatus JV-V01	Lactobacillus crispatus FB077-07	Lactobacillus crispatus MV-3A-US	Lactobacillus crispatus 214-1	Lactobacillus crispatus CTV-05	Lactobacillus crispatus FB049-03	Lactobacillus crispatus 125-2-CHN	sum	Member of Lactobacillus delbrueckii clade
	Lactobacillus crispatus	25	33	23	15	40	21	80	159	33	58	487	-
	no_homologs	9	88	37	54	140	19	4	9	33	2	395	-
	Lactobacillus helveticus	0	23	76	4	22	3	0	0	13	0	141	yes
	Lactobacillus kefiranofaciens	0	9	0	1	56	0	0	0	0	0	66	yes
	Lactobacillus amylovorus	10	10	4	1	4	0	0	0	6	0	35	yes
	Lactobacillus acidophilus	2	23	0	4	2	1	0	0	3	0	35	yes
	Lactobacillus gasseri	2	11	8	5	5	1	0	0	2	0	34	yes
	Lactobacillus amylolyticus	0	3	2	3	4	1	0	0	4	0	17	yes
	Lactobacillus johnsonii	0	10	2	0	1	0	0	0	1	0	14	yes
	Lactobacillus ultunensis	0	10	1	2	1	0	0	0	0	0	14	yes
	Lactobacillus delbrueckii	0	2	3	0	1	2	0	0	4	0	12	yes
	Lactobacillus iners	0	0	0	0	8	0	0	0	1	1	10	yes
	Lactobacillus hominis	0	7	0	0	1	1	0	0	0	0	9	yes
	Lactobacillus gigeriorum	0	3	0	1	1	2	0	0	0	0	7	yes
	Lactobacillus salivarius	0	7	0	0	0	0	0	0	0	0	7	no
	Lactobacillus jensenii	1	2	0	2	1	1	0	0	0	0	7	yes
	Lactobacillus pasteurii	2	1	0	0	2	1	0	0	0	0	6	yes
	Lactobacillus rhamnosus	0	1	1	0	0	2	0	0	1	0	5	no
	Erysipelotrichaceae bacterium	0	4	0	0	0	0	0	0	0	0	4	no
	Staphylococcus aureus	0	2	0	0	0	1	0	1	0	0	4	no
	Enterococcus faecium	0	2	0	1	0	0	0	0	0	0	3	no
	Lactobacillus reuteri	0	0	0	1	2	0	0	0	0	0	3	no
	Catenibacterium mitsuokai	0	2	0	0	0	0	0	0	0	0	2	no
	Lactobacillus antri	0	2	0	0	0	0	0	0	0	0	2	no
	Bacillus cereus	0	1	0	0	0	1	0	0	0	0	2	no
	Lactobacillus oris	0	1	0	0	1	0	0	0	0	0	2	no
	Lactobacillus brevis	0	2	0	0	0	0	0	0	0	0	2	no
	Bacteroides sp.	0	1	0	0	1	0	0	0	0	0	2	no
	Bacteroides cellulosilyticus	0	0	0	0	2	0	0	0	0	0	2	no
	Coprobacillus sp.	0	2	0	0	0	0	0	0	0	0	2	no
	Lactobacillus vaginalis	0	1	0	0	0	1	0	0	0	0	2	no
	Listeria grayi	0	1	0	0	0	0	0	0	0	0	1	no
	Clostridium spiroforme	0	1	0	0	0	0	0	0	0	0	1	no
	Lactobacillus fermentum	0	0	1	0	0	0	0	0	0	0	1	no
	Melissococcus plutonius	0	1	0	0	0	0	0	0	0	0	1	no
	Lactobacillus kisonensis	0	0	0	0	0	1	0	0	0	0	1	no
	Lactobacillus casei	0	0	0	0	0	1	0	0	0	0	1	no
	Pelosinus fermentans	0	1	0	0	0	0	0	0	0	0	1	no
	Sebaldella termitidis	0	1	0	0	0	0	0	0	0	0	1	no
	Oenococcus kitaharae	0	1	0	0	0	0	0	0	0	0	1	no
	Staphylococcus lugdunensis	0	0	0	0	0	1	0	0	0	0	1	no
	Listeria monocytogenes	0	0	1	0	0	0	0	0	0	0	1	no
	Fusobacterium sp.	0	1	0	0	0	0	0	0	0	0	1	no
	Burkholderia vietnamiensis	0	1	0	0	0	0	0	0	0	0	1	no
	Bacteroides clarus	0	0	0	0	1	0	0	0	0	0	1	no
	Streptococcus sanguinis	0	0	1	0	0	0	0	0	0	0	1	no
	Corynebacterium matruchotii	0	0	0	0	1	0	0	0	0	0	1	no
	Streptococcus infantis	0	0	0	0	0	1	0	0	0	0	1	no
	Lactobacillus pentosus	0	1	0	0	0	0	0	0	0	0	1	no
	Butyrivibrio fibrisolvens	0	1	0	0	0	0	0	0	0	0	1	no
	Nitrococcus mobilis	0	0	0	0	0	0	0	0	1	0	1	no
	Bacteroides fragilis	0	0	0	0	1	0	0	0	0	0	1	no
	Solobacterium moorei	0	1	0	0	0	0	0	0	0	0	1	no
	Capnocytophaga gingivalis	0	0	0	1	0	0	0	0	0	0	1	no
	Treponema phagedenis	0	0	0	0	0	1	0	0	0	0	1	no
	Lysinibacillus sphaericus	0	1	0	0	0	0	0	0	0	0	1	no
	Lactobacillus mali	0	0	0	1	0	0	0	0	0	0	1	no
	Enterococcus gallinarum	0	1	0	0	0	0	0	0	0	0	1	no
	Lactobacillus ruminis	0	1	0	0	0	0	0	0	0	0	1	no
	Eubacterium sp.	0	1	0	0	0	0	0	0	0	0	1	no
	Lactobacillus mucosae	0	0	0	0	1	0	0	0	0	0	1	no
	Lactobacillus parafarraginis	0	1	0	0	0	0	0	0	0	0	1	no
	Bacillus selenitireducens	0	0	0	0	1	0	0	0	0	0	1	no
	Mitsuokella multacida	0	0	1	0	0	0	0	0	0	0	1	no
	Streptococcus gallolyticus	0	1	0	0	0	0	0	0	0	0	1	no
	Streptococcus pneumoniae	0	0	0	0	0	1	0	0	0	0	1	no
	Pediococcus claussenii	0	1	0	0	0	0	0	0	0	0	1	no
	Bacillus amyloliquefaciens	0	1	0	0	0	0	0	0	0	0	1	no
	Bacteroides dorei	0	0	0	0	1	0	0	0	0	0	1	no
	Enterococcus hirae	0	1	0	0	0	0	0	0	0	0	1	no
	Myroides odoratimimus	0	0	0	1	0	0	0	0	0	0	1	no
	Lactobacillus phage	0	0	0	0	0	1	0	0	0	0	1	no
	Enterococcus saccharolyticus	0	1	0	0	0	0	0	0	0	0	1	no
	Lactobacillus coleohominis	0	1	0	0	0	0	0	0	0	0	1	no
	Sum	51	285	161	97	301	65	84	169	102	61	1376
	Lactobacillus delbrueckii clade	17	114	96	23	109	13	0	0	34	1	407
		0.333333	0.4	0.596273	0.237113	0.362126	0.2	0	0	0.333333	0.0163934	0.295785
	Lactobacillus helveticus	0	0.0807018	0.47205	0.0412371	0.0730897	0.0461538	0	0	0.127451	0	0.102471
	Lactobacillus kefiranofaciens	0	0.0315789	0	0.0103093	0.186047	0	0	0	0	0	0.0479651
	Lactobacillus amylovorus	0.196078	0.0350877	0.0248447	0.0103093	0.013289	0	0	0	0.0588235	0	0.025436
