# Supplementary material for: Comparative genomics of Lactobacillus crispatus suggests novel mechanisms for the competitive exclusion of Gardnerella vaginalis
Source: BMC Genomics. 2014 Dec 5;15:1070. doi: 10.1186/1471-2164-15-1070 (PMC4300991; doi:10.1186/1471-2164-15-1070)
Supplement: Supplementary file 7 — Additional file 7: Prevalence of different types of CRISPR/Cas systems in vaginal and non-vaginal lactobacilli. (XLS 20 KB) [file 12864_2014_6771_MOESM7_ESM.xls]

## Sheet: Supplementary_table_4
		Prevalence
		Non-vaginal isolates (n=95)	Vaginal isolates (n=40)
	Type I CRISPR/Cas systems	26	7
	Type II CRISPR/Cas systems	28	18
	Type III CRISPR/Cas systems	5	1
	2 ≤ hits in Type I CRISPR/Cas systems
