# Supplementary material for: Comparative genomics of Lactobacillus crispatus suggests novel mechanisms for the competitive exclusion of Gardnerella vaginalis
Source: BMC Genomics. 2014 Dec 5;15:1070. doi: 10.1186/1471-2164-15-1070 (PMC4300991; doi:10.1186/1471-2164-15-1070)
Supplement: Supplementary file 9 — Additional file 9: Detected metabolic routes between different carbohydrate metabolism compounds and between different amino acid biosynthesis related compounds. The presence of intact metabolic route from one compound to another is indicated for each L. crispatus genome. Pathways found in the core genome analysis are marked with yellow color. (XLS 44 KB) [file 12864_2014_6771_MOESM9_ESM.xls]

## Sheet: Supplementary_Table_5
Start	start mol	end	end mol	pathway	Lactobacillus_crispatus_214-1.kaas	Lactobacillus_crispatus_JV-V01.kaas	Lactobacillus_crispatus_125-2-CHN.kaas	Lactobacillus_crispatus_FB049-03.kaas	Lactobacillus_crispatus_CTV-05.kaas	Lactobacillus_crispatus_FB077-07.kaas	Lactobacillus_crispatus_ST1.kaas	Lactobacillus_crispatus_MV-1A-US.kaas	Lactobacillus_crispatus_SJ-3C-US.kaas	Lactobacillus_crispatus_MV-3A-US.kaas
C00022	Pyruvate	C00033	Acetate	C00022-C00033	1	1	1	1	1	1	1	1	1	1
C00022	Pyruvate	C00097	L-Cysteine	C00022-C00097	1	1	1	1	1	1	1	1	1	1
C00022	Pyruvate	C00186	L-Lactate	C00022-C00186	1	1	1	1	1	1	1	1	1	1
C00022	Pyruvate	C00256	D-Lactate	C00022-C00256	1	1	1	1	1	1	1	1	1	1
C00025	L-Glutamate	C00064	L-Glutamine	C00025-C00064	1	1	1	1	1	1	1	1	1	1
C00031	D-Glucose	C00354	D-fructose 1,6-bisphosphate	C00031-C00354	1	1	1	1	1	1	1	1	1	1
C00037	Glycine	C00065	L-Serine	C00037-C00065	1	1	1	1	1	1	1	1	1	1
C00049	L-Aspartate	C00152	L-Asparagine	C00049-C00152	1	1	1	1	1	1	1	1	1	1
C00049	L-Aspartate	C00188	L-Threonine	C00049-C00188	1	1	1	1	1	1	1	1	1	1
C00089	Sucrose	C00231	D-Xylulose 5-phosphate	C00089-C00231	1	1	1	1	1	1	1	1	1	1
C00089	Sucrose	C00354	D-fructose 1,6-bisphosphate	C00089-C00354	1	1	1	1	1	1	1	1	1	1
C00095	D-Fructose	C00231	D-Xylulose 5-phosphate	C00095-C00231	1	1	1	1	1	1	1	1	1	1
C00095	D-Fructose	C00354	D-fructose 1,6-bisphosphate	C00095-C00354	1	1	1	1	1	1	1	1	1	1
C00117	D-Ribose 5-phosphate	C00231	D-Xylulose 5-phosphate	C00117-C00231	1	1	1	1	1	1	1	1	1	1
C00121	D-Ribose	C00231	D-Xylulose 5-phosphate	C00121-C00231	1	1	1	1	1	1	1	1	1	1
C00124	D-Galactose	C00231	D-Xylulose 5-phosphate	C00124-C00231	1	1	1	1	1	1	1	1	1	1
C00152	L-Asparagine	C00188	L-Threonine	C00152-C00188	1	1	1	1	1	1	1	1	1	1
C00155	L-Homocysteine	C00037	Glycine	C00155-C00037	1	1	1	1	1	1	1	1	1	1
C00155	L-Homocysteine	C00065	L-Serine	C00155-C00065	1	1	1	1	1	1	1	1	1	1
C00155	L-Homocysteine	C00073	L-Methionine	C00155-C00073	1	1	1	1	1	1	1	1	1	1
C00159	D-Mannose	C00354	D-fructose 1,6-bisphosphate	C00159-C00354	1	1	1	1	1	1	1	1	1	1
C00184	Glycerone	C00354	D-fructose 1,6-bisphosphate	C00184-C00354	1	1	1	1	1	1	1	1	1	1
C00208	Maltose	C00231	D-Xylulose 5-phosphate	C00208-C00231	1	1	1	1	1	1	1	1	1	1
C00208	Maltose	C00354	D-fructose 1,6-bisphosphate	C00208-C00354	1	1	1	1	1	1	1	1	1	1
C00243	Lactose	C00231	D-Xylulose 5-phosphate	C00243-C00231	1	1	1	1	1	1	1	1	1	1
C00243	Lactose	C00354	D-fructose 1,6-bisphosphate	C00243-C00354	1	1	1	1	1	1	1	1	1	1
C00257	D-Gluconic acid	C00231	D-Xylulose 5-phosphate	C00257-C00231	1	1	1	1	1	1	1	1	1	1
C00263	L-Homoserine	C00188	L-Threonine	C00263-C00188	1	1	1	1	1	1	1	1	1	1
C00275	D-Mannose 6-phosphate	C00354	D-fructose 1,6-bisphosphate	C00275-C00354	1	1	1	1	1	1	1	1	1	1
C00309	D-Ribulose	C00231	D-Xylulose 5-phosphate	C00309-C00231	1	1	1	1	1	1	1	1	1	1
C00309	D-Ribulose	C00354	D-fructose 1,6-bisphosphate	C00309-C00354	1	1	1	1	1	1	1	1	1	1
C00310	D-Xylulose	C00354	D-fructose 1,6-bisphosphate	C00310-C00354	1	1	1	1	1	1	1	1	1	1
C00392	Mannitol	C00354	D-fructose 1,6-bisphosphate	C00392-C00354	1	1	1	1	1	1	1	1	1	1
C00492	Raffinose	C00231	D-Xylulose 5-phosphate	C00492-C00231	1	1	1	1	1	1	1	1	1	1
C00492	Raffinose	C00354	D-fructose 1,6-bisphosphate	C00492-C00354	1	1	1	1	1	1	1	1	1	1
C00577	D-Glyceraldehyde	C00354	D-fructose 1,6-bisphosphate	C00577-C00354	1	1	1	1	1	1	1	1	1	1
C00644	D-Mannitol 1-phosphate	C00354	D-fructose 1,6-bisphosphate	C00644-C00354	1	1	1	1	1	1	1	1	1	1
C00795	D-Tagatose	C00354	D-fructose 1,6-bisphosphate	C00795-C00354	1	1	1	1	1	1	1	1	1	1
C00795	D-Tagatose	C03785	D-tagatose 1,6-bisphosphate	C00795-C03785	1	1	1	1	1	1	1	1	1	1
C01094	D-Fructose 1-phosphate	C00231	D-Xylulose 5-phosphate	C01094-C00231	1	1	1	1	1	1	1	1	1	1
C01094	D-Fructose 1-phosphate	C00354	D-fructose 1,6-bisphosphate	C01094-C00354	1	1	1	1	1	1	1	1	1	1
C01451	Salicin	C00231	D-Xylulose 5-phosphate	C01451-C00231	1	1	1	1	1	1	1	1	1	1
C01451	Salicin	C00354	D-fructose 1,6-bisphosphate	C01451-C00354	1	1	1	1	1	1	1	1	1	1
C01697	Galactitol	C00354	D-fructose 1,6-bisphosphate	C01697-C00354	1	1	1	1	1	1	1	1	1	1
C01697	Galactitol	C03785	D-tagatose 1,6-bisphosphate	C01697-C03785	1	1	1	1	1	1	1	1	1	1
C02262	D-Galactosamine	C00354	D-fructose 1,6-bisphosphate	C02262-C00354	1	1	1	1	1	1	1	1	1	1
C02262	D-Galactosamine	C03785	D-tagatose 1,6-bisphosphate	C02262-C03785	1	1	1	1	1	1	1	1	1	1
C05402	Melibiose	C00354	D-fructose 1,6-bisphosphate	C05402-C00354	1	1	1	1	1	1	1	1	1	1
C06186	Arbutin	C00231	D-Xylulose 5-phosphate	C06186-C00231	1	1	1	1	1	1	1	1	1	1
C06186	Arbutin	C00354	D-fructose 1,6-bisphosphate	C06186-C00354	1	1	1	1	1	1	1	1	1	1
C06187	Arbutin 6-phosphate	C00231	D-Xylulose 5-phosphate	C06187-C00231	1	1	1	1	1	1	1	1	1	1
C06187	Arbutin 6-phosphate	C00354	D-fructose 1,6-bisphosphate	C06187-C00354	1	1	1	1	1	1	1	1	1	1
C16688	Sucrose 6-phosphate	C00231	D-Xylulose 5-phosphate	C16688-C00231	1	1	1	1	1	1	1	1	1	1
C16688	Sucrose 6-phosphate	C00354	D-fructose 1,6-bisphosphate	C16688-C00354	1	1	1	1	1	1	1	1	1	1
C00022	Pyruvate	C00037	Glycine	C00022-C00037	0	1	1	1	1	1	1	1	1	1
C00022	Pyruvate	C00058	Formate	C00022-C00058	0	1	1	1	1	1	1	1	1	1
C00022	Pyruvate	C00065	L-Serine	C00022-C00065	0	1	1	1	1	1	1	1	1	1
C00037	Glycine	C00097	L-Cysteine	C00037-C00097	0	1	1	1	1	1	1	1	1	1
C00065	L-Serine	C00097	L-Cysteine	C00065-C00097	0	1	1	1	1	1	1	1	1	1
C00121	D-Ribose	C00354	D-fructose 1,6-bisphosphate	C00121-C00354	1	1	1	1	0	1	1	1	1	1
C00122	Fumarate	C00049	L-Aspartate	C00122-C00049	1	1	1	1	0	1	1	1	1	1
C00124	D-Galactose	C00354	D-fructose 1,6-bisphosphate	C00124-C00354	0	1	0	1	0	0	1	1	0	1
C00184	Glycerone	C00231	D-Xylulose 5-phosphate	C00184-C00231	0	0	1	0	0	0	0	0	0	0
C00184	Glycerone	C03785	D-tagatose 1,6-bisphosphate	C00184-C03785	0	0	1	0	0	0	0	0	0	0
C00197	3-Phospho-D-glycerate	C00065	L-Serine	C00197-C00065	0	1	1	1	0	1	1	1	1	1
C00197	3-Phospho-D-glycerate	C00097	L-Cysteine	C00197-C00097	1	1	1	1	0	1	1	1	1	1
C00199	D-Ribulose 5-phosphate	C00037	Glycine	C00199-C00037	0	1	1	1	0	1	1	1	1	1
C00199	D-Ribulose 5-phosphate	C00065	L-Serine	C00199-C00065	0	1	1	1	0	1	1	1	1	1
C00199	D-Ribulose 5-phosphate	C00097	L-Cysteine	C00199-C00097	1	1	1	1	0	1	1	1	1	1
C00231	D-Xylulose 5-phosphate	C00022	Pyruvate	C00231-C00022	1	1	1	1	0	1	1	1	1	1
C00231	D-Xylulose 5-phosphate	C00033	Acetate	C00231-C00033	1	1	1	1	0	1	1	1	1	1
C00231	D-Xylulose 5-phosphate	C00469	Ethanol	C00231-C00469	1	1	1	1	0	1	1	1	1	1
C00354	D-fructose 1,6-bisphosphate	C00022	Pyruvate	C00354-C00022	1	1	1	1	0	1	1	1	1	1
C00022	Pyruvate	C00027	hydrogen peroxide	C00022-C00027	1	1	1	1	1	1	1	1	1	1
