# Supplementary material for: Comparative genomics of Lactobacillus crispatus suggests novel mechanisms for the competitive exclusion of Gardnerella vaginalis
Source: BMC Genomics. 2014 Dec 5;15:1070. doi: 10.1186/1471-2164-15-1070 (PMC4300991; doi:10.1186/1471-2164-15-1070)
Supplement: Supplementary file 11 — Additional file 11: Overview of G. vaginalis ortholog groups. For each group, the associated proteins, PFAM domains, matching proteins in L. crispatus, the total number of matching proteins in L. crispatus, and total number of L. crispatus genomes providing the matches are given in the table. (XLS 3 MB) [file 12864_2014_6771_MOESM11_ESM.xls]

## Sheet: Additional_file_10
G. vaginalis ortholog group identifier	Number of G. Vaginalis strains associated with the ortholog group / Total number of G. Vaginalis strains used in the analysis	PFAM models associated with the proteins of the ortholog group	Proteins associated with the ortholog group	L. crispatus CDSs matching the ortholog group	Total number of L. crispatus CDSs matching the ortholog group	Number of L. crispatus strains matching the ortholog group / Total number of L. crispatus strains screened	Yeoman et al., annotation
GVAG00001	33/33	PF02446 [4-alpha-glucanotransferase]	EFH27918.1 (PF02446), EFH28166.1 (PF02446), EFH71358.1 (PF02446), EFH72260.1 (PF02446), EIK74205.1 (PF02446), EIK75965.1 (PF02446), EIK74560.1 (PF02446), EIK75645.1 (PF02446), EIK76485.1 (PF02446), EIK78287.1 (PF02446), EIK79127.1 (PF02446), EIK79645.1 (PF02446), EIK78895.1 (PF02446), EIK79588.1 (PF02446), EIK81435.1 (PF02446), EIK81546.1 (PF02446), EIK82009.1 (PF02446), EIK82520.1 (PF02446), EIK…	NA	0	0/10	NA
GVAG00002	32/33	PF02861 [Clp amino terminal domain]; PF07728 [AAA domain (dynein-related subfamily)]; PF10431 [C-terminal]; PF00158 [Sigma-54 interaction domain]; PF00004 [ATPase family associated with various cellular activities (AAA)]; PF07724 [AAA domain (Cdc48 subfamily)]; PF02151 [UvrB/uvrC motif]; PF13191 [AAA ATPase domain]	EIK74073.1 (PF13191,PF07724,PF00004,PF00158,PF10431,PF07728,PF02861), EIK76345.1 (PF13191,PF02151,PF07724,PF00004,PF00158,PF10431,PF07728,PF02861), EIK74428.1 (PF13191,PF07724,PF00004,PF00158,PF10431,PF07728,PF02861), EIK75179.1 (PF13191,PF02151,PF07724,PF00004,PF00158,PF10431,PF07728,PF02861), EIK76745.1 (PF13191,PF02151,PF07724,PF00004,PF00158,PF10431,PF07728,PF02861), EIK77984.1 (PF13191,PF077…	ZP_06626440.1 (LACT00280), ZP_05549907.1 (LACT00280), EEJ68778.1 (LACT00280), EEU28955.1 (LACT00280), EEX29014.1 (LACT00280), EKB61645.1 (LACT00280), EKB78994.1 (LACT00280), VBILacCri20165_1313 (LACT00280), ZP_07790162.1 (LACT00280), YP_003600762.1 (LACT00280), EEX29272.1 (LACT00486), EEJ70657.1 (LACT00486), EEU29505.1 (LACT00486), ZP_06626340.1 (LACT00486), EKB69663.1 (LACT00486), EKB70633.1 (LA…	69	10/10	NA
GVAG00003	33/33	PF00109 [Beta-ketoacyl synthase]; PF08354 [Domain of unknown function (DUF1729)]; PF00698 [Acyl transferase domain]; PF01575 [MaoC like domain]; PF02801 [Beta-ketoacyl synthase]	EFH27477.1 (PF02801,PF01575,PF00698,PF08354,PF00109), EFH72152.1 (PF02801,PF01575,PF00698,PF08354,PF00109), EIK74270.1 (PF02801,PF01575,PF00698,PF08354,PF00109), EIK74624.1 (PF02801,PF01575,PF00698,PF08354,PF00109), EIK77877.1 (PF02801,PF01575,PF00698,PF08354,PF00109), EIK77347.1 (PF02801,PF01575,PF00698,PF08354,PF00109), EIK78579.1 (PF02801,PF01575,PF00698,PF08354,PF00109), EIK80711.1 (PF02801,P…	EKB60500.1 (LACT02116), ZP_06627954.1 (LACT02116), EKB62424.1 (LACT02116), VBILacCri20165_1607 (LACT02116), ZP_07788795.1 (LACT02116)	5	5/10	NA
GVAG00004	32/33	PF00128 [Alpha amylase]; PF02922 [Carbohydrate-binding module 48 (Isoamylase N-terminal domain)]; PF03714 [Bacterial pullanase-associated domain]; PF03423 [Carbohydrate binding domain (family 25)]; PF11852 [Domain of unknown function (DUF3372)]; PF02806 [Alpha amylase]	EFH27161.1 (PF03714,PF02922,PF00128), EFH27163.1 (PF02806,PF00128), EFH70963.1 (PF02806,PF00128), EFH70964.1 (PF03714,PF02922,PF00128), EIK74271.1 (PF03423,PF03714,PF02922,PF00128), EIK76269.1 (PF02806,PF00128), EIK74625.1 (PF03423,PF03714,PF02922,PF00128), EIK75257.1 (PF02806,PF00128), EIK76387.1 (PF02806,PF00128), EIK77878.1 (PF03423,PF03714,PF02922,PF00128), EIK78669.1 (PF02806,PF00128), EIK78…	EKB69689.1 (LACT01812), EKB63899.1 (LACT01812), VBILacCri20165_0175 (LACT01812), EEX29709.1 (LACT01812), ZP_07790066.1 (LACT01812), EEJ69081.1 (LACT01812), EEU28204.1 (LACT01812), YP_003602368.1 (LACT01170), ZP_05549444.1 (LACT01170), YP_003602369.1 (LACT01171), EKB62574.1 (LACT01171), EKB72021.1 (LACT01171), VBILacCri20165_1888 (LACT01171), ZP_07791312.1 (LACT01171), ZP_06626696.1 (LACT01171), Z…	29	10/10	NA
GVAG00005	32/33	PF00746 [Gram positive anchor]; PF05738 [Cna protein B-type domain]	ADP38582.1 (PF05738), ADP39197.1 (PF05738), EFH27559.1 (PF05738), EIK75838.1 (PF05738), EIK75332.1 (PF05738), EIK77656.1 (PF05738), EIK77499.1 (PF05738), EIK78395.1 (PF05738), EIK82852.1 (PF05738), EIK86281.1 (PF05738), EGL14587.1 (PF05738,PF00746), EPI47220.1, EPI45599.1, EPI49233.1 (PF00746), EPI58817.1 (PF05738), EPI60493.1, EPI51162.1, EPI50849.1 (PF05738), EPI50215.1, EPI56743.1 (PF05738), E…	ZP_06627435.1 (LACT02639), YP_003600669.1 (LACT00214)	2	2/10	Type-I fimbrial major subunit precursor
GVAG00006	32/33	PF07554 [Uncharacterised Sugar-binding Domain]	EIK75899.1, EIK75974.1, EIK74690.1 (PF07554), EIK75659.1 (PF07554), EIK76500.1 (PF07554), EIK76850.1 (PF07554), EIK78905.1, EIK80672.1 (PF07554), EIK80542.1 (PF07554), EIK81614.1 (PF07554), EIK82000.1 (PF07554), EIK83544.1 (PF07554), EIK85411.1 (PF07554), EIK85885.1 (PF07554), EIK87103.1 (PF07554), EIK87211.1 (PF07554), EGL13501.1 (PF07554), EGL14580.1 (PF07554), EPI45186.1 (PF07554), EPI45903.1 …	EKB79443.1 (LACT02639), ZP_06626049.1 (EFE00390.1), EEJ69857.1 (LACT01268), ZP_06627763.1 (LACT01268), EKB60382.1 (LACT01268), EKB62718.1 (LACT01268), VBILacCri20165_1578 (LACT01268), EEU28765.1 (LACT01268), EEX28527.1 (LACT01268), ZP_07788821.1 (LACT01268), ZP_05549269.1 (LACT01268)	11	9/10	NA
GVAG00007	33/33	PF01055 [Glycosyl hydrolases family 31]	EFH28159.1 (PF01055), EFH72253.1 (PF01055), EIK75972.1 (PF01055), EIK75658.1 (PF01055), EIK76498.1 (PF01055), EIK77818.1 (PF01055), EIK79656.1 (PF01055), EIK78903.1 (PF01055), EIK81615.1 (PF01055), EIK82002.1 (PF01055), EIK83475.1 (PF01055), EIK84784.1 (PF01055), EIK85887.1 (PF01055), EIK87210.1 (PF01055), EGL13438.1 (PF01055), EPI41640.1, EPI43883.1 (PF01055), EPI44971.1 (PF01055), EPI45229.1, E…	YP_003601917.1 (LACT02482), ZP_05549044.1 (LACT02482), YP_003602302.1 (LACT01123), EEJ68851.1 (LACT01123), EEU28516.1 (LACT01123), EEX29965.1 (LACT01123), ZP_06626758.1 (LACT01123), EKB62392.1 (LACT01123), EKB71709.1 (LACT01123), VBILacCri20165_0830 (LACT01123), ZP_05549512.1 (LACT01123), ZP_07788648.1 (LACT01123), EEX28625.1 (LACT00169), EEJ70041.1 (LACT00169), EKB60563.1 (LACT00169), EKB81902.1…	22	10/10	NA
GVAG00008	33/33	PF01212 [Beta-eliminating lyase]; PF00155 [Aminotransferase class I and II]; PF01041 [DegT/DnrJ/EryC1/StrS aminotransferase family]; PF01053 [Cys/Met metabolism PLP-dependent enzyme]; PF00266 [Aminotransferase class-V]	EFH27452.1 (PF01041,PF00155), EFH72130.1 (PF01041,PF00155), EIK76413.1 (PF00266,PF01041,PF00155,PF01212), EIK75502.1 (PF00266,PF01041,PF00155,PF01212), EIK76023.1 (PF00266,PF01041,PF00155,PF01212), EIK77329.1 (PF01041,PF00155), EIK78567.1 (PF01041,PF00155), EIK80466.1 (PF00266,PF01041,PF00155,PF01212), EIK81531.1 (PF00266,PF01041,PF00155,PF01212), EIK82551.1 (PF00266,PF01041,PF00155), EIK84442.1 …	VBILacCri20165_1675 (LACT00401), EEJ70839.1 (LACT00401), EEU27602.1 (LACT00401), EEX29154.1 (LACT00401), EKB68942.1 (LACT00401), EKB70166.1 (LACT00401), ZP_05550185.1 (LACT00401), ZP_07791588.1 (LACT00401), YP_003600976.1 (LACT00401), ZP_05548422.1 (LACT00664), EKB69751.1 (LACT00664), EKB71063.1 (LACT00664), VBILacCri20165_0690 (LACT00664), ZP_07790003.1 (LACT00664), ZP_06627841.1 (LACT00401), ZP…	30	10/10	NA
GVAG00009	28/33	PF13349 [Domain of unknown function (DUF4097)]; PF13345 [Domain of unknown function (DUF4098)]	EFH27616.1 (PF13345), EIK81030.1 (PF13345), EIK79893.1 (PF13345,PF13349), EIK82668.1 (PF13345), EIK85588.1 (PF13345), EPI42158.1 (PF13345), EPI41504.1 (PF13345), EPI41967.1 (PF13345), EPI49219.1 (PF13345), EPI61286.1 (PF13345), EFH27620.1 (PF13345), EIK81023.1, EIK82683.1 (PF13345), EPI47391.1, EPI46612.1, EPI60206.1, EPI57129.1, EFH27623.1, EFH71140.1, EIK76603.1, EIK75056.1, EIK77190.1, EIK7935…	NA	0	0/10	NA
GVAG00010	32/33	PF00294 [pfkB family carbohydrate kinase]; PF08543 [Phosphomethylpyrimidine kinase]	EFH27550.1 (PF08543,PF00294), EFH71249.1 (PF08543,PF00294), EIK75906.1 (PF08543,PF00294), EIK74304.1 (PF08543,PF00294), EIK78109.1 (PF08543,PF00294), EIK78248.1 (PF08543,PF00294), EIK81230.1 (PF08543,PF00294), EIK81631.1 (PF08543,PF00294), EIK83424.1 (PF08543,PF00294), EIK82803.1 (PF08543,PF00294), EIK86330.1 (PF08543,PF00294), EIK86694.1 (PF08543,PF00294), EIK87331.1 (PF08543,PF00294), EGL14767.…	YP_003601067.1 (LACT01354), EEJ70722.1 (LACT01354), EEU29548.1 (LACT01354), ZP_06627284.1 (LACT01354), EEX29227.1 (LACT01354), EKB69549.1 (LACT01354), EKB70684.1 (LACT01354), VBILacCri20165_0412 (LACT01354), ZP_05550104.1 (LACT01354), ZP_06626878.1 (LACT02596), ZP_05550204.1 (LACT02596)	11	9/10	NA
GVAG00011	33/33	PF03144 [Elongation factor Tu domain 2]; PF00009 [Elongation factor Tu GTP binding domain]; PF01926 [50S ribosome-binding GTPase]; PF03143 [Elongation factor Tu C-terminal domain]	EFH26972.1 (PF03143,PF03144), EFH71871.1 (PF03143,PF00009,PF03144), EIK76175.1 (PF03143,PF00009,PF03144), EIK75350.1 (PF03143,PF00009,PF03144), EIK77674.1 (PF03143,PF00009,PF03144), EIK77439.1 (PF03143,PF00009,PF03144), EIK78457.1 (PF03143,PF00009,PF03144), EIK80315.1 (PF03143,PF00009,PF03144), EIK80808.1 (PF03143,PF00009,PF03144), EIK83361.1 (PF03143,PF00009,PF03144), EIK84545.1 (PF03143,PF00009…	YP_003601337.1 (LACT01381), EEJ70479.1 (LACT01381), EEU29229.1 (LACT01381), EEX30404.1 (LACT01381), ZP_06627789.1 (LACT01381), EKB69764.1 (LACT01381), EKB71076.1 (LACT01381), VBILacCri20165_0679 (LACT01381), ZP_05548410.1 (LACT01381), ZP_07789316.1 (LACT00648), EEJ70466.1 (LACT00648), EEU29242.1 (LACT00648), EEX30391.1 (LACT00648), ZP_06627237.1 (LACT00648), EKB69777.1 (LACT00648), EKB71089.1 (LA…	66	10/10	NA
GVAG00012	33/33	PF03462 [PCRF domain]; PF00472 [RF-1 domain]	EFH26979.1 (PF00472,PF03462), EFH71865.1 (PF00472,PF03462), EIK75892.1 (PF00472,PF03462), EIK74899.1 (PF00472,PF03462), EIK77033.1 (PF00472,PF03462), EIK77445.1 (PF00472,PF03462), EIK78450.1 (PF00472,PF03462), EIK81502.1 (PF00472,PF03462), EIK80051.1 (PF00472,PF03462), EIK83323.1 (PF00472,PF03462), EIK83832.1 (PF00472,PF03462), EIK85616.1 (PF00472,PF03462), EIK84872.1 (PF00472,PF03462), EIK87430.…	EEJ70573.1 (LACT00582), EEU29328.1 (LACT00582), EEX30315.1 (LACT00582), ZP_06627650.1 (LACT00582), EKB69855.1 (LACT00582), EKB71044.1 (LACT00582), VBILacCri20165_0587 (LACT00582), YP_003601233.1 (LACT00582), ZP_05548322.1 (LACT00582), ZP_07789393.1 (LACT00582), ZP_05548233.1 (LACT01365), EEJ70690.1 (LACT01365), EEU29471.1 (LACT01365), EEX30227.1 (LACT01365), ZP_06626272.1 (LACT01365), EKB69629.1 …	19	10/10	NA
GVAG00013	32/33	PF01938 [TRAM domain]; PF05958 [tRNA (Uracil-5-)-methyltransferase]; PF13659 [Methyltransferase domain]	EFH27680.1 (PF05958), EFH71639.1 (PF05958), EIK75805.1 (PF05958), EIK74769.1 (PF05958), EIK76924.1 (PF05958), EIK79350.1 (PF05958), EIK80599.1 (PF05958), EIK81850.1 (PF05958), EIK82319.1 (PF05958), EIK82911.1 (PF05958), EIK86220.1 (PF05958), EIK85800.1 (PF05958), EIK87685.1 (PF05958), EGL14590.1 (PF05958), EPI41179.1 (PF01938), EPI41485.1 (PF05958), EPI41901.1 (PF01938), EPI46862.1 (PF01938), EPI…	YP_003601025.1 (LACT00428), EEX29189.1 (LACT00428), ZP_06627876.1 (LACT00428), EKB68905.1 (LACT00428), EKB70234.1 (LACT00428), VBILacCri20165_1640 (LACT00428), ZP_07791691.1 (LACT00428), EEJ70825.1 (LACT00428), ZP_05550147.1 (LACT00428), EEU27565.1 (LACT00428), YP_003601107.1 (LACT01358), ZP_06626333.1 (LACT01358), ZP_05548193.1 (LACT01358), EKB69670.1 (LACT01358), EKB70640.1 (LACT01358), VBILacC…	19	10/10	NA
GVAG00014	28/33	PF13408 [Recombinase zinc beta ribbon domain]; PF07508 [Recombinase]; PF00239 [Resolvase]	EIK79887.1 (PF00239,PF07508,PF13408), EIK81935.1 (PF07508,PF13408), EFH27626.1 (PF00239,PF07508,PF13408), EFH71139.1 (PF00239,PF07508,PF13408), EIK76623.1 (PF13408), EIK74794.1 (PF00239,PF07508,PF13408), EIK77195.1 (PF00239,PF07508,PF13408), EIK79363.1, EIK82670.1 (PF13408), EIK84021.1 (PF13408), EIK84938.1 (PF13408), EGL13797.1 (PF07508,PF13408), EPI44453.1 (PF13408), EPI41490.1, EPI42517.1, EPI…	EKB59538.1 (LACT00065), EKB61549.1 (LACT00065), VBILacCri20165_2074 (LACT00065), ZP_07791658.1 (LACT00065), EKB62023.1 (LACT02467), ZP_06627736.1 (LACT00990), ZP_05549134.1 (LACT00990), YP_003601018.1 (LACT02467), EEJ70790.1 (LACT00990), EEU28075.1 (LACT00990), EEX28948.1 (LACT00990), EKB64088.1 (LACT00990), EKB74283.1 (LACT00990), VBILacCri20165_0333 (LACT00990), ZP_07791457.1 (LACT00990), YP_00…	16	10/10	NA
GVAG00015	33/33	PF10385 [RNA polymerase beta subunit external 1 domain]; PF04563 [RNA polymerase beta subunit]; PF04565 [RNA polymerase Rpb2]; PF04560 [RNA polymerase Rpb2]; PF04561 [RNA polymerase Rpb2]; PF00562 [RNA polymerase Rpb2]	EFH27030.1 (PF00562,PF04561,PF04560,PF04565,PF04563,PF10385), EFH72178.1 (PF00562,PF04561,PF04560,PF04565,PF04563,PF10385), EIK74289.1 (PF00562,PF04561,PF04560,PF04565,PF04563,PF10385), EIK74643.1 (PF00562,PF04561,PF04560,PF04565,PF04563,PF10385), EIK77896.1 (PF00562,PF04561,PF04560,PF04565,PF04563,PF10385), EIK77372.1 (PF00562,PF04561,PF04560,PF04565,PF04563,PF10385), EIK78524.1 (PF00562,PF04561…	EEJ68779.1 (LACT00281), EEU28954.1 (LACT00281), EEX29013.1 (LACT00281), ZP_06626441.1 (LACT00281), EKB61644.1 (LACT00281), EKB78995.1 (LACT00281), VBILacCri20165_1314 (LACT00281), YP_003600763.1 (LACT00281), ZP_05549908.1 (LACT00281), ZP_07790163.1 (LACT00281)	10	10/10	NA
GVAG00016	33/33	PF06833 [Malonate decarboxylase gamma subunit (MdcE)]; PF01039 [Carboxyl transferase domain]	EFH27476.1 (PF01039,PF06833), EFH72151.1 (PF01039,PF06833), EIK74269.1 (PF01039,PF06833), EIK74623.1 (PF01039,PF06833), EIK77876.1 (PF01039,PF06833), EIK77346.1 (PF01039,PF06833), EIK78580.1 (PF01039,PF06833), EIK80713.1 (PF01039,PF06833), EIK81679.1 (PF01039,PF06833), EIK82536.1 (PF01039,PF06833), EIK84448.1 (PF01039,PF06833), EIK85096.1 (PF01039,PF06833), EIK86711.1 (PF01039,PF06833), EIK86954.…	ZP_06627950.1 (LACT02253), EKB60496.1 (LACT02253), EKB62428.1 (LACT02253), VBILacCri20165_1611 (LACT02253), YP_003602041.1 (YP_003602041.1)	5	5/10	NA
GVAG00017	30/33	NA	EFH27560.1, EIK75333.1, EIK77657.1, EIK77498.1, EIK78396.1, EIK80295.1, EIK80828.1, EPI44456.1, EPI43754.1, EPI46782.1, EPI58816.1, EPI50129.1, ADB13461.1, EFH27753.1, EIK79290.1, EFH27754.1, EFH71734.1, EIK76194.1, EIK76888.1, EIK80831.1, EIK82851.1, EIK85737.1, EIK87617.1, EGL14524.1, EPI41779.1, EPI47222.1, EPI49234.1, EPI60650.1, EPI51506.1, EPI50422.1, EPI50212.1, EPI56424.1, EPI56742.1, EPI…	NA	0	0/10	NA
GVAG00018	31/33	PF01336 [OB-fold nucleic acid binding domain]; PF13742 [OB-fold nucleic acid binding domain]; PF02601 [Exonuclease VII]	EFH27737.1 (PF02601,PF13742,PF01336), EFH71728.1 (PF02601), EIK76177.1 (PF02601,PF13742,PF01336), EIK75348.1 (PF02601,PF13742,PF01336), EIK77672.1 (PF02601,PF13742,PF01336), EIK79297.1 (PF02601,PF13742,PF01336), EIK80314.1 (PF02601,PF13742,PF01336), EIK80809.1 (PF02601,PF13742,PF01336), EIK82371.1 (PF02601,PF13742,PF01336), EIK84413.1 (PF02601,PF13742,PF01336), EIK86034.1 (PF02601,PF13742,PF01336…	ZP_06626376.1 (LACT01451), EKB64984.1 (LACT01451), EKB69478.1 (LACT01451), VBILacCri20165_0120 (LACT01451), ZP_05548894.1 (LACT01451), EEJ69140.1 (LACT01451), EEU28251.1 (LACT01451), EEX29537.1 (LACT01451), YP_003601812.1 (LACT01451)	9	9/10	NA
GVAG00019	28/33	PF01637 [Archaeal ATPase]; PF13173 [AAA domain]; PF13401 [AAA domain]; PF13635 [Domain of unknown function (DUF4143)]	EFH71452.1, EIK86494.1, ADP39451.1, EIK75777.1 (PF13635,PF13173,PF01637), EIK74819.1 (PF13635,PF13173,PF01637), EIK76951.1 (PF13635,PF13173,PF01637), EIK79221.1 (PF13635,PF13173,PF01637), EIK81027.1 (PF13635,PF13173,PF01637), EIK82531.1 (PF13635,PF13401,PF13173,PF01637), EIK86335.1 (PF13635,PF13401,PF13173,PF01637), EGL14604.1 (PF13635,PF13173,PF01637), EPI43714.1 (PF13635,PF13173,PF01637), EPI46…	YP_003602467.1 (LACT01909), EEU28686.1 (LACT01233), EEX30135.1 (LACT01233), ZP_07791394.1 (LACT01233), YP_003602475.1 (LACT01233), EEJ69662.1 (LACT01233), ZP_06626897.1 (LACT01233), EKB60077.1 (LACT01233), EKB62891.1 (LACT01233), VBILacCri20165_1502 (LACT01233), ZP_05549349.1 (LACT01233), ZP_07791626.1 (LACT01909), EEX29194.1 (LACT01909), EKB68900.1 (LACT01909), EKB70229.1 (LACT01909), VBILacCri2…	34	10/10	NA
GVAG00020	32/33	PF01264 [Chorismate synthase]	EFH27797.1 (PF01264), EFH71767.1 (PF01264), EIK75816.1 (PF01264), EIK74758.1 (PF01264), EIK76913.1 (PF01264), EIK79005.1 (PF01264), EIK80610.1 (PF01264), EIK81861.1 (PF01264), EIK82420.1 (PF01264), EIK82879.1 (PF01264), EIK86251.1 (PF01264), EIK85706.1 (PF01264), EIK87278.1 (PF01264), EGL14563.1 (PF01264), EPI41162.1 (PF01264), EPI41416.1 (PF01264), EPI42144.1 (PF01264), EPI46896.1 (PF01264), EPI…	NA	0	0/10	NA
GVAG00021	31/33	PF00288 [GHMP kinases N terminal domain]; PF01645 [Conserved region in glutamate synthase]; PF01070 [FMN-dependent dehydrogenase]; PF08544 [GHMP kinases C terminal]	EFH27853.1 (PF08544,PF01070,PF01645,PF00288), EFH71575.1 (PF08544,PF01070,PF00288), EIK75875.1 (PF08544,PF01070,PF00288), EIK74695.1 (PF08544,PF01070,PF00288), EIK76853.1 (PF08544,PF01070,PF00288), EIK79064.1 (PF08544,PF01070,PF00288), EIK80666.1 (PF08544,PF01070), EIK80546.1 (PF08544,PF01070,PF00288), EIK82444.1 (PF08544,PF01070,PF01645,PF00288), EIK82812.1 (PF08544,PF01070,PF00288), EIK86322.1 …	EEJ69337.1 (LACT00837), EEU27768.1 (LACT00837), EEX29903.1 (LACT00837), ZP_06626963.1 (LACT00837), EKB65143.1 (LACT00837), EKB67351.1 (LACT00837), VBILacCri20165_1025 (LACT00837), YP_003601649.1 (LACT00837), ZP_05548753.1 (LACT00837), ZP_07789900.1 (LACT00837), EEJ69338.1 (LACT00838), YP_003601650.1 (LACT00838), EEU27767.1 (LACT00838), EEX29904.1 (LACT00838), ZP_06626964.1 (LACT00838), EKB65144.1…	49	10/10	NA
GVAG00022	33/33	PF01547 [Bacterial extracellular solute-binding protein]; PF13416 [Bacterial extracellular solute-binding protein]	EFH28173.1 (PF13416,PF01547), EFH28174.1 (PF13416), EFH72267.1 (PF13416,PF01547), EFH72269.1 (PF13416), EIK77800.1 (PF13416), EIK77801.1 (PF13416,PF01547), EIK79639.1 (PF13416), EIK79640.1 (PF13416,PF01547), EIK82014.1 (PF13416,PF01547), EIK82015.1 (PF13416), EIK85899.1 (PF13416,PF01547), EIK85900.1 (PF13416), EIK87196.1 (PF13416), EIK87197.1 (PF13416,PF01547), ADB13610.1 (PF13416), ADB13734.1 (P…	ZP_05549014.1 (LACT01655), YP_003601879.1 (LACT01655), ZP_06626014.1 (LACT01655), VBILacCri20165_0203 (LACT01655), EEJ69074.1 (LACT01655), EEU28180.1 (LACT01655), EEX29736.1 (LACT01655), EKB69720.1 (LACT01655), EKB62579.1 (LACT01167), ZP_05549448.1 (LACT01167), EEJ69487.1 (LACT01167), EEU28581.1 (LACT01167), EEX30033.1 (LACT01167), ZP_06626691.1 (LACT01167), EKB72026.1 (LACT01167), VBILacCri20165…	34	10/10	NA
GVAG00023	33/33	PF02780 [Transketolase]; PF00456 [Transketolase]; PF02779 [Transketolase]	EFH27355.1 (PF02779,PF00456,PF02780), EFH71945.1 (PF02779,PF00456,PF02780), EIK76598.1 (PF02779,PF00456,PF02780), EIK75050.1 (PF02779,PF00456,PF02780), EIK77185.1 (PF02779,PF00456,PF02780), EIK77569.1 (PF02779,PF00456,PF02780), EIK79449.1 (PF02779,PF00456,PF02780), EIK81036.1 (PF02779,PF00456,PF02780), EIK79898.1 (PF02779,PF00456,PF02780), EIK83574.1 (PF02779,PF00456,PF02780), EIK84003.1 (PF02779…	NA	0	0/10	NA
GVAG00024	33/33	PF00696 [Amino acid kinase family]; PF01472 [PUA domain]	EFH27451.1 (PF01472,PF00696), EFH72129.1 (PF01472,PF00696), EIK76412.1 (PF01472,PF00696), EIK75503.1 (PF01472,PF00696), EIK76022.1 (PF01472,PF00696), EIK77328.1 (PF01472,PF00696), EIK78566.1 (PF01472,PF00696), EIK80465.1 (PF01472,PF00696), EIK81533.1 (PF01472,PF00696), EIK82552.1 (PF01472,PF00696), EIK84441.1 (PF01472,PF00696), EIK85103.1 (PF01472,PF00696), EIK86724.1 (PF01472,PF00696), EIK88097.…	NA	0	0/10	NA
GVAG00025	33/33	PF13556 [PucR C-terminal helix-turn-helix domain]	EFH27469.1 (PF13556), EFH72146.1 (PF13556), EIK76450.1 (PF13556), EIK75465.1 (PF13556), EIK76064.1 (PF13556), EIK77341.1 (PF13556), EIK79507.1 (PF13556), EIK80500.1 (PF13556), EIK80418.1 (PF13556), EIK82541.1 (PF13556), EIK83172.1 (PF13556), EIK84658.1 (PF13556), EIK86716.1 (PF13556), EIK86949.1 (PF13556), EGL14399.1 (PF13556), EPI40794.1, EPI41568.1 (PF13556), EPI42273.1 (PF13556), EPI44866.1 (P…	NA	0	0/10	NA
GVAG00026	32/33	PF00128 [Alpha amylase]	EFH27552.1 (PF00128), EFH71247.1 (PF00128), EIK73951.1 (PF00128), EIK74302.1 (PF00128), EIK78111.1 (PF00128), EIK78250.1 (PF00128), EIK81226.1 (PF00128), EIK81627.1 (PF00128), EIK84242.1 (PF00128), EIK83772.1 (PF00128), EIK86903.1 (PF00128), EIK86338.1 (PF00128), EIK87614.1 (PF00128), EGL14727.1 (PF00128), EPI42909.1 (PF00128), EPI41310.1 (PF00128), EPI42326.1 (PF00128), EPI42514.1 (PF00128), EPI…	EEX29034.1 (LACT00262), VBILacCri20165_1292 (LACT00262), ZP_07790141.1 (LACT00262), EKB61592.1 (LACT00262), EKB79271.1 (LACT00262), YP_003600739.1 (LACT00262), EEJ69601.1 (LACT00262), ZP_05549887.1 (LACT00262), ZP_06626419.1 (LACT00262), EEU28975.1 (LACT00262), ZP_06627008.1 (LACT00783), EKB66805.1 (LACT00783), ZP_05548685.1 (LACT00783), EEJ69421.1 (LACT00783), EEU27833.1 (LACT00783), EEX29834.1 …	51	10/10	NA
GVAG00027	32/33	PF05195 [Aminopeptidase P]; PF00557 [Metallopeptidase family M24]	EFH27711.1 (PF00557,PF05195), EFH71670.1 (PF00557,PF05195), EIK75933.1 (PF00557,PF05195), EIK74660.1 (PF00557,PF05195), EIK77913.1 (PF00557,PF05195), EIK79321.1 (PF00557,PF05195), EIK79706.1 (PF00557,PF05195), EIK80761.1 (PF00557,PF05195), EIK82348.1 (PF00557,PF05195), EIK84484.1 (PF00557,PF05195), EIK86097.1 (PF00557,PF05195), EIK85771.1 (PF00557,PF05195), EIK87656.1 (PF00557,PF05195), EGL13253.…	EEJ69145.1 (LACT01456), EEU28246.1 (LACT01456), EEX29542.1 (LACT01456), ZP_06626371.1 (LACT01456), EKB64989.1 (LACT01456), EKB69473.1 (LACT01456), VBILacCri20165_0125 (LACT01456), ZP_05548899.1 (LACT01456), YP_003601817.1 (LACT01456), YP_003601897.1 (YP_003601897.1), EEJ70298.1 (LACT01331), EEU28800.1 (LACT01331), EKB69991.1 (LACT01331), EKB78084.1 (LACT01331), VBILacCri20165_1477 (LACT01331), EE…	19	9/10	NA
GVAG00028	32/33	PF00109 [Beta-ketoacyl synthase]; PF00108 [Thiolase]; PF02803 [Thiolase]	EFH27811.1 (PF02803,PF00108,PF00109), EFH71615.1 (PF02803,PF00108,PF00109), EIK75831.1 (PF02803,PF00108), EIK74742.1 (PF02803,PF00108), EIK76897.1 (PF02803,PF00108), EIK79019.1 (PF02803,PF00108,PF00109), EIK80626.1 (PF02803,PF00108), EIK80587.1 (PF02803,PF00108), EIK82433.1 (PF02803,PF00108,PF00109), EIK82860.1 (PF02803,PF00108), EIK86270.1 (PF02803,PF00108), EIK85692.1 (PF02803,PF00108,PF00109),…	EKB69676.1 (LACT01357), EKB70646.1 (LACT01357), EEX29261.1 (LACT01357), VBILacCri20165_0450 (LACT01357), ZP_07789525.1 (LACT01357), YP_003601102.1 (LACT01357), ZP_05550071.1 (LACT01357), EEJ70644.1 (LACT01357), ZP_06626017.1 (LACT01357), ZP_06626018.1 (EFE00421.1), EKB60500.1 (LACT02116), ZP_06627954.1 (LACT02116), EKB62424.1 (LACT02116), VBILacCri20165_1607 (LACT02116), ZP_07788795.1 (LACT02116)	15	9/10	NA
GVAG00029	32/33	PF07517 [SecA DEAD-like domain]; PF00270 [DEAD/DEAH box helicase]; PF00176 [SNF2 family N-terminal domain]; PF04851 [Type III restriction enzyme]; PF00271 [Helicase conserved C-terminal domain]	EFH27851.1 (PF00271,PF04851,PF00270), EFH71577.1 (PF00271,PF04851,PF00176,PF00270), EIK75873.1 (PF00271,PF04851,PF00270), EIK74697.1 (PF00271,PF04851,PF00270), EIK76855.1 (PF00271,PF04851,PF00270), EIK79062.1 (PF00271,PF04851,PF00270), EIK80664.1 (PF00271,PF04851,PF00270), EIK80548.1 (PF00271,PF04851,PF00270,PF07517), EIK82442.1 (PF00271,PF04851,PF00270), EIK82814.1 (PF00271,PF04851,PF00176,PF002…	YP_003601790.1 (LACT00918), EEJ69120.1 (LACT00918), EEU28271.1 (LACT00918), EEX29505.1 (LACT00918), ZP_05548874.1 (LACT00918), ZP_06626396.1 (LACT00918), EKB64903.1 (LACT00918), EKB69498.1 (LACT00918), VBILacCri20165_0100 (LACT00918), ZP_07791571.1 (LACT00918), ZP_05549896.1 (LACT00271), EEX29025.1 (LACT00271), VBILacCri20165_1302 (LACT00271), ZP_07790151.1 (LACT00271), EEJ69610.1 (LACT00271), EE…	95	10/10	NA
GVAG00030	32/33	PF00133 [tRNA synthetases class I (I]; PF05746 [DALR anticodon binding domain]; PF00750 [tRNA synthetases class I (R)]; PF03485 [Arginyl tRNA synthetase N terminal domain]	EFH27975.1 (PF03485,PF00750,PF05746,PF00133), EFH71408.1 (PF03485,PF00750,PF05746,PF00133), EIK74180.1 (PF03485,PF00750,PF05746,PF00133), EIK74530.1 (PF03485,PF00750,PF05746,PF00133), EIK78317.1 (PF03485,PF00750,PF05746,PF00133), EIK79180.1 (PF03485,PF00750,PF05746,PF00133), EIK79563.1 (PF03485,PF00750,PF05746,PF00133), EIK81461.1 (PF03485,PF00750,PF05746,PF00133), EIK81760.1 (PF03485,PF00750,PF0…	EKB65028.1 (LACT01016), EKB75513.1 (LACT01016), VBILacCri20165_2091 (LACT01016), ZP_07789879.1 (LACT01016), EEJ70913.1 (LACT01016), EEU28139.1 (LACT01016), ZP_06625967.1 (LACT01016), YP_003602095.1 (LACT01016), ZP_05549213.1 (LACT01016), EEX28454.1 (LACT01016)	10	10/10	NA
GVAG00031	33/33	PF12705 [PD-(D/E)XK nuclease superfamily]; PF00580 [UvrD/REP helicase N-terminal domain]; PF13361 [UvrD-like helicase C-terminal domain]	EFH26913.1 (PF13361,PF12705), EFH72193.1 (PF13361,PF12705), EIK74296.1 (PF13361,PF12705), EIK74650.1 (PF13361,PF12705), EIK77903.1 (PF13361,PF12705), EIK77383.1 (PF13361,PF12705), EIK78513.1 (PF13361,PF12705), EIK79698.1 (PF13361,PF12705), EIK80754.1 (PF13361,PF12705), EIK83418.1 (PF13361,PF00580,PF12705), EIK84476.1 (PF13361,PF12705), EIK86105.1 (PF13361,PF12705), EIK86686.1 (PF13361,PF00580,PF1…	NA	0	0/10	NA
GVAG00032	33/33	PF05000 [RNA polymerase Rpb1]; PF04983 [RNA polymerase Rpb1]; PF04997 [RNA polymerase Rpb1]; PF00623 [RNA polymerase Rpb1]; PF04998 [RNA polymerase Rpb1]	EFH27032.1 (PF04998,PF00623,PF04997,PF04983,PF05000), EFH72180.1 (PF04998,PF00623,PF04997,PF04983,PF05000), EIK74290.1 (PF04998,PF00623,PF04997,PF04983,PF05000), EIK74644.1 (PF04998,PF00623,PF04997,PF04983,PF05000), EIK77897.1 (PF04998,PF00623,PF04997,PF04983,PF05000), EIK77373.1 (PF04998,PF00623,PF04997,PF04983,PF05000), EIK78523.1 (PF04998,PF00623,PF04997,PF04983,PF05000), EIK79727.1 (PF04998,P…	EEJ68780.1 (LACT01284), EEU28953.1 (LACT01284), EEX29012.1 (LACT01284), ZP_06626442.1 (LACT01284), EKB61643.1 (LACT01284), EKB78996.1 (LACT01284), VBILacCri20165_1315 (LACT01284), YP_003600764.1 (LACT01284), ZP_05549909.1 (LACT01284)	9	9/10	NA
GVAG00033	33/33	PF04203 [Sortase family]	EFH27458.1 (PF04203), EFH72135.1 (PF04203), EIK77334.1 (PF04203), EIK78572.1 (PF04203), EIK79744.1 (PF04203), EIK82236.1 (PF04203), EPI43695.1 (PF04203), EPI43348.1 (PF04203), EPI45761.1 (PF04203), EPI50302.1 (PF04203), EPI53964.1 (PF04203), ADB14350.1 (PF04203), EFH27557.1 (PF04203), EIK76196.1 (PF04203), EIK75331.1 (PF04203), EIK77654.1 (PF04203), EIK77500.1 (PF04203), EIK78394.1 (PF04203), EIK…	YP_003601734.1 (LACT00891), EEU28404.1 (LACT00891), EEX29370.1 (LACT00891), ZP_06627912.1 (LACT00891), EKB64763.1 (LACT00891), EKB68085.1 (LACT00891), VBILacCri20165_0039 (LACT00891), ZP_05548817.1 (LACT00891), ZP_07789976.1 (LACT00891), EEJ69167.1 (LACT00891), EKB62156.1 (EKB62156.1)	11	10/10	NA
GVAG00034	32/33	PF13246 [Putative hydrolase of sodium-potassium ATPase alpha subunit]; PF12710 [haloacid dehalogenase-like hydrolase]; PF00689 [Cation transporting ATPase]; PF00122 [E1-E2 ATPase]; PF00702 [haloacid dehalogenase-like hydrolase]; PF00690 [Cation transporter/ATPase]	EFH27538.1 (PF00690,PF00702,PF00122,PF00689,PF12710,PF13246), EFH71261.1 (PF00690,PF00702,PF00122,PF00689,PF12710,PF13246), EIK73958.1 (PF00690,PF00702,PF00122,PF00689,PF12710,PF13246), EIK74313.1 (PF00690,PF00702,PF00122,PF00689,PF12710,PF13246), EIK78100.1 (PF00690,PF00702,PF00122,PF00689,PF12710,PF13246), EIK78236.1 (PF00690,PF00702,PF00122,PF00689,PF12710,PF13246), EIK81239.1 (PF00690,PF00702…	EEJ70804.1 (LACT00414), ZP_05550168.1 (LACT00414), EEU27585.1 (LACT00414), ZP_06627858.1 (LACT00414), EKB68923.1 (LACT00414), EKB70147.1 (LACT00414), EEX29171.1 (LACT00414), VBILacCri20165_1658 (LACT00414), ZP_07791728.1 (LACT00414), YP_003600993.1 (LACT00414), EEJ70607.1 (LACT00610), EEU29285.1 (LACT00610), EEX30348.1 (LACT00610), ZP_06627682.1 (LACT00610), VBILacCri20165_0621 (LACT00610), ZP_07…	105	10/10	NA
GVAG00035	32/33	PF00133 [tRNA synthetases class I (I]; PF01406 [tRNA synthetases class I (C) catalytic domain]; PF09334 [tRNA synthetases class I (M)]; PF09190 [DALR domain]	EFH27840.1 (PF09190,PF09334,PF01406), EFH71589.1 (PF09190,PF09334,PF01406), EIK75862.1 (PF09190,PF09334,PF01406,PF00133), EIK74708.1 (PF09190,PF09334,PF01406,PF00133), EIK76866.1 (PF09190,PF09334,PF01406,PF00133), EIK79051.1 (PF09190,PF09334,PF01406), EIK80653.1 (PF09190,PF09334,PF01406,PF00133), EIK80559.1 (PF09190,PF09334,PF01406,PF00133), EIK83343.1 (PF09190,PF09334,PF01406), EIK82827.1 (PF091…	ZP_06627092.1 (LACT00300), EKB70073.1 (LACT00300), ZP_05549982.1 (LACT00300), ZP_07789696.1 (LACT00300), VBILacCri20165_1390 (LACT00300), EKB78099.1 (LACT00300), YP_003600821.1 (LACT00300), EEJ68739.1 (LACT00300), EEX28738.1 (LACT00300), EEU28880.1 (LACT00300), EEU29259.1 (LACT00632), EEJ70633.1 (LACT00632), ZP_06627708.1 (LACT00632), EKB69794.1 (LACT00632), EKB70985.1 (LACT00632), VBILacCri20165…	19	10/10	NA
GVAG00036	33/33	PF00590 [Tetrapyrrole (Corrin/Porphyrin) Methylases]	EFH28130.1 (PF00590), EFH72225.1 (PF00590), EIK75996.1 (PF00590), EIK75680.1 (PF00590), EIK76524.1 (PF00590), EIK77844.1 (PF00590), EIK79682.1 (PF00590), EIK78927.1 (PF00590), EIK81592.1 (PF00590), EIK81975.1 (PF00590), EIK82567.1 (PF00590), EIK86926.1 (PF00590), EIK85860.1 (PF00590), EIK87236.1 (PF00590), EGL13426.1 (PF00590), EPI42086.1 (PF00590), EPI43003.1 (PF00590), EPI43527.1 (PF00590), EPI…	YP_003600858.1 (LACT00326), EKB70043.1 (LACT00326), EKB78134.1 (LACT00326), VBILacCri20165_1426 (LACT00326), EEJ70242.1 (LACT00326), EEU28845.1 (LACT00326), EEX28704.1 (LACT00326), ZP_06626061.1 (LACT00326), ZP_05550016.1 (LACT00326), ZP_07789660.1 (LACT00326)	10	10/10	NA
GVAG00037	33/33	PF02113 [D-Ala-D-Ala carboxypeptidase 3 (S13) family]	EFH26934.1 (PF02113), EFH71907.1 (PF02113), EIK76135.1 (PF02113), EIK75391.1 (PF02113), EIK77715.1 (PF02113), EIK77401.1 (PF02113), EIK78495.1 (PF02113), EIK78658.1 (PF02113), EIK80350.1 (PF02113), EIK83397.1 (PF02113), EIK84504.1 (PF02113), EIK86076.1 (PF02113), EIK86668.1 (PF02113), EIK87354.1 (PF02113), EGL14361.1 (PF02113), EPI40950.1 (PF02113), EPI43270.1 (PF02113), EPI44340.1 (PF02113), EPI…	NA	0	0/10	NA
GVAG00038	29/33	PF04221 [RelB antitoxin]	EFH27604.1 (PF04221), EFH71221.1 (PF04221), EIK75794.1 (PF04221), EIK74803.1 (PF04221), EIK76931.1 (PF04221), EIK79368.1 (PF04221), EIK80100.1 (PF04221), EIK82222.1 (PF04221), EIK82664.1 (PF04221), EIK82929.1 (PF04221), EIK84942.1 (PF04221), EIK85578.1 (PF04221), EIK87707.1 (PF04221), EGL14570.1 (PF04221), EPI42166.1 (PF04221), EPI42950.1 (PF04221), EPI43983.1 (PF04221), EPI48418.1 (PF04221), EPI…	EEJ69498.1 (LACT01176), EEU28600.1 (LACT01176), EEX30051.1 (LACT01176), ZP_06627357.1 (LACT01176), EKB59637.1 (LACT01176), EKB63324.1 (LACT01176), VBILacCri20165_1901 (LACT01176), ZP_07791330.1 (LACT01176), ZP_05549432.1 (LACT01176), EKB64081.1 (LACT00995), EKB74276.1 (LACT00995), VBILacCri20165_0340 (LACT00995), YP_003602005.1 (LACT00995), ZP_07791462.1 (LACT00995), EEJ69812.1 (LACT00995), EEU28…	58	10/10	NA
GVAG00039	33/33	PF13245 [Part of AAA domain]; PF12705 [PD-(D/E)XK nuclease superfamily]; PF00580 [UvrD/REP helicase N-terminal domain]; PF13361 [UvrD-like helicase C-terminal domain]	EFH26914.1 (PF13361,PF00580,PF12705,PF13245), EFH72194.1 (PF13361,PF00580,PF12705,PF13245), EIK74297.1 (PF13361,PF00580,PF12705,PF13245), EIK74651.1 (PF13361,PF00580,PF12705,PF13245), EIK77904.1 (PF13361,PF00580,PF12705,PF13245), EIK77384.1 (PF13361,PF00580,PF12705,PF13245), EIK78512.1 (PF13361,PF00580,PF12705,PF13245), EIK79699.1 (PF13361,PF00580,PF12705,PF13245), EIK80755.1 (PF13361,PF00580,PF1…	ZP_05550162.1 (LACT01345), YP_003600999.1 (LACT01345), EEU27579.1 (LACT01345), EEX29177.1 (LACT01345), ZP_06627864.1 (LACT01345), EKB68917.1 (LACT01345), EKB70141.1 (LACT01345), VBILacCri20165_1652 (LACT01345), EEJ70810.1 (LACT01345), ZP_06626959.1 (LACT00833), EEJ69333.1 (LACT00833), EEU27772.1 (LACT00833), EEX29899.1 (LACT00833), EKB65139.1 (LACT00833), EKB67355.1 (LACT00833), VBILacCri20165_10…	22	10/10	NA
GVAG00040	33/33	PF05167 [Uncharacterised ACR (DUF711)]	EFH27025.1 (PF05167), EFH72173.1 (PF05167), EIK75907.1 (PF05167), EIK74682.1 (PF05167), EIK76843.1 (PF05167), EIK77368.1 (PF05167), EIK78528.1 (PF05167), EIK80679.1 (PF05167), EIK80534.1 (PF05167), EIK83421.1 (PF05167), EIK82802.1 (PF05167), EIK86331.1 (PF05167), EIK86691.1 (PF05167), EIK87334.1 (PF05167), EGL14616.1 (PF05167), EPI43778.1 (PF05167), EPI42262.1 (PF05167), EPI41657.1 (PF05167), EPI…	NA	0	0/10	NA
GVAG00041	32/33	PF00501 [AMP-binding enzyme]	EFH27230.1 (PF00501), EFH71986.1 (PF00501), EIK75896.1 (PF00501), EIK74895.1 (PF00501), EIK77029.1 (PF00501), EIK79417.1 (PF00501), EIK79287.1 (PF00501), EIK80055.1 (PF00501), EIK83606.1 (PF00501), EIK83828.1 (PF00501), EIK85621.1 (PF00501), EIK85348.1 (PF00501), EIK87043.1 (PF00501), EGL13814.1 (PF00501), EPI41535.1 (PF00501), EPI40758.1 (PF00501), EPI41760.1 (PF00501), EPI45980.1 (PF00501), EPI…	YP_003602439.1 (LACT01207), EEJ69550.1 (LACT01207), EEU28644.1 (LACT01207), EEX30094.1 (LACT01207), ZP_06627167.1 (LACT01207), EKB59665.1 (LACT01207), EKB63013.1 (LACT01207), VBILacCri20165_1947 (LACT01207), ZP_05549385.1 (LACT01207), ZP_07791438.1 (LACT01207)	10	10/10	NA
GVAG00042	32/33	PF13419 [Haloacid dehalogenase-like hydrolase]	EFH27786.1 (PF13419), EFH71757.1 (PF13419), EIK76225.1 (PF13419), EIK75302.1, EIK77625.1 (PF13419), EIK78994.1 (PF13419), EIK80258.1 (PF13419), EIK80865.1 (PF13419), EIK82409.1 (PF13419), EIK84363.1 (PF13419), EIK85984.1 (PF13419), EIK85716.1 (PF13419), EIK87288.1 (PF13419), EGL14222.1 (PF13419), EPI43434.1, EPI41404.1, EPI43033.1, EPI47475.1 (PF13419), EPI48480.1 (PF13419), EPI47237.1 (PF13419),…	YP_003601384.1 (LACT02131), EKB70349.1 (LACT02131), VBILacCri20165_2051 (LACT02131), ZP_07788905.1 (LACT02131)	4	4/10	NA
GVAG00043	32/33	PF00793 [DAHP synthetase I family]	EFH27950.1 (PF00793), EFH71389.1 (PF00793), EIK76435.1 (PF00793), EIK75479.1 (PF00793), EIK76044.1 (PF00793), EIK79158.1 (PF00793), EIK80487.1 (PF00793), EIK80431.1 (PF00793), EIK81730.1 (PF00793), EIK83159.1 (PF00793), EIK84671.1 (PF00793), EIK86565.1 (PF00793), EIK88015.1 (PF00793), EGL14342.1 (PF00793), EPI41329.1 (PF00793), EPI43945.1 (PF00793), EPI43486.1 (PF00793), EPI44982.1 (PF00793), EPI…	NA	0	0/10	NA
GVAG00044	32/33	PF00749 [tRNA synthetases class I (E and Q)]	EFH28087.1 (PF00749), EFH71518.1 (PF00749), EIK74070.1 (PF00749), EIK74425.1 (PF00749), EIK77987.1 (PF00749), EIK78587.1 (PF00749), EIK81339.1 (PF00749), EIK82107.1 (PF00749), EIK84132.1 (PF00749), EIK83079.1 (PF00749), EIK86760.1 (PF00749), EIK86435.1 (PF00749), EIK87511.1 (PF00749), EGL14738.1 (PF00749), EPI41758.1 (PF00749), EPI43811.1 (PF00749), EPI43784.1 (PF00749), EPI47052.1 (PF00749), EPI…	EEX28739.1 (LACT00299), ZP_05549981.1 (LACT00299), ZP_06627093.1 (LACT00299), EKB70074.1 (LACT00299), EKB78098.1 (LACT00299), VBILacCri20165_1389 (LACT00299), ZP_07789697.1 (LACT00299), EEJ68738.1 (LACT00299), EEU28881.1 (LACT00299), YP_003600820.1 (LACT00299)	10	10/10	NA
GVAG00045	33/33	PF05496 [Holliday junction DNA helicase ruvB N-terminus]; PF07728 [AAA domain (dynein-related subfamily)]; PF01434 [Peptidase family M41]; PF00004 [ATPase family associated with various cellular activities (AAA)]; PF06068 [TIP49 C-terminus]	EFH26937.1 (PF00004,PF01434,PF07728), EFH71904.1 (PF00004,PF01434,PF07728), EIK76138.1 (PF00004,PF01434,PF07728), EIK75387.1 (PF00004,PF01434,PF07728), EIK77712.1 (PF00004,PF01434,PF07728), EIK77404.1 (PF00004,PF01434,PF07728), EIK78492.1 (PF00004,PF01434,PF07728), EIK79277.1 (PF00004,PF01434,PF07728), EIK80346.1 (PF00004,PF01434,PF07728), EIK83394.1 (PF00004,PF01434,PF07728), EIK84507.1 (PF00004…	EEJ69615.1 (LACT00276), EEU28961.1 (LACT00276), EEX29020.1 (LACT00276), ZP_06626433.1 (LACT00276), EKB61577.1 (LACT00276), EKB79286.1 (LACT00276), VBILacCri20165_1307 (LACT00276), YP_003600754.1 (LACT00276), ZP_05549901.1 (LACT00276), ZP_07790157.1 (LACT00276), EKB62223.1 (LACT02581), ZP_05549207.1 (LACT02581), YP_003601567.1 (YP_003601567.1), EKB67183.1 (LACT00757), EEU27864.1 (LACT00757), EEX29…	60	10/10	NA
GVAG00046	32/33	PF01297 [Periplasmic solute binding protein family]	EFH27435.1 (PF01297), EFH72112.1 (PF01297), EIK73940.1 (PF01297), EIK75523.1 (PF01297), EIK76721.1 (PF01297), EIK77313.1 (PF01297), EIK78551.1 (PF01297), EIK80447.1 (PF01297), EIK80697.1 (PF01297), EIK82214.1 (PF01297), EIK84420.1 (PF01297), EIK86739.1 (PF01297), EIK88114.1 (PF01297), EGL14019.1 (PF01297), EPI40892.1 (PF01297), EPI43736.1 (PF01297), EPI42864.1 (PF01297), EPI45572.1 (PF01297), EPI…	EEJ68875.1 (LACT01109), ZP_05549535.1 (LACT01109), EEU28494.1 (LACT01109), EEX29943.1 (LACT01109), YP_003602275.1 (LACT01109), ZP_06628036.1 (LACT01109), EKB62260.1 (LACT01109), EKB71666.1 (LACT01109), VBILacCri20165_0854 (LACT01109), ZP_07788620.1 (LACT01109), YP_003602120.1 (LACT01038), EEU28165.1 (LACT01038), ZP_05549242.1 (LACT01038), ZP_06625940.1 (LACT01038), EKB65083.1 (LACT01038), EKB7552…	20	10/10	NA
GVAG00047	33/33	PF01820 [D-ala D-ala ligase N-terminus]; PF02222 [ATP-grasp domain]; PF13535 [ATP-grasp domain]; PF07478 [D-ala D-ala ligase C-terminus]	EFH27440.1 (PF07478,PF13535,PF02222,PF01820), EFH72117.1 (PF07478,PF13535,PF02222,PF01820), EIK73935.1 (PF07478,PF13535,PF02222,PF01820), EIK75518.1 (PF07478,PF13535,PF02222,PF01820), EIK76726.1 (PF07478,PF13535,PF02222,PF01820), EIK77318.1 (PF07478,PF13535,PF02222,PF01820), EIK78556.1 (PF07478,PF13535,PF02222,PF01820), EIK80452.1 (PF07478,PF13535,PF02222,PF01820), EIK80702.1 (PF07478,PF13535,PF0…	YP_003600600.1 (LACT00165), EEJ70036.1 (LACT00165), EEU29093.1 (LACT00165), EEX28620.1 (LACT00165), ZP_06626621.1 (LACT00165), EKB60568.1 (LACT00165), EKB81897.1 (LACT00165), VBILacCri20165_0752 (LACT00165), ZP_05549758.1 (LACT00165), ZP_07788720.1 (LACT00165)	10	10/10	NA
GVAG00048	32/33	PF08264 [Anticodon-binding domain of tRNA]; PF00133 [tRNA synthetases class I (I]; PF09334 [tRNA synthetases class I (M)]	EFH27733.1 (PF09334,PF00133,PF08264), EFH71724.1 (PF00133,PF08264), EIK76179.1 (PF09334,PF00133,PF08264), EIK75346.1 (PF09334,PF00133,PF08264), EIK77670.1 (PF09334,PF00133,PF08264), EIK79300.1 (PF09334,PF00133,PF08264), EIK80310.1 (PF09334,PF00133,PF08264), EIK80813.1 (PF09334,PF00133,PF08264), EIK82368.1 (PF09334,PF00133,PF08264), EIK84410.1 (PF09334,PF00133,PF08264), EIK86030.1 (PF09334,PF00133…	EEX30374.1 (LACT00632), EEJ70633.1 (LACT00632), ZP_06627708.1 (LACT00632), EKB69794.1 (LACT00632), EKB70985.1 (LACT00632), VBILacCri20165_0647 (LACT00632), ZP_05548381.1 (LACT00632), ZP_07789336.1 (LACT00632), EEU29259.1 (LACT00632), YP_003601307.1 (LACT00632), YP_003601285.1 (LACT00611), EEX30351.1 (LACT00611), ZP_06627685.1 (LACT00611), EKB69818.1 (LACT00611), EKB71008.1 (LACT00611), VBILacCri2…	40	10/10	NA
GVAG00049	32/33	PF07973 [Threonyl and Alanyl tRNA synthetase second additional domain]; PF02272 [DHHA1 domain]; PF01411 [tRNA synthetases class II (A)]	EFH27801.1 (PF01411,PF02272,PF07973), EFH71625.1 (PF01411,PF02272,PF07973), EIK75820.1 (PF01411,PF02272,PF07973), EIK74754.1 (PF01411,PF02272,PF07973), EIK76909.1 (PF01411,PF02272,PF07973), EIK79009.1 (PF01411,PF02272,PF07973), EIK80614.1 (PF01411,PF02272,PF07973), EIK81865.1 (PF01411,PF02272,PF07973), EIK82423.1 (PF01411,PF02272,PF07973), EIK82874.1 (PF01411,PF02272,PF07973), EIK86257.1 (PF01411…	ZP_06627573.1 (LACT00348), EEJ70259.1 (LACT00348), EEU28818.1 (LACT00348), EEX28677.1 (LACT00348), ZP_05550043.1 (LACT00348), EKB70011.1 (LACT00348), EKB78166.1 (LACT00348), VBILacCri20165_1457 (LACT00348), ZP_07789629.1 (LACT00348), YP_003600886.1 (LACT00348)	10	10/10	NA
GVAG00050	33/33	PF00128 [Alpha amylase]; PF02922 [Carbohydrate-binding module 48 (Isoamylase N-terminal domain)]	EFH28165.1 (PF02922,PF00128), EFH72259.1 (PF02922,PF00128), EIK75967.1 (PF02922,PF00128), EIK75647.1 (PF02922,PF00128), EIK76487.1 (PF02922,PF00128), EIK77807.1 (PF02922,PF00128), EIK79646.1 (PF02922,PF00128), EIK78897.1 (PF02922,PF00128), EIK81544.1 (PF02922,PF00128), EIK82008.1 (PF02922,PF00128), EIK83463.1 (PF02922,PF00128), EIK84773.1 (PF02922,PF00128), EIK85893.1 (PF02922,PF00128), EIK87204.…	EEJ69081.1 (LACT01812), EEU28204.1 (LACT01812), EKB69689.1 (LACT01812), EKB63899.1 (LACT01812), VBILacCri20165_0175 (LACT01812), EEX29709.1 (LACT01812), ZP_07790066.1 (LACT01812)	7	7/10	NA
GVAG00051	29/33	PF07554 [Uncharacterised Sugar-binding Domain]; PF01468 [GA module]	EIK83390.1 (PF01468,PF07554), EIK83580.1 (PF01468,PF07554), EIK84796.1 (PF01468,PF07554), EIK85373.1 (PF01468,PF07554), EIK86661.1, EIK87068.1 (PF01468,PF07554), EIK87362.1 (PF07554), EFH27349.1 (PF01468,PF07554), EFH71951.1 (PF01468), EIK74299.1, EIK74654.1 (PF01468), EIK77907.1 (PF01468), EIK77575.1 (PF07554), EIK79443.1 (PF07554), EIK84511.1 (PF01468), EIK86069.1 (PF01468), EGL13251.1 (PF01468…	YP_003600716.1 (LACT00252), EKB79443.1 (LACT02639), VBILacCri20165_1280 (LACT00252), EEJ69937.1 (LACT00252), EEU28985.1 (LACT00252), EEX29044.1 (LACT00252), ZP_07790127.1 (LACT00252), EKB61561.1 (LACT00252), ZP_05549877.1 (LACT00252), ZP_06626049.1 (EFE00390.1), EKB79641.1 (LACT00252), EKB79502.1 (EKB79502.1), ZP_06627435.1 (LACT02639), ZP_06627914.1 (LACT00252), EKB62164.1 (EKB62164.1)	15	10/10	NA
GVAG00052	33/33	PF11838 [Domain of unknown function (DUF3358)]; PF01433 [Peptidase family M1]; PF13485 [Peptidase MA superfamily]	EFH26919.1 (PF13485,PF01433,PF11838), EFH72198.1 (PF13485,PF01433,PF11838), EIK75934.1 (PF13485,PF01433,PF11838), EIK74659.1 (PF13485,PF01433,PF11838), EIK77912.1 (PF13485,PF01433,PF11838), EIK77388.1 (PF13485,PF01433,PF11838), EIK78508.1 (PF13485,PF01433,PF11838), EIK79705.1 (PF13485,PF01433,PF11838), EIK80760.1 (PF13485,PF01433,PF11838), EIK83413.1 (PF13485,PF01433,PF11838), EIK84483.1 (PF13485…	EEJ69469.1 (LACT01162), EKB62405.1 (LACT01162), EKB71717.1 (LACT01162), VBILacCri20165_1869 (LACT01162), ZP_07791295.1 (LACT01162), EEX30021.1 (LACT01162), ZP_06626989.1 (LACT01162), ZP_05549460.1 (LACT01162), EEU28570.1 (LACT01162), YP_003602354.1 (LACT01162), EKB64079.1 (LACT00997), EKB74274.1 (LACT00997), VBILacCri20165_0342 (LACT00997), EEJ69808.1 (LACT00997), EEU28095.1 (LACT00997), EEX28547…	19	10/10	NA
GVAG00053	33/33	PF08264 [Anticodon-binding domain of tRNA]; PF00133 [tRNA synthetases class I (I]; PF09334 [tRNA synthetases class I (M)]; PF13603 [Leucyl-tRNA synthetase]	EFH27404.1 (PF13603,PF09334,PF00133,PF08264), EFH71780.1 (PF13603,PF09334,PF00133,PF08264), EIK76663.1 (PF13603,PF09334,PF00133,PF08264), EIK75113.1 (PF13603,PF09334,PF00133,PF08264), EIK77299.1 (PF13603,PF09334,PF00133,PF08264), EIK77527.1 (PF13603,PF09334,PF00133,PF08264), EIK79491.1 (PF13603,PF09334,PF00133,PF08264), EIK79811.1 (PF13603,PF09334,PF00133,PF08264), EIK81895.1 (PF13603,PF09334,PF0…	EEJ70906.1 (LACT01021), EEU28145.1 (LACT01021), EEX28448.1 (LACT01021), ZP_06625961.1 (LACT01021), ZP_05549222.1 (LACT01021), YP_003602101.1 (LACT01021), EKB65107.1 (LACT01021), EKB75547.1 (LACT01021), VBILacCri20165_1735 (LACT01021), ZP_07789861.1 (LACT01021), YP_003601307.1 (LACT00632), EEJ70633.1 (LACT00632), ZP_06627708.1 (LACT00632), EKB69794.1 (LACT00632), EKB70985.1 (LACT00632), VBILacCri2…	40	10/10	NA
GVAG00054	33/33	NA	EFH27434.1, EFH72111.1, EIK73941.1, EIK75524.1, EIK76720.1, EIK77312.1, EIK78550.1, EIK80446.1, EIK80696.1, EIK82215.1, EIK84419.1, EIK85128.1, EIK86740.1, EIK88115.1, EGL14020.1, EPI40891.1, EPI43735.1, EPI42863.1, EPI45571.1, EPI45086.1, EPI46600.1, EPI58566.1, EPI58385.1, EPI61831.1, EPI53131.1, EPI51033.1, EPI50145.1, EPI55528.1, EPI56373.1, EPI56341.1, ADB14212.1, ADP38389.1, AEF31383.1, EIK…	NA	0	0/10	NA
GVAG00055	32/33	PF12245 [Bacterial Ig-like domain (group 3)]; PF08428 [Rib/alpha-like repeat]; PF02494 [HYR domain]	EFH27478.1 (PF08428,PF12245), EFH72153.1 (PF08428,PF12245), EIK74273.1 (PF08428,PF12245), EIK74626.1 (PF08428), EIK77880.1 (PF08428,PF12245), EIK77348.1 (PF08428,PF12245), EIK78578.1 (PF08428,PF12245), EIK80747.1, EIK82534.1 (PF08428,PF12245), EIK82800.1 (PF08428), EIK86333.1 (PF08428,PF12245), EIK85147.1, EIK87743.1, EGL13260.1 (PF08428), EPI41618.1 (PF08428,PF12245), EPI44509.1 (PF08428), EPI40…	ZP_06627914.1 (LACT00252), ZP_05549877.1 (LACT00252), EEU28087.1 (LACT02327), ZP_05549143.1 (LACT02327), EEJ69790.1 (LACT02327), EKB79641.1 (LACT00252), ZP_05549144.1 (LACT01712), EEU28088.1 (LACT01712), EEX28540.1 (LACT01712), EEJ69795.1 (LACT01712), EKB62573.1 (LACT01712), EKB72020.1 (LACT01712), VBILacCri20165_1889 (LACT01712)	13	8/10	Rib-family surface protein
GVAG00056	32/33	PF07819 [PGAP1-like protein]; PF08428 [Rib/alpha-like repeat]; PF11187 [Protein of unknown function (DUF2974)]; PF01764 [Lipase (class 3)]	EFH27529.1 (PF01764,PF11187,PF08428), EFH71269.1 (PF01764,PF08428), EIK78229.1 (PF01764,PF11187,PF08428), EIK84215.1, EIK83746.1 (PF01764,PF08428), EIK86881.1 (PF01764,PF08428), EIK86362.1 (PF01764,PF11187,PF08428), EIK87590.1, EPI41268.1 (PF01764,PF08428), EPI46124.1 (PF01764,PF08428), EPI45240.1 (PF01764,PF08428), EPI59804.1 (PF01764,PF08428), EPI59587.1 (PF01764,PF08428), EPI62066.1 (PF01764,P…	ZP_06627914.1 (LACT00252), ZP_05549877.1 (LACT00252), ZP_06627805.1 (LACT00666), ZP_05548425.1 (LACT00666), EEJ70495.1 (LACT00666), EEU29214.1 (LACT00666), EEX30419.1 (LACT00666), EKB69746.1 (LACT00666), EKB71060.1 (LACT00666), VBILacCri20165_0693 (LACT00666), ZP_07790006.1 (LACT00666), YP_003601354.1 (LACT00666), EKB61822.1 (LACT01922), EKB61885.1 (LACT01922), VBILacCri20165_0987 (LACT01922), ZP…	20	10/10	NA
GVAG00057	32/33	PF00155 [Aminotransferase class I and II]; PF01041 [DegT/DnrJ/EryC1/StrS aminotransferase family]; PF01053 [Cys/Met metabolism PLP-dependent enzyme]; PF00266 [Aminotransferase class-V]	EFH27789.1 (PF00266,PF01053,PF01041), EFH71760.1 (PF00266,PF01053,PF01041,PF00155), EIK76222.1 (PF00266,PF01053,PF00155), EIK75305.1 (PF00266,PF01053,PF00155), EIK77628.1 (PF00266,PF01053,PF00155), EIK78997.1 (PF00266,PF01053,PF01041), EIK80261.1 (PF00266,PF01053,PF01041,PF00155), EIK80862.1 (PF00266,PF01053,PF01041,PF00155), EIK82413.1 (PF00266,PF01053,PF01041), EIK84366.1 (PF00266,PF01053,PF010…	EEJ70345.1 (LACT01733), EEU29163.1 (LACT01733), EEX30473.1 (LACT01733), ZP_06626002.1 (LACT01733), EKB70883.1 (LACT01733), EKB71233.1 (LACT01733), ZP_05548479.1 (LACT01733), VBILacCri20165_2033 (LACT01733), EEJ70638.1 (LACT00637), EEU29254.1 (LACT00637), EEX30379.1 (LACT00637), ZP_06627713.1 (LACT00637), EKB69789.1 (LACT00637), EKB70980.1 (LACT00637), YP_003601312.1 (LACT00637), ZP_05548386.1 (LA…	28	10/10	NA
GVAG00058	32/33	PF01746 [tRNA (Guanine-1)-methyltransferase]	EFH27846.1 (PF01746), EFH71583.1 (PF01746), EIK75868.1 (PF01746), EIK74702.1 (PF01746), EIK76860.1 (PF01746), EIK79057.1 (PF01746), EIK80659.1 (PF01746), EIK80553.1 (PF01746), EIK83349.1 (PF01746), EIK82820.1 (PF01746), EIK86315.1 (PF01746), EIK84839.1 (PF01746), EIK87403.1 (PF01746), EGL14549.1 (PF01746), EPI40726.1 (PF01746), EPI40964.1 (PF01746), EPI44236.1 (PF01746), EPI45908.1 (PF01746), EPI…	EEU28293.1 (LACT01433), EEJ69206.1 (LACT01433), YP_003601771.1 (LACT01433), EEX29483.1 (LACT01433), ZP_06627197.1 (LACT01433), EKB64879.1 (LACT01433), EKB68950.1 (LACT01433), VBILacCri20165_0076 (LACT01433), ZP_05548853.1 (LACT01433)	9	9/10	NA
GVAG00059	33/33	PF03051 [Peptidase C1-like family]; PF00112 [Papain family cysteine protease]	EFH28124.1 (PF03051), EFH72220.1 (PF03051), EIK75992.1 (PF03051), EIK75684.1 (PF03051), EIK76528.1 (PF03051), EIK77848.1 (PF03051), EIK79686.1 (PF03051), EIK78932.1 (PF03051), EIK81588.1 (PF03051), EIK81969.1 (PF03051), EIK82571.1 (PF03051), EIK86920.1 (PF03051), EIK85854.1 (PF03051), EIK87241.1 (PF03051), EGL13460.1 (PF03051), EPI42092.1 (PF03051), EPI42337.1 (PF03051), EPI42733.1 (PF03051), EPI…	EEJ68758.1 (LACT00295), EEU28885.1 (LACT00295), ZP_07789702.1 (LACT00295), EEX28743.1 (LACT00295), EKB70078.1 (LACT00295), EKB78533.1 (LACT00295), VBILacCri20165_1385 (LACT00295), YP_003600816.1 (LACT00295), ZP_06627097.1 (LACT00295), ZP_05549977.1 (LACT00295), EEU29022.1 (LACT00222), ZP_07790091.1 (LACT00222), EEJ69973.1 (LACT00222), ZP_06627480.1 (LACT00222), EKB81616.1 (LACT00222), VBILacCri20…	40	10/10	NA
GVAG00060	28/33	NA	EIK75898.1, EIK79288.1, EIK79289.1, EIK81175.1, EIK83827.1, EIK85622.1, EPI47349.1, EPI59783.1, EPI61440.1, EPI52995.1, EPI49884.1, EPI54792.1, EPI55018.1, EPI55567.1, ADP39037.1, AEF31955.1, EIK75938.1, EIK74655.1, EIK77908.1, EGL13141.1, EPI43988.1, EPI44850.1, EPI47429.1, EPI59576.1, EPI52206.1, EPI55024.1, EPI53958.1, ADP39276.1, AEF30868.1, EIK85349.1, EIK87044.1, EPI40957.1, EPI46300.1, EIK…	YP_003601264.1 (LACT02474), EEU29297.1 (LACT02474), YP_003601268.1 (LACT01796), YP_003601265.1 (YP_003601265.1), YP_003602136.1 (LACT01045), ZP_05549690.1 (LACT01045), EEX28417.1 (LACT01045), ZP_05548935.1 (LACT01752), ZP_07789812.1 (LACT01752), ZP_07788429.1 (LACT01045), VBILacCri20165_1996 (LACT01045), EKB61783.1 (LACT01045), EKB61844.1 (LACT01045), EEX29621.1 (LACT01961), ZP_07789765.1 (LACT01…	26	10/10	NA
GVAG00061	23/33	PF01087 [Galactose-1-phosphate uridyl transferase]; PF02744 [Galactose-1-phosphate uridyl transferase]	EIK75824.1 (PF02744,PF01087), EIK75927.1 (PF02744,PF01087), EIK74666.1 (PF02744,PF01087), EIK74750.1 (PF02744,PF01087), EIK76905.1 (PF02744,PF01087), EIK77919.1 (PF02744,PF01087), EIK79711.1 (PF02744,PF01087), EIK80618.1 (PF02744,PF01087), EIK80767.1 (PF02744,PF01087), EIK81869.1 (PF02744,PF01087), EGL13094.1 (PF02744,PF01087), EGL14568.1 (PF02744,PF01087), EPI47552.1 (PF02744,PF01087), EPI48086.…	NA	0	0/10	NA
GVAG00062	33/33	PF00664 [ABC transporter transmembrane region]; PF00005 [ABC transporter]	EFH26948.1 (PF00005,PF00664), EFH71894.1 (PF00005,PF00664), EIK76126.1 (PF00005,PF00664), EIK75400.1 (PF00005,PF00664), EIK77725.1 (PF00005,PF00664), EIK77415.1 (PF00005,PF00664), EIK78481.1 (PF00005,PF00664), EIK78648.1 (PF00005,PF00664), EIK80359.1 (PF00005,PF00664), EIK83384.1 (PF00005,PF00664), EIK84517.1 (PF00005,PF00664), EIK86063.1 (PF00005,PF00664), EIK84803.1 (PF00005,PF00664), EIK87369.…	VBILacCri20165_0819 (LACT01133), YP_003602317.1 (LACT01133), ZP_05549502.1 (LACT01133), EKB62381.1 (LACT01133), EKB71698.1 (LACT01133), ZP_07788659.1 (LACT01133), EEJ68841.1 (LACT01133), EEX29975.1 (LACT01133), EEU28526.1 (LACT01133), ZP_06626748.1 (LACT01133), EEJ70080.1 (LACT00443), EEU27469.1 (LACT00443), EEX29214.1 (LACT00443), ZP_06627604.1 (LACT00443), ZP_05550117.1 (LACT00443), YP_00360105…	656	10/10	Multidrug resistance ABC transporter
GVAG00063	33/33	PF01745 [Isopentenyl transferase]; PF01715 [IPP transferase]	EFH26977.1 (PF01715), EFH71867.1 (PF01715), EIK76271.1 (PF01715,PF01745), EIK75255.1 (PF01715,PF01745), EIK76385.1 (PF01715,PF01745), EIK77442.1 (PF01715), EIK78453.1 (PF01715), EIK80197.1 (PF01715,PF01745), EIK80914.1 (PF01715,PF01745), EIK83357.1 (PF01715), EIK82902.1 (PF01715,PF01745), EIK86229.1 (PF01715,PF01745), EIK84831.1 (PF01715), EIK87395.1 (PF01715), EGL14142.1 (PF01715,PF01745), EPI41…	VBILacCri20165_0261 (LACT00963), ZP_06627835.1 (LACT00963), EKB62946.1 (LACT00963), EKB72224.1 (LACT00963), YP_003601925.1 (LACT00963), ZP_05549060.1 (LACT00963), EEU28011.1 (LACT00963), EEX28873.1 (LACT00963), EEJ70187.1 (LACT00963), ZP_07791725.1 (LACT00963)	10	10/10	NA
GVAG00064	32/33	PF09848 [Uncharacterized conserved protein (DUF2075)]; PF05729 [NACHT domain]; PF02562 [PhoH-like protein]; PF04408 [Helicase associated domain (HA2)]; PF11898 [Domain of unknown function (DUF3418)]; PF00270 [DEAD/DEAH box helicase]; PF07717 [Oligonucleotide/oligosaccharide-binding (OB)-fold]; PF00437 [Type II/IV secretion system protein]; PF13245 [Part of AAA domain]; PF00448 [SRP54-type protein…	EFH27192.1 (PF00271,PF13245,PF07717,PF00270,PF11898,PF04408), EFH71168.1 (PF00271,PF13245,PF07717,PF00270,PF11898,PF04408), EIK76218.1 (PF00271,PF13245,PF07717,PF00270,PF11898,PF04408), EIK75309.1 (PF00271,PF13245,PF07717,PF00270,PF11898,PF04408), EIK77632.1 (PF00271,PF13245,PF07717,PF00270,PF11898,PF04408), EIK78131.1 (PF00271,PF13245,PF07717,PF00270,PF11898,PF04408), EIK80265.1 (PF00271,PF13245…	EKB70012.1 (LACT00347), EKB78165.1 (LACT00347), VBILacCri20165_1456 (LACT00347), ZP_07789630.1 (LACT00347), YP_003600885.1 (LACT00347), EEJ70260.1 (LACT00347), EEU28819.1 (LACT00347), EEX28678.1 (LACT00347), ZP_06627572.1 (LACT00347), ZP_05550042.1 (LACT00347)	10	10/10	NA
GVAG00065	32/33	PF06969 [HemN C-terminal domain]; PF04055 [Radical SAM superfamily]	EFH27239.1 (PF04055,PF06969), EFH71994.1 (PF04055,PF06969), EIK75574.1 (PF04055,PF06969), EIK74954.1 (PF04055,PF06969), EIK77089.1 (PF04055,PF06969), EIK79410.1 (PF04055,PF06969), EIK81130.1 (PF04055,PF06969), EIK79996.1 (PF04055,PF06969), EIK82166.1 (PF04055,PF06969), EIK83880.1 (PF04055,PF06969), EIK85068.1 (PF04055,PF06969), EIK85342.1 (PF04055,PF06969), EIK87037.1 (PF04055,PF06969), EGL13828.…	NA	0	0/10	Oxygen-independent coproporphyrinogen III oxidase
GVAG00066	33/33	PF00288 [GHMP kinases N terminal domain]; PF08544 [GHMP kinases C terminal]	EFH27443.1 (PF08544,PF00288), EFH72120.1 (PF08544,PF00288), EIK73932.1 (PF08544,PF00288), EIK75515.1 (PF08544,PF00288), EIK76729.1 (PF08544,PF00288), EIK77321.1 (PF08544,PF00288), EIK78559.1 (PF08544,PF00288), EIK80455.1 (PF08544,PF00288), EIK80706.1 (PF08544,PF00288), EIK82206.1 (PF08544,PF00288), EIK84429.1 (PF08544,PF00288), EIK85119.1 (PF08544,PF00288), EIK86731.1 (PF08544,PF00288), EIK88106.…	EEJ69272.1 (LACT00871), EEU28431.1 (LACT00871), EEX29343.1 (LACT00871), ZP_06626357.1 (LACT00871), EKB65064.1 (LACT00871), EKB67854.1 (LACT00871), VBILacCri20165_0008 (LACT00871), ZP_05548788.1 (LACT00871), ZP_07789944.1 (LACT00871), YP_003601703.1 (LACT00871)	10	10/10	NA
GVAG00067	32/33	PF14010 [Phosphoenolpyruvate carboxylase]; PF00311 [Phosphoenolpyruvate carboxylase]	EFH27519.1 (PF00311,PF14010), EFH71284.1 (PF00311,PF14010), EIK73992.1 (PF00311,PF14010), EIK74349.1 (PF00311,PF14010), EIK78065.1 (PF00311,PF14010), EIK78220.1 (PF00311,PF14010), EIK81268.1 (PF00311,PF14010), EIK82036.1 (PF00311,PF14010), EIK84206.1 (PF00311,PF14010), EIK83734.1 (PF00311,PF14010), EIK86870.1 (PF00311,PF14010), EIK86370.1 (PF00311,PF14010), EIK87582.1 (PF00311,PF14010), EGL14784.…	EEJ69532.1 (LACT01221), EEU28661.1 (LACT01221), YP_003602453.1 (LACT01221), EEX30111.1 (LACT01221), ZP_06627354.1 (LACT01221), EKB60043.1 (LACT01221), EKB63030.1 (LACT01221), VBILacCri20165_1964 (LACT01221), ZP_05549368.1 (LACT01221), ZP_07791420.1 (LACT01221)	10	10/10	NA
GVAG00068	33/33	PF01469 [Pentapeptide repeats (8 copies)]; PF08352 [Oligopeptide/dipeptide transporter]; PF13304 [AAA domain]; PF00005 [ABC transporter]	EFH27587.1 (PF00005,PF08352), EFH71826.1 (PF00005,PF13304,PF08352), EIK75547.1 (PF00005,PF08352), EIK74930.1 (PF00005,PF08352), EIK77064.1 (PF00005,PF08352), EIK77475.1 (PF00005,PF08352,PF01469), EIK78419.1 (PF00005,PF08352,PF01469), EIK81154.1 (PF00005,PF08352), EIK80019.1 (PF00005,PF08352), EIK83783.1 (PF00005), EIK83866.1 (PF00005,PF08352), EIK85082.1 (PF00005,PF08352), EIK85474.1 (PF00005,PF0…	EEJ69972.1 (LACT00221), EEU29023.1 (LACT00221), EEX29081.1 (LACT00221), ZP_06627481.1 (LACT00221), EKB61489.1 (LACT00221), EKB81615.1 (LACT00221), VBILacCri20165_1825 (LACT00221), YP_003600678.1 (LACT00221), ZP_05549823.1 (LACT00221), ZP_07790090.1 (LACT00221), YP_003601786.1 (LACT00914), EEJ69116.1 (LACT00914), EEU28275.1 (LACT00914), EEX29501.1 (LACT00914), ZP_06626400.1 (LACT00914), EKB64899.1…	665	10/10	NA
GVAG00069	29/33	PF13495 [Phage integrase]; PF00589 [Phage integrase family]; PF02899 [Phage integrase]	EFH27695.1 (PF02899,PF00589), EFH71654.1 (PF02899,PF00589), EIK75843.1 (PF02899,PF00589), EIK74726.1 (PF02899,PF00589), EIK76884.1 (PF02899,PF00589), EIK79335.1 (PF02899,PF00589), EIK80635.1 (PF02899,PF00589), EIK80577.1 (PF02899,PF00589), EIK82334.1 (PF02899,PF00589), EIK82844.1 (PF02899,PF00589), EIK86290.1 (PF02899,PF00589), EIK85785.1 (PF02899,PF00589), EIK87670.1 (PF02899,PF00589), EGL14557.…	YP_003601482.1 (LACT00732), EEJ68958.1 (LACT00732), EEU27901.1 (LACT00732), EEX29765.1 (LACT00732), ZP_06625891.1 (LACT00732), EKB65332.1 (LACT00732), EKB67683.1 (LACT00732), VBILacCri20165_1172 (LACT00732), ZP_05548564.1 (LACT00732), ZP_07789009.1 (LACT00732), ZP_06626321.1 (LACT00755), EEJ68923.1 (LACT00755), EKB66840.1 (LACT00755), EKB67181.1 (LACT00755), VBILacCri20165_1139 (LACT00755), ZP_05…	61	10/10	NA
GVAG00070	32/33	PF08545 [3-Oxoacyl-[acyl-carrier-protein (ACP)] synthase III]; PF01154 [Hydroxymethylglutaryl-coenzyme A synthase N terminal]; PF00195 [Chalcone and stilbene synthases]; PF08540 [Hydroxymethylglutaryl-coenzyme A synthase C terminal]	EFH27813.1 (PF08540,PF01154,PF08545), EFH71613.1 (PF08540,PF01154,PF08545), EIK75833.1 (PF00195,PF01154,PF08545), EIK74740.1 (PF00195,PF01154,PF08545), EIK76895.1 (PF00195,PF01154,PF08545), EIK79021.1 (PF08540,PF01154,PF08545), EIK80628.1 (PF00195,PF01154,PF08545), EIK80585.1 (PF00195,PF01154,PF08545), EIK82435.1 (PF08540,PF01154,PF08545), EIK82858.1 (PF00195,PF01154,PF08545), EIK86273.1 (PF00195…	YP_003601104.1 (LACT00026), ZP_05550069.1 (LACT00026), ZP_06626015.1 (LACT00026), EEJ70646.1 (LACT00026), EEU29515.1 (LACT00026), EEX29262.1 (LACT00026), EKB69675.1 (LACT00026), EKB70645.1 (LACT00026), VBILacCri20165_0451 (LACT00026), ZP_07789524.1 (LACT00026), ZP_06627959.1 (LACT02251), EKB60506.1 (LACT02251), EKB62419.1 (LACT02251), VBILacCri20165_1602 (LACT02251)	14	10/10	NA
GVAG00071	31/33	PF03372 [Endonuclease/Exonuclease/phosphatase family]	EFH27842.1 (PF03372), EFH71587.1 (PF03372), EIK75864.1 (PF03372), EIK74706.1 (PF03372), EIK76864.1 (PF03372), EIK79053.1 (PF03372), EIK80655.1 (PF03372), EIK80557.1 (PF03372), EIK83345.1 (PF03372), EIK82825.1 (PF03372), EIK84843.1 (PF03372), EIK87407.1 (PF03372), EGL14597.1 (PF03372), EPI40739.1 (PF03372), EPI40968.1 (PF03372), EPI44232.1 (PF03372), EPI44945.1 (PF03372), EPI45592.1, EPI45679.1 (P…	NA	0	0/10	NA
GVAG00072	31/33	PF00288 [GHMP kinases N terminal domain]	EFH27854.1 (PF00288), EFH71574.1 (PF00288), EIK75876.1 (PF00288), EIK74693.1 (PF00288), EIK76852.1 (PF00288), EIK79065.1 (PF00288), EIK80668.1 (PF00288), EIK80545.1 (PF00288), EIK82445.1 (PF00288), EIK82811.1 (PF00288), EIK86323.1 (PF00288), EIK85679.1 (PF00288), EIK87253.1 (PF00288), EGL14527.1 (PF00288), EPI41470.1 (PF00288), EPI43266.1 (PF00288), EPI45541.1, EPI45122.1 (PF00288), EPI45644.1 (P…	EEJ69336.1 (LACT00836), EEU27769.1 (LACT00836), EEX29902.1 (LACT00836), ZP_06626962.1 (LACT00836), EKB65142.1 (LACT00836), EKB67352.1 (LACT00836), VBILacCri20165_1026 (LACT00836), ZP_07789899.1 (LACT00836), YP_003601648.1 (LACT00836), ZP_05548752.1 (LACT00836)	10	10/10	NA
GVAG00073	32/33	NA	EFH27935.1, EFH71375.1, EIK74188.1, EIK74538.1, EIK78309.1, EIK79144.1, EIK79571.1, EIK81453.1, EIK83279.1, EIK83180.1, EIK84652.1, EIK86580.1, EIK88001.1, EGL13136.1, EPI41879.1, EPI43990.1, EPI44852.1, EPI47327.1, EPI45959.1, EPI46777.1, EPI48923.1, EPI58789.1, EPI58901.1, EPI58167.1, EPI60097.1, EPI51625.1, EPI50300.1, EPI50333.1, EPI52926.1, EPI53018.1, EPI56343.1, EPI55577.1, ADB14414.1, ADP…	NA	0	0/10	NA
GVAG00074	32/33	PF13014 [KH domain]; PF00013 [KH domain]; PF03725 [3' exoribonuclease family]; PF03726 [Polyribonucleotide nucleotidyltransferase]; PF01138 [3' exoribonuclease family]; PF00575 [S1 RNA binding domain]	EFH27955.1 (PF00575,PF01138,PF03726,PF03725,PF00013,PF13014), EFH71394.1 (PF00575,PF01138,PF03726,PF03725,PF00013,PF13014), EIK76423.1 (PF00575,PF01138,PF03726,PF03725,PF00013,PF13014), EIK75492.1 (PF00575,PF01138,PF03726,PF03725,PF00013,PF13014), EIK76032.1 (PF00575,PF01138,PF03726,PF03725,PF00013,PF13014), EIK79163.1 (PF00575,PF01138,PF03726,PF03725,PF00013,PF13014), EIK80474.1 (PF00575,PF01138…	EEJ68966.1 (LACT01403), EEU27893.1 (LACT01403), EEX29773.1 (LACT01403), ZP_06625899.1 (LACT01403), EKB65324.1 (LACT01403), EKB67691.1 (LACT01403), VBILacCri20165_1164 (LACT01403), YP_003601490.1 (LACT01403), ZP_05548572.1 (LACT01403)	9	9/10	NA
GVAG00075	33/33	PF00905 [Penicillin binding protein transpeptidase domain]; PF03717 [Penicillin-binding Protein dimerisation domain]	EFH26961.1 (PF03717,PF00905), EFH71882.1 (PF03717,PF00905), EIK76163.1 (PF03717,PF00905), EIK75362.1 (PF03717,PF00905), EIK77686.1 (PF03717,PF00905), EIK77427.1 (PF03717,PF00905), EIK78469.1 (PF03717,PF00905), EIK80327.1 (PF03717,PF00905), EIK80796.1 (PF03717,PF00905), EIK83373.1 (PF03717,PF00905), EIK84533.1 (PF03717,PF00905), EIK86049.1 (PF03717,PF00905), EIK84816.1 (PF03717,PF00905), EIK87380.…	EEJ70622.1 (LACT00621), EEU29270.1 (LACT00621), EEX30363.1 (LACT00621), ZP_06627697.1 (LACT00621), EKB69805.1 (LACT00621), EKB70996.1 (LACT00621), ZP_05548370.1 (LACT00621), ZP_07789347.1 (LACT00621), VBILacCri20165_0636 (LACT00621), YP_003601296.1 (LACT00621), ZP_07791484.1 (LACT01009), EKB64055.1 (LACT01009), EKB74253.1 (LACT01009), VBILacCri20165_0364 (LACT01009), ZP_06626508.1 (LACT01009), ZP…	30	10/10	NA
GVAG00076	33/33	PF00528 [Binding-protein-dependent transport system inner membrane component]	EFH27001.1 (PF00528), EFH71841.1 (PF00528), EIK75536.1 (PF00528), EIK74919.1 (PF00528), EIK77053.1 (PF00528), EIK77465.1 (PF00528), EIK78429.1 (PF00528), EIK81165.1 (PF00528), EIK80031.1 (PF00528), EIK81888.1 (PF00528), EIK83853.1 (PF00528), EIK84415.1 (PF00528), EIK86130.1 (PF00528), EIK87450.1, EGL13763.1 (PF00528), EPI42083.1 (PF00528), EPI43143.1 (PF00528), EPI43220.1 (PF00528), EPI47640.1 (P…	EEU29096.1 (LACT00162), EEJ70033.1 (LACT00162), EEX28617.1 (LACT00162), ZP_06626618.1 (LACT00162), EKB60571.1 (LACT00162), EKB81894.1 (LACT00162), VBILacCri20165_0749 (LACT00162), YP_003600597.1 (LACT00162), ZP_05549755.1 (LACT00162), ZP_07788723.1 (LACT00162), EEJ69693.1 (LACT01076), EEU27665.1 (LACT01076), EEX28494.1 (LACT01076), ZP_06627402.1 (LACT01076), EKB61868.1 (LACT01076), EKB61917.1 (LA…	69	10/10	NA
GVAG00077	32/33	NA	EFH27158.1, EFH70966.1, EIK76247.1, EIK75279.1, EIK77604.1, EIK78674.1, EIK80222.1, EIK80888.1, EIK82705.1, EIK84342.1, EIK85964.1, EIK85154.1, EIK87786.1, EGL14363.1, EPI42033.1, EPI42618.1, EPI42680.1, EPI47501.1, EPI47537.1, EPI48962.1, EPI60752.1, EPI59946.1, EPI60135.1, EPI50444.1, EPI51484.1, EPI51802.1, EPI55017.1, EPI56310.1, EPI56551.1, ADB13758.1, ADP38638.1, AEF31558.1, EPI61679.1, EPI…	NA	0	0/10	NA
GVAG00078	32/33	PF07690 [Major Facilitator Superfamily]	EFH27193.1 (PF07690), EFH71169.1 (PF07690), EIK76217.1 (PF07690), EIK75310.1 (PF07690), EIK77633.1 (PF07690), EIK78132.1 (PF07690), EIK80266.1 (PF07690), EIK80857.1 (PF07690), EIK82600.1 (PF07690), EIK84374.1 (PF07690), EIK85995.1 (PF07690), EIK85522.1 (PF07690), EIK87754.1 (PF07690), EGL14258.1 (PF07690), EPI43442.1 (PF07690), EPI44655.1 (PF07690), EPI43670.1 (PF07690), EPI47467.1 (PF07690), EPI…	EEJ70778.1 (LACT00069), EEU27968.1 (LACT00069), EEX30499.1 (LACT00069), EKB65256.1 (LACT00069), YP_003601418.1 (LACT00069), EEJ69842.1 (LACT00074), EEU28128.1 (LACT00074), ZP_07789462.1 (LACT00528), EKB68010.1 (LACT00069), VBILacCri20165_1245 (LACT00069), ZP_06627878.1 (EFD98591.1), EEX30245.1 (LACT00528), ZP_05548251.1 (LACT00528), ZP_06626290.1 (LACT00528), YP_003601173.1 (LACT00528), EEJ70513.…	25	10/10	NA
GVAG00079	33/33	PF00654 [Voltage gated chloride channel]	EFH27337.1 (PF00654), EFH71964.1 (PF00654), EIK76322.1 (PF00654), EIK75202.1 (PF00654), EIK76768.1 (PF00654), EIK77587.1 (PF00654), EIK79431.1 (PF00654), EIK80149.1 (PF00654), EIK80968.1 (PF00654), EIK83593.1 (PF00654), EIK82997.1 (PF00654), EIK86145.1 (PF00654), EIK85361.1 (PF00654), EIK87056.1 (PF00654), EGL13332.1 (PF00654), EPI43858.1 (PF00654), EPI43023.1 (PF00654), EPI43393.1 (PF00654), EPI…	ZP_05549327.1 (LACT01243), EEU28710.1 (LACT01243), EEX30160.1 (LACT01243), ZP_07791365.1 (LACT01243), YP_003602488.1 (LACT01243), EEJ69636.1 (LACT01243), EKB60007.1 (LACT01243), EKB62748.1 (LACT01243), VBILacCri20165_1529 (LACT01243), ZP_06626918.1 (LACT01243), YP_003601849.1 (LACT00033), EKB69699.1 (LACT00033)	12	10/10	NA
GVAG00080	33/33	PF01228 [Glycine radical]; PF02901 [Pyruvate formate lyase]	EFH27342.1 (PF02901,PF01228), EFH71959.1 (PF02901,PF01228), EIK76317.1 (PF02901,PF01228), EIK75207.1 (PF02901,PF01228), EIK76773.1 (PF02901,PF01228), EIK77582.1 (PF02901,PF01228), EIK79436.1 (PF02901,PF01228), EIK80154.1 (PF02901,PF01228), EIK80963.1 (PF02901,PF01228), EIK83588.1 (PF02901,PF01228), EIK82992.1 (PF02901,PF01228), EIK86150.1 (PF02901,PF01228), EIK85366.1 (PF02901,PF01228), EIK87061.…	NA	0	0/10	NA
GVAG00081	33/33	PF08282 [haloacid dehalogenase-like hydrolase]; PF05116 [Sucrose-6F-phosphate phosphohydrolase]	EFH27360.1 (PF05116,PF08282), EFH71941.1 (PF05116,PF08282), EIK76628.1 (PF05116,PF08282), EIK75078.1 (PF05116,PF08282), EIK77264.1 (PF05116,PF08282), EIK77566.1 (PF05116,PF08282), EIK79452.1 (PF05116,PF08282), EIK79776.1 (PF05116,PF08282), EIK81930.1 (PF05116,PF08282), EIK83569.1 (PF05116,PF08282), EIK84024.1 (PF05116,PF08282), EIK84935.1 (PF05116,PF08282), EIK85384.1 (PF05116,PF08282), EIK87078.…	ZP_06626879.1 (LACT02597), ZP_05550205.1 (LACT02597), EEX29232.1 (LACT00455), EKB69544.1 (LACT00455), EKB70679.1 (LACT00455), VBILacCri20165_0417 (LACT00455), YP_003601072.1 (LACT00455), ZP_05550099.1 (LACT00455), ZP_07789552.1 (LACT00455), EEJ70727.1 (LACT00455), EEU29543.1 (LACT00455), ZP_06627279.1 (LACT00455), YP_003601183.1 (LACT00536), EEJ70732.1 (LACT00459), EEU29538.1 (LACT00459), EEX2923…	118	10/10	NA
GVAG00082	32/33	PF02222 [ATP-grasp domain]; PF02787 [Carbamoyl-phosphate synthetase large chain]; PF00289 [Carbamoyl-phosphate synthase L chain]; PF13535 [ATP-grasp domain]; PF07478 [D-ala D-ala ligase C-terminus]; PF02142 [MGS-like domain]; PF02786 [Carbamoyl-phosphate synthase L chain]	EFH27373.1 (PF02786,PF02142,PF07478,PF13535,PF00289,PF02787,PF02222), EFH71928.1 (PF02786,PF02142,PF07478,PF13535,PF00289,PF02787,PF02222), EIK76640.1 (PF02786,PF02142,PF07478,PF13535,PF00289,PF02787,PF02222), EIK75090.1 (PF02786,PF02142,PF07478,PF13535,PF00289,PF02787,PF02222), EIK77276.1 (PF02786,PF02142,PF07478,PF13535,PF00289,PF02787,PF02222), EIK77554.1 (PF02786,PF02142,PF07478,PF13535,PF002…	EEJ69082.1 (LACT00934), EEU28221.1 (LACT00934), EEX29692.1 (LACT00934), ZP_06626195.1 (LACT00934), EKB65013.1 (LACT00934), EKB69449.1 (LACT00934), VBILacCri20165_0150 (LACT00934), YP_003601841.1 (LACT00934), ZP_05548986.1 (LACT00934), ZP_07790078.1 (LACT00934), ZP_06626681.1 (LACT00799), VBILacCri20165_1073 (LACT00799), ZP_05548709.1 (LACT00799), ZP_07789197.1 (LACT00799), EKB65267.1 (LACT00799),…	25	10/10	NA
GVAG00083	33/33	PF00293 [NUDIX domain]; PF02545 [Maf-like protein]	EFH27444.1 (PF02545,PF00293), EFH72121.1 (PF02545,PF00293), EIK73931.1 (PF02545,PF00293), EIK75514.1 (PF02545,PF00293), EIK76730.1 (PF02545,PF00293), EIK77322.1 (PF02545,PF00293), EIK78560.1 (PF02545,PF00293), EIK80456.1 (PF02545,PF00293), EIK80707.1 (PF02545,PF00293), EIK82205.1 (PF02545,PF00293), EIK84431.1 (PF02545,PF00293), EIK85118.1 (PF02545,PF00293), EIK86730.1 (PF02545,PF00293), EIK88103.…	YP_003600943.1 (LACT00383), ZP_06627042.1 (LACT00383), EEJ68933.1 (LACT01684), EEU27883.1 (LACT01684), EEX29782.1 (LACT01684), ZP_06626224.1 (LACT01684), EKB65369.1 (LACT01684), EKB67382.1 (LACT01684), ZP_05548583.1 (LACT01684), ZP_07789028.1 (LACT01684), ZP_07791612.1 (LACT00383), EEJ70870.1 (LACT00383), EEU27627.1 (LACT00383), EEX29129.1 (LACT00383), EKB68096.1 (LACT00383), EKB69964.1 (LACT0038…	17	10/10	NA
GVAG00084	30/33	NA	EPI41519.1, EPI43430.1, EFH27601.1, EFH72101.1, EIK75782.1, EIK74815.1, EIK76943.1, EIK80743.1, EIK82662.1, EIK82941.1, EIK85563.1, EIK87711.1, EGL14592.1, EPI43964.1, EPI44329.1, EPI42418.1, EPI48431.1, EPI46553.1, EPI47620.1, EPI60712.1, EPI61295.1, EPI60933.1, EPI50650.1, EPI49559.1, EPI51269.1, EPI56068.1, EPI54731.1, EPI56992.1, ADB13967.1, ADP39131.1, AEF30806.1, EIK82231.1, EPI61789.1, EPI…	NA	0	0/10	NA
GVAG00085	32/33	PF01458 [Uncharacterized protein family (UPF0051)]	EFH27791.1 (PF01458), EFH71762.1 (PF01458), EIK75850.1 (PF01458), EIK74720.1 (PF01458), EIK76878.1 (PF01458), EIK78999.1 (PF01458), EIK80642.1 (PF01458), EIK80571.1 (PF01458), EIK82415.1 (PF01458), EIK82838.1 (PF01458), EIK86297.1 (PF01458), EIK85711.1 (PF01458), EIK87283.1 (PF01458), EGL14615.1 (PF01458), EPI41079.1 (PF01458), EPI41411.1 (PF01458), EPI43026.1 (PF01458), EPI48649.1 (PF01458), EPI…	EEJ70347.1 (LACT01735), EEU29161.1 (LACT01735), EEX30475.1 (LACT01735), ZP_06626000.1 (LACT01735), EKB70881.1 (LACT01735), EKB71231.1 (LACT01735), VBILacCri20165_2031 (LACT01735), ZP_05548481.1 (LACT01735), EEJ70344.1 (LACT01732), EEU29164.1 (LACT01732), EEX30472.1 (LACT01732), ZP_06626003.1 (LACT01732), EKB70884.1 (LACT01732), EKB71234.1 (LACT01732), VBILacCri20165_2034 (LACT01732), ZP_05548478.…	16	8/10	NA
GVAG00086	32/33	PF00805 [Pentapeptide repeats (8 copies)]; PF00498 [FHA domain]	EFH27936.1 (PF00498), EFH71376.1 (PF00498), EIK74187.1 (PF00498), EIK74537.1 (PF00498), EIK78310.1 (PF00498), EIK79145.1 (PF00498), EIK79570.1 (PF00498), EIK81454.1 (PF00498), EIK83278.1 (PF00498), EIK83179.1 (PF00498,PF00805), EIK84653.1 (PF00498), EIK86579.1 (PF00498), EIK88002.1 (PF00498), EGL13219.1 (PF00498), EPI40776.1 (PF00498), EPI43989.1 (PF00498), EPI44851.1 (PF00498), EPI46474.1 (PF004…	NA	0	0/10	NA
GVAG00087	32/33	PF02503 [Polyphosphate kinase middle domain]; PF13089 [Polyphosphate kinase N-terminal domain]; PF13090 [Polyphosphate kinase C-terminal domain]	EFH28085.1 (PF13090,PF13089,PF02503), EFH71521.1 (PF13090,PF13089,PF02503), EIK74067.1 (PF13090,PF13089,PF02503), EIK74422.1 (PF13090,PF13089,PF02503), EIK77990.1 (PF13090,PF13089,PF02503), EIK78589.1 (PF13090,PF13089,PF02503), EIK81337.1 (PF13090,PF13089,PF02503), EIK82105.1 (PF13090,PF13089,PF02503), EIK84134.1 (PF13090,PF13089,PF02503), EIK83081.1 (PF13090,PF13089,PF02503), EIK86757.1 (PF13090…	NA	0	0/10	NA
GVAG00088	33/33	PF01268 [Formate--tetrahydrofolate ligase]	EFH28132.1 (PF01268), EFH72227.1 (PF01268), EIK75998.1 (PF01268), EIK75678.1 (PF01268), EIK76520.1 (PF01268), EIK77842.1 (PF01268), EIK79680.1 (PF01268), EIK78924.1 (PF01268), EIK81595.1 (PF01268), EIK81976.1 (PF01268), EIK82565.1 (PF01268), EIK86928.1 (PF01268), EIK85861.1 (PF01268), EIK87235.1 (PF01268), EGL13494.1 (PF01268), EPI41863.1 (PF01268), EPI43233.1 (PF01268), EPI42608.1 (PF01268), EPI…	ZP_06626677.1 (LACT00795), ZP_05548705.1 (LACT00795), EEU27815.1 (LACT00795), EEJ69387.1 (LACT00795), EEX29855.1 (LACT00795), EKB65263.1 (LACT00795), EKB66867.1 (LACT00795), VBILacCri20165_1077 (LACT00795), ZP_07789193.1 (LACT00795), YP_003601599.1 (LACT00795)	10	10/10	NA
GVAG00089	33/33	PF05857 [TraX protein]	EFH28160.1 (PF05857), EFH72254.1 (PF05857), EIK75971.1 (PF05857), EIK75652.1 (PF05857), EIK76492.1 (PF05857), EIK77812.1 (PF05857), EIK79651.1 (PF05857), EIK78902.1 (PF05857), EIK81620.1 (PF05857), EIK82003.1 (PF05857), EIK83469.1 (PF05857), EIK84778.1 (PF05857), EIK85888.1 (PF05857), EIK87209.1 (PF05857), EGL13431.1 (PF05857), EPI41978.1, EPI43884.1 (PF05857), EPI44970.1 (PF05857), EPI46693.1 (P…	NA	0	0/10	NA
GVAG00090	33/33	PF01381 [Helix-turn-helix]; PF00155 [Aminotransferase class I and II]; PF01041 [DegT/DnrJ/EryC1/StrS aminotransferase family]; PF00266 [Aminotransferase class-V]	EFH28178.1 (PF00266,PF01041,PF00155,PF01381), EFH72275.1 (PF00266,PF01041,PF00155,PF01381), EIK75953.1 (PF00266,PF01041,PF00155), EIK75633.1 (PF00266,PF01041,PF00155,PF01381), EIK76473.1 (PF00266,PF01041,PF00155,PF01381), EIK77796.1 (PF00266,PF01041,PF00155,PF01381), EIK79635.1 (PF00266,PF01041,PF00155,PF01381), EIK78883.1 (PF00266,PF01041,PF00155), EIK81558.1 (PF00266,PF01041,PF00155,PF01381), E…	ZP_05548422.1 (LACT00664), ZP_06627802.1 (LACT00664), EKB69751.1 (LACT00664), EKB71063.1 (LACT00664), VBILacCri20165_0690 (LACT00664), ZP_07790003.1 (LACT00664), EEX30416.1 (LACT00664), YP_003601351.1 (LACT00664), EEJ70492.1 (LACT00664), EEU29217.1 (LACT00664), EKB67904.1 (LACT00715), VBILacCri20165_1195 (LACT00715), YP_003601460.1 (LACT00715), ZP_07788988.1 (LACT00715), EEU27921.1 (LACT00715), E…	41	10/10	NA
GVAG00091	32/33	PF01048 [Phosphorylase superfamily]	EIK87725.1 (PF01048), EIK87731.1 (PF01048), EFH27216.1 (PF01048), EFH71194.1 (PF01048), EIK75759.1 (PF01048), EIK74837.1 (PF01048), EIK76969.1 (PF01048), EIK78156.1 (PF01048), EIK79767.1 (PF01048), EIK82259.1 (PF01048), EIK82623.1 (PF01048), EIK84298.1 (PF01048), EIK85922.1 (PF01048), EIK85546.1 (PF01048), EGL13794.1 (PF01048), EPI41674.1 (PF01048), EPI41209.1 (PF01048), EPI41705.1 (PF01048), EPI…	YP_003601511.1 (LACT01409), EEJ68926.1 (LACT01409), EEU27881.1 (LACT01409), EEX29784.1 (LACT01409), ZP_06626548.1 (LACT01409), EKB65376.1 (LACT01409), EKB67371.1 (LACT01409), ZP_05548585.1 (LACT01409), ZP_07789031.1 (LACT01409), EEJ68928.1 (LACT01408), EEU27882.1 (LACT01408), EEX29783.1 (LACT01408), ZP_06626549.1 (LACT01408), EKB65377.1 (LACT01408), EKB67370.1 (LACT01408), ZP_05548584.1 (LACT0140…	18	9/10	NA
GVAG00092	33/33	NA	EFH26912.1, EFH72192.1, EIK74295.1, EIK74649.1, EIK77902.1, EIK77382.1, EIK78514.1, EIK79720.1, EIK80753.1, EIK83419.1, EIK84475.1, EIK86106.1, EIK86687.1, EIK87336.1, EGL13161.1, EPI41126.1, EPI42832.1, EPI42073.1, EPI45946.1, EPI46836.1, EPI45104.1, EPI58333.1, EPI58389.1, EPI59019.1, EPI50063.1, EPI50157.1, EPI50386.1, EPI54008.1, EPI54436.1, EPI56417.1, ADB14697.1, ADP39283.1, AEF32057.1	NA	0	0/10	NA
GVAG00093	33/33	PF00583 [Acetyltransferase (GNAT) family]; PF13673 [Acetyltransferase (GNAT) domain]	EFH26916.1 (PF00583), EFH72195.1 (PF00583), EIK74298.1 (PF13673,PF00583), EIK74652.1 (PF13673,PF00583), EIK77905.1 (PF13673,PF00583), EIK77385.1 (PF00583), EIK78511.1 (PF00583), EIK79700.1 (PF00583), EIK80756.1 (PF00583), EIK83416.1 (PF00583), EIK84478.1 (PF13673,PF00583), EIK86103.1 (PF13673,PF00583), EIK86684.1 (PF00583), EIK87339.1 (PF00583), EGL13245.1 (PF13673,PF00583), EPI41112.1, EPI42828.…	NA	0	0/10	NA
GVAG00094	33/33	PF07690 [Major Facilitator Superfamily]	EFH26917.1 (PF07690), EFH72196.1 (PF07690), EIK75937.1 (PF07690), EIK74656.1 (PF07690), EIK77909.1 (PF07690), EIK77386.1 (PF07690), EIK78510.1 (PF07690), EIK79701.1 (PF07690), EIK80757.1 (PF07690), EIK83415.1 (PF07690), EIK84480.1 (PF07690), EIK86102.1 (PF07690), EIK86683.1 (PF07690), EIK87340.1 (PF07690), EGL13229.1 (PF07690), EPI40922.1 (PF07690), EPI42827.1 (PF07690), EPI42078.1 (PF07690), EPI…	EEX30245.1 (LACT00528), ZP_05548251.1 (LACT00528), YP_003601173.1 (LACT00528), EEU29453.1 (LACT00528), EKB69610.1 (LACT00528), EKB70786.1 (LACT00528), ZP_06626290.1 (LACT00528), EEJ70513.1 (LACT00528)	8	8/10	NA
GVAG00095	33/33	PF00753 [Metallo-beta-lactamase superfamily]; PF12706 [Beta-lactamase superfamily domain]; PF07521 [RNA-metabolising metallo-beta-lactamase]	EFH26918.1 (PF07521,PF12706,PF00753), EFH72197.1 (PF07521,PF12706,PF00753), EIK75935.1 (PF07521,PF12706,PF00753), EIK74658.1 (PF07521,PF12706,PF00753), EIK77911.1 (PF07521,PF12706,PF00753), EIK77387.1 (PF07521,PF12706,PF00753), EIK78509.1 (PF07521,PF12706,PF00753), EIK79704.1 (PF07521,PF12706,PF00753), EIK80759.1 (PF07521,PF12706,PF00753), EIK83414.1 (PF07521,PF12706,PF00753), EIK84482.1 (PF07521…	EEJ70510.1 (LACT00645), EEU29246.1 (LACT00645), EEX30387.1 (LACT00645), ZP_05548394.1 (LACT00645), ZP_06627233.1 (LACT00645), EKB69780.1 (LACT00645), EKB71093.1 (LACT00645), ZP_07789321.1 (LACT00645), YP_003601320.1 (LACT00645), VBILacCri20165_0662 (LACT00645), EEJ70477.1 (LACT01379), EEU29231.1 (LACT01379), ZP_06627248.1 (LACT01379), ZP_05548408.1 (LACT01379), EEX30402.1 (LACT01379), EKB71078.1 …	29	10/10	NA
GVAG00096	33/33	PF02880 [Phosphoglucomutase/phosphomannomutase]; PF00408 [Phosphoglucomutase/phosphomannomutase]; PF02879 [Phosphoglucomutase/phosphomannomutase]; PF02878 [Phosphoglucomutase/phosphomannomutase]	EFH26921.1 (PF02878,PF02879,PF00408,PF02880), EFH72199.1 (PF02878,PF02879,PF00408,PF02880), EIK76128.1 (PF02878,PF02879,PF00408,PF02880), EIK75398.1 (PF02878,PF02879,PF00408,PF02880), EIK77723.1 (PF02878,PF02879,PF00408,PF02880), EIK77389.1 (PF02878,PF02879,PF00408,PF02880), EIK78507.1 (PF02878,PF02879,PF00408,PF02880), EIK78651.1 (PF02878,PF02879,PF00408,PF02880), EIK80357.1 (PF02878,PF02879,PF0…	EEJ70536.1 (LACT00548), EEU29430.1 (LACT00548), EEX30272.1 (LACT00548), ZP_06626717.1 (LACT00548), EKB69586.1 (LACT00548), EKB70763.1 (LACT00548), VBILacCri20165_0539 (LACT00548), ZP_05548278.1 (LACT00548), ZP_07789439.1 (LACT00548), YP_003601195.1 (LACT00548), YP_003601161.1 (LACT00516), EEJ70696.1 (LACT00516), EEU29465.1 (LACT00516), EEX30233.1 (LACT00516), ZP_06626278.1 (LACT00516), EKB69623.1…	20	10/10	NA
GVAG00097	33/33	PF01327 [Polypeptide deformylase]	EFH26922.1 (PF01327), EFH72200.1 (PF01327), EIK76129.1 (PF01327), EIK75397.1 (PF01327), EIK77722.1 (PF01327), EIK77390.1 (PF01327), EIK78506.1 (PF01327), EIK78652.1 (PF01327), EIK80356.1 (PF01327), EIK83411.1 (PF01327), EIK84497.1 (PF01327), EIK86082.1 (PF01327), EIK86679.1 (PF01327), EIK87344.1 (PF01327), EGL14326.1 (PF01327), EPI40944.1 (PF01327), EPI41123.1 (PF01327), EPI41062.1 (PF01327), EPI…	ZP_06627236.1 (LACT00647), EKB69778.1 (LACT00647), EKB71090.1 (LACT00647), VBILacCri20165_0665 (LACT00647), ZP_05548396.1 (LACT00647), ZP_07789318.1 (LACT00647), EEJ70465.1 (LACT00647), EEU29243.1 (LACT00647), YP_003601323.1 (LACT00647), EEX30390.1 (LACT00647), YP_003600531.1 (LACT00119), ZP_05549243.1 (LACT00119), EEU28790.1 (LACT00119), EEX28502.1 (LACT00119), ZP_06626582.1 (LACT00119), EKB6053…	20	10/10	NA
GVAG00098	33/33	PF12704 [MacB-like periplasmic core domain]; PF02687 [FtsX-like permease family]	EFH26925.1 (PF02687,PF12704), EFH72205.1 (PF02687,PF12704), EIK75576.1 (PF02687,PF12704), EIK74956.1 (PF02687,PF12704), EIK77091.1 (PF02687,PF12704), EIK77393.1 (PF02687,PF12704), EIK78503.1 (PF02687,PF12704), EIK81128.1 (PF02687,PF12704), EIK79994.1 (PF02687,PF12704), EIK83405.1 (PF02687,PF12704), EIK83882.1 (PF02687,PF12704), EIK85066.1 (PF02687,PF12704), EIK86677.1 (PF02687,PF12704), EIK87346.…	YP_003602430.1 (LACT01198), ZP_06625908.1 (LACT01198), EKB59674.1 (LACT01198), EKB63004.1 (LACT01198), VBILacCri20165_1937 (LACT01198), ZP_05549394.1 (LACT01198), EEJ69559.1 (LACT01198), EEU28635.1 (LACT01198), EEX30085.1 (LACT01198), ZP_07791738.1 (LACT01198)	10	10/10	NA
GVAG00099	33/33	PF12704 [MacB-like periplasmic core domain]; PF02687 [FtsX-like permease family]	EFH26926.1 (PF02687,PF12704), EFH72206.1 (PF02687,PF12704), EIK75577.1 (PF02687,PF12704), EIK74957.1 (PF02687,PF12704), EIK77092.1 (PF02687,PF12704), EIK77394.1 (PF02687,PF12704), EIK78502.1 (PF02687,PF12704), EIK81127.1 (PF02687,PF12704), EIK79993.1 (PF02687,PF12704), EIK83404.1 (PF02687,PF12704), EIK83883.1 (PF02687,PF12704), EIK85065.1 (PF02687,PF12704), EIK86676.1 (PF02687,PF12704), EIK87347.…	ZP_06627355.1 (LACT01220), EEJ69533.1 (LACT01220), EEU28660.1 (LACT01220), EEX30110.1 (LACT01220), EKB60044.1 (LACT01220), EKB63029.1 (LACT01220), VBILacCri20165_1963 (LACT01220), ZP_05549369.1 (LACT01220), ZP_07791421.1 (LACT01220), YP_003602452.1 (LACT01220)	10	10/10	NA
GVAG00100	33/33	PF13304 [AAA domain]; PF00005 [ABC transporter]	EFH26927.1 (PF00005,PF13304), EFH72207.1 (PF00005,PF13304), EIK75578.1 (PF00005,PF13304), EIK74958.1 (PF00005,PF13304), EIK77093.1 (PF00005,PF13304), EIK77395.1 (PF00005,PF13304), EIK78501.1 (PF00005,PF13304), EIK81126.1 (PF00005,PF13304), EIK79992.1 (PF00005,PF13304), EIK83403.1 (PF00005,PF13304), EIK83884.1 (PF00005,PF13304), EIK85064.1 (PF00005,PF13304), EIK86675.1 (PF00005,PF13304), EIK87348.…	EEJ69442.1 (LACT01149), EEU28544.1 (LACT01149), EEX29993.1 (LACT01149), ZP_06627974.1 (LACT01149), EKB62362.1 (LACT01149), EKB71732.1 (LACT01149), VBILacCri20165_0797 (LACT01149), ZP_05549485.1 (LACT01149), ZP_07788679.1 (LACT01149), EEJ69560.1 (LACT01197), EKB59675.1 (LACT01197), EKB63003.1 (LACT01197), ZP_07791737.1 (LACT01197), YP_003602429.1 (LACT01197), EEU28634.1 (LACT01197), EEX30084.1 (LA…	671	10/10	NA
GVAG00101	33/33	PF03951 [Glutamine synthetase]; PF00120 [Glutamine synthetase]	EFH26928.1 (PF00120,PF03951), EFH72208.1 (PF00120,PF03951), EIK76130.1 (PF00120,PF03951), EIK75396.1 (PF00120,PF03951), EIK77721.1 (PF00120,PF03951), EIK77396.1 (PF00120,PF03951), EIK78500.1 (PF00120,PF03951), EIK78653.1 (PF00120,PF03951), EIK80355.1 (PF00120,PF03951), EIK83402.1 (PF00120,PF03951), EIK84498.1 (PF00120,PF03951), EIK86081.1 (PF00120,PF03951), EIK86674.1 (PF00120,PF03951), EIK87349.…	EEJ70185.1 (LACT00962), EEU28009.1 (LACT00962), EEX28871.1 (LACT00962), ZP_06627837.1 (LACT00962), EKB62948.1 (LACT00962), EKB72226.1 (LACT00962), VBILacCri20165_0259 (LACT00962), YP_003601923.1 (LACT00962), ZP_05549058.1 (LACT00962), ZP_07788866.1 (LACT00962)	10	10/10	NA
GVAG00102	33/33	PF01594 [Domain of unknown function DUF20]	EFH26929.1 (PF01594), EFH72209.1 (PF01594), EIK76131.1 (PF01594), EIK75395.1 (PF01594), EIK77720.1 (PF01594), EIK77397.1 (PF01594), EIK78499.1 (PF01594), EIK78654.1 (PF01594), EIK80354.1 (PF01594), EIK83401.1 (PF01594), EIK84499.1 (PF01594), EIK86080.1 (PF01594), EIK86673.1 (PF01594), EIK87350.1 (PF01594), EGL14172.1 (PF01594), EPI40946.1 (PF01594), EPI41104.1 (PF01594), EPI42350.1 (PF01594), EPI…	EEJ70673.1 (LACT00498), EEU29488.1 (LACT00498), EEX30210.1 (LACT00498), ZP_06626255.1 (LACT00498), EKB69646.1 (LACT00498), EKB70617.1 (LACT00498), VBILacCri20165_0479 (LACT00498), YP_003601137.1 (LACT00498), ZP_05548216.1 (LACT00498), ZP_07789495.1 (LACT00498)	10	10/10	NA
GVAG00103	33/33	PF13632 [Glycosyl transferase family group 2]; PF13641 [Glycosyltransferase like family 2]; PF00535 [Glycosyl transferase family 2]	EFH26930.1 (PF00535,PF13641,PF13632), EFH72210.1 (PF00535,PF13641,PF13632), EIK76132.1 (PF00535,PF13641,PF13632), EIK75394.1 (PF00535,PF13641,PF13632), EIK77719.1 (PF00535,PF13641,PF13632), EIK77398.1 (PF00535,PF13641,PF13632), EIK78498.1 (PF00535,PF13641,PF13632), EIK78655.1 (PF00535,PF13641,PF13632), EIK80353.1 (PF00535,PF13641,PF13632), EIK83400.1 (PF00535,PF13641,PF13632), EIK84500.1 (PF00535…	EEJ70358.1 (LACT02012), EEU29181.1 (LACT02012), EEX30453.1 (LACT02012), ZP_05548459.1 (LACT02012), YP_003601394.1 (LACT02012), ZP_05549730.1 (LACT00143), YP_003600564.1 (LACT00143), EKB69890.1 (LACT01878), EKB70751.1 (LACT01878), ZP_07789426.1 (LACT01878), ZP_06627127.1 (LACT00143), EKB60597.1 (LACT00143), EKB81966.1 (LACT00143), VBILacCri20165_0725 (LACT00143), ZP_07788747.1 (LACT00143), EEU2911…	22	10/10	Family 2 glycosyltransferase
GVAG00104	33/33	PF13304 [AAA domain]; PF00005 [ABC transporter]	EFH26931.1 (PF00005), EFH71909.1 (PF00005), EIK76133.1 (PF00005), EIK75393.1 (PF00005), EIK77717.1 (PF00005), EIK77399.1 (PF00005), EIK78497.1 (PF00005), EIK78656.1 (PF00005), EIK80352.1 (PF00005), EIK83399.1 (PF00005), EIK84502.1 (PF00005), EIK86078.1 (PF00005), EIK86671.1 (PF00005), EIK87352.1 (PF00005,PF13304), EGL14266.1 (PF00005), EPI40948.1 (PF00005,PF13304), EPI41106.1 (PF00005,PF13304), E…	YP_003601008.1 (YP_003601008.1), ZP_06626496.1 (LACT01515), EKB64070.1 (LACT01515), EKB74265.1 (LACT01515), VBILacCri20165_0352 (LACT01515), ZP_05549164.1 (LACT01515), EEJ69835.1 (LACT01515), EEU28107.1 (LACT01515), EEX28559.1 (LACT01515), YP_003602019.1 (LACT01515), EEJ70096.1 (LACT01658), EEX28939.1 (LACT01658), ZP_06626796.1 (LACT01658), EKB73191.1 (LACT01658), ZP_05549126.1 (LACT01658), YP_00…	612	10/10	NA
GVAG00105	33/33	PF01171 [PP-loop family]	EFH26935.1 (PF01171), EFH71906.1 (PF01171), EIK76136.1 (PF01171), EIK75389.1 (PF01171), EIK77714.1 (PF01171), EIK77402.1 (PF01171), EIK78494.1 (PF01171), EIK78659.1 (PF01171), EIK80348.1 (PF01171), EIK83396.1 (PF01171), EIK84505.1 (PF01171), EIK86075.1 (PF01171), EIK86667.1 (PF01171), EIK87355.1 (PF01171), EGL14309.1 (PF01171), EPI41740.1 (PF01171), EPI43271.1 (PF01171), EPI44341.1 (PF01171), EPI…	ZP_06626432.1 (LACT00275), YP_003600753.1 (LACT00275), EEJ69614.1 (LACT00275), EEU28962.1 (LACT00275), EEX29021.1 (LACT00275), VBILacCri20165_1306 (LACT00275), ZP_05549900.1 (LACT00275), EKB61578.1 (LACT00275), EKB79285.1 (LACT00275), ZP_07790156.1 (LACT00275)	10	10/10	NA
GVAG00106	33/33	PF00156 [Phosphoribosyl transferase domain]	EFH26936.1 (PF00156), EFH71905.1 (PF00156), EIK76137.1 (PF00156), EIK75388.1 (PF00156), EIK77713.1 (PF00156), EIK77403.1 (PF00156), EIK78493.1 (PF00156), EIK79276.1 (PF00156), EIK80347.1 (PF00156), EIK83395.1 (PF00156), EIK84506.1 (PF00156), EIK86074.1 (PF00156), EIK86666.1 (PF00156), EIK87356.1 (PF00156), EGL14244.1 (PF00156), EPI41739.1 (PF00156), EPI43272.1 (PF00156), EPI44342.1 (PF00156), EPI…	YP_003601085.1 (LACT00467), EEJ70740.1 (LACT00467), EEU29530.1 (LACT00467), EEX29245.1 (LACT00467), ZP_06627266.1 (LACT00467), EKB69530.1 (LACT00467), EKB70666.1 (LACT00467), VBILacCri20165_0430 (LACT00467), ZP_05550086.1 (LACT00467), ZP_07789540.1 (LACT00467), EEJ69710.1 (LACT01530), EEU27679.1 (LACT01530), EEX28479.1 (LACT01530), ZP_05549635.1 (LACT01530), ZP_06627418.1 (LACT01530), EKB62004.1 …	49	10/10	NA
GVAG00107	33/33	PF11377 [Protein of unknown function (DUF3180)]	EFH26939.1 (PF11377), EFH71902.1 (PF11377), EIK76140.1 (PF11377), EIK75385.1 (PF11377), EIK77710.1 (PF11377), EIK77407.1 (PF11377), EIK78489.1 (PF11377), EIK79279.1 (PF11377), EIK80344.1 (PF11377), EIK83392.1 (PF11377), EIK84508.1 (PF11377), EIK86072.1 (PF11377), EIK86663.1 (PF11377), EIK87359.1 (PF11377), EGL14166.1 (PF11377), EPI41748.1 (PF11377), EPI43275.1 (PF11377), EPI44345.1 (PF11377), EPI…	NA	0	0/10	NA
GVAG00108	33/33	PF12848 [ABC transporter]; PF13304 [AAA domain]; PF00005 [ABC transporter]	EFH26940.1 (PF00005,PF13304,PF12848), EFH71901.1 (PF00005,PF13304,PF12848), EIK76141.1 (PF00005,PF13304,PF12848), EIK75384.1 (PF00005,PF13304,PF12848), EIK77709.1 (PF00005,PF13304,PF12848), EIK77408.1 (PF00005,PF13304,PF12848), EIK78488.1 (PF00005,PF13304,PF12848), EIK79280.1 (PF00005,PF13304,PF12848), EIK80343.1 (PF00005,PF13304,PF12848), EIK83391.1 (PF00005,PF13304,PF12848), EIK84509.1 (PF00005…	YP_003600868.1 (LACT00331), EEJ70233.1 (LACT00331), EEU28836.1 (LACT00331), ZP_05550025.1 (LACT00331), EKB70030.1 (LACT00331), EKB78147.1 (LACT00331), VBILacCri20165_1439 (LACT00331), ZP_07789648.1 (LACT00331), ZP_06626074.1 (LACT00331), EEX28695.1 (LACT00331), YP_003602255.1 (LACT01101), EEX28780.1 (LACT01101), EEJ69766.1 (LACT01101), EEU27713.1 (LACT01101), ZP_06626557.1 (LACT01101), EKB62092.1…	648	10/10	NA
GVAG00109	33/33	PF00270 [DEAD/DEAH box helicase]; PF00271 [Helicase conserved C-terminal domain]	EFH26942.1 (PF00271,PF00270), EFH71899.1 (PF00271,PF00270), EIK76121.1 (PF00271,PF00270), EIK75405.1 (PF00271,PF00270), EIK77730.1 (PF00271,PF00270), EIK77410.1 (PF00271,PF00270), EIK78486.1 (PF00271,PF00270), EIK78643.1 (PF00271,PF00270), EIK80364.1 (PF00271,PF00270), EIK83389.1 (PF00271,PF00270), EIK84512.1 (PF00271,PF00270), EIK86068.1 (PF00271,PF00270), EIK84797.1 (PF00271,PF00270), EIK87363.…	EKB61589.1 (LACT00265), EKB79274.1 (LACT00265), VBILacCri20165_1295 (LACT00265), ZP_07790144.1 (LACT00265), EEX29031.1 (LACT00265), EEJ69604.1 (LACT00265), EEU28972.1 (LACT00265), ZP_06626422.1 (LACT00265), YP_003600742.1 (LACT00265), ZP_05549890.1 (LACT00265), EEJ70260.1 (LACT00347), EEU28819.1 (LACT00347), EEX28678.1 (LACT00347), ZP_06627572.1 (LACT00347), ZP_05550042.1 (LACT00347), YP_00360088…	70	10/10	NA
GVAG00110	33/33	PF11253 [Protein of unknown function (DUF3052)]	EFH26943.1 (PF11253), EFH71898.1 (PF11253), EIK76122.1 (PF11253), EIK75404.1 (PF11253), EIK77729.1 (PF11253), EIK77411.1 (PF11253), EIK78485.1 (PF11253), EIK78644.1 (PF11253), EIK80363.1 (PF11253), EIK83388.1 (PF11253), EIK84513.1 (PF11253), EIK86067.1 (PF11253), EIK84798.1 (PF11253), EIK87364.1 (PF11253), EGL14114.1 (PF11253), EPI41093.1 (PF11253), EPI43278.1 (PF11253), EPI44351.1 (PF11253), EPI…	NA	0	0/10	NA
GVAG00111	33/33	PF03477 [ATP cone domain]; PF01228 [Glycine radical]; PF13597 [Anaerobic ribonucleoside-triphosphate reductase]	EFH26944.1 (PF13597,PF01228,PF03477), EFH71897.1 (PF13597,PF01228,PF03477), EIK76123.1 (PF13597,PF01228,PF03477), EIK75403.1 (PF13597,PF01228,PF03477), EIK77728.1 (PF13597,PF01228,PF03477), EIK77412.1 (PF13597,PF01228,PF03477), EIK78484.1 (PF13597,PF01228,PF03477), EIK78645.1 (PF13597,PF01228,PF03477), EIK80362.1 (PF13597,PF01228,PF03477), EIK83387.1 (PF13597,PF01228,PF03477), EIK84514.1 (PF13597…	EEJ70012.1 (LACT00185), VBILacCri20165_0780 (LACT00185), ZP_05549779.1 (LACT00185), YP_003600627.1 (LACT00185), ZP_06627551.1 (LACT00185), EKB60539.1 (LACT00185), EKB81747.1 (LACT00185), ZP_07788697.1 (LACT00185), EEU29071.1 (LACT00185), EEX28641.1 (LACT00185)	10	10/10	NA
GVAG00112	33/33	PF13353 [4Fe-4S single cluster domain]; PF13394 [4Fe-4S single cluster domain]	EFH26945.1 (PF13394,PF13353), EFH71896.1 (PF13394,PF13353), EIK76124.1 (PF13394,PF13353), EIK75402.1 (PF13394,PF13353), EIK77727.1 (PF13394,PF13353), EIK77413.1 (PF13394,PF13353), EIK78483.1 (PF13394,PF13353), EIK78646.1 (PF13394,PF13353), EIK80361.1 (PF13394,PF13353), EIK83386.1 (PF13394,PF13353), EIK84515.1 (PF13394,PF13353), EIK86065.1 (PF13394,PF13353), EIK84801.1 (PF13394,PF13353), EIK87367.…	EEJ70013.1 (LACT00186), EEU29070.1 (LACT00186), EEX28642.1 (LACT00186), ZP_06627550.1 (LACT00186), EKB60538.1 (LACT00186), EKB81748.1 (LACT00186), VBILacCri20165_0781 (LACT00186), YP_003600628.1 (LACT00186), ZP_05549780.1 (LACT00186), ZP_07788696.1 (LACT00186)	10	10/10	NA
GVAG00113	33/33	PF00664 [ABC transporter transmembrane region]; PF00005 [ABC transporter]	EFH26947.1 (PF00005,PF00664), EFH71895.1 (PF00005,PF00664), EIK76125.1 (PF00005,PF00664), EIK75401.1 (PF00005,PF00664), EIK77726.1 (PF00005,PF00664), EIK77414.1 (PF00005,PF00664), EIK78482.1 (PF00005,PF00664), EIK78647.1 (PF00005,PF00664), EIK80360.1 (PF00005,PF00664), EIK83385.1 (PF00005,PF00664), EIK84516.1 (PF00005,PF00664), EIK86064.1 (PF00005,PF00664), EIK84802.1 (PF00005,PF00664), EIK87368.…	YP_003602318.1 (LACT01543), ZP_05549501.1 (LACT01544), EEX29213.1 (LACT01351), YP_003601051.1 (LACT01351), ZP_05550118.1 (LACT01351), EEJ70081.1 (LACT01351), EEU27470.1 (LACT01351), ZP_06627605.1 (LACT01351), EKB69564.1 (LACT01351), EKB70700.1 (LACT01351), VBILacCri20165_0397 (LACT01351), EEJ68840.1 (LACT01544), EEU28527.1 (LACT01544), EEX29976.1 (LACT01544), EKB62380.1 (LACT01544), EKB71697.1 (L…	649	10/10	Multidrug resistance ABC transporter
GVAG00114	33/33	PF05103 [DivIVA protein]	EFH26951.1 (PF05103), EFH71891.1 (PF05103), EIK76210.1 (PF05103), EIK75317.1 (PF05103), EIK77640.1 (PF05103), EIK77418.1 (PF05103), EIK78478.1 (PF05103), EIK80273.1 (PF05103), EIK80850.1 (PF05103), EIK83382.1 (PF05103), EIK84381.1 (PF05103), EIK86002.1 (PF05103), EIK84806.1 (PF05103), EIK87371.1 (PF05103), EGL14151.1 (PF05103), EPI43451.1 (PF05103), EPI41457.1 (PF05103), EPI41838.1 (PF05103), EPI…	YP_003601306.1 (LACT00631), EEJ70632.1 (LACT00631), ZP_06627707.1 (LACT00631), EKB69795.1 (LACT00631), EKB70986.1 (LACT00631), VBILacCri20165_0646 (LACT00631), EEU29260.1 (LACT00631), EEX30373.1 (LACT00631), ZP_07789337.1 (LACT00631), ZP_05548380.1 (LACT00631)	10	10/10	NA
GVAG00115	33/33	PF01252 [Signal peptidase (SPase) II]	EFH26952.1 (PF01252), EFH71890.1 (PF01252), EIK76211.1 (PF01252), EIK75316.1 (PF01252), EIK77639.1 (PF01252), EIK77419.1 (PF01252), EIK78477.1 (PF01252), EIK80272.1 (PF01252), EIK80851.1 (PF01252), EIK83381.1 (PF01252), EIK84380.1 (PF01252), EIK86001.1 (PF01252), EIK84807.1 (PF01252), EIK87372.1 (PF01252), EGL14257.1 (PF01252), EPI43450.1 (PF01252), EPI41456.1 (PF01252), EPI41837.1 (PF01252), EPI…	ZP_06626678.1 (LACT00796), EKB65264.1 (LACT00796), EKB66866.1 (LACT00796), VBILacCri20165_1076 (LACT00796), ZP_05548706.1 (LACT00796), ZP_07789194.1 (LACT00796), EEJ69388.1 (LACT00796), EEU27814.1 (LACT00796), EEX29856.1 (LACT00796), YP_003601600.1 (LACT00796)	10	10/10	NA
GVAG00116	33/33	PF00849 [RNA pseudouridylate synthase]	EFH26953.1 (PF00849), EFH71889.1 (PF00849), EIK76212.1 (PF00849), EIK75315.1 (PF00849), EIK77638.1 (PF00849), EIK77420.1 (PF00849), EIK78476.1 (PF00849), EIK80271.1 (PF00849), EIK80852.1 (PF00849), EIK83380.1 (PF00849), EIK84379.1 (PF00849), EIK86000.1 (PF00849), EIK84808.1 (PF00849), EIK87373.1 (PF00849), EGL14219.1 (PF00849), EPI43449.1 (PF00849), EPI41455.1 (PF00849), EPI41836.1 (PF00849), EPI…	EEJ69389.1 (LACT00797), EEU27813.1 (LACT00797), ZP_06626679.1 (LACT00797), EKB66865.1 (LACT00797), VBILacCri20165_1075 (LACT00797), YP_003601601.1 (LACT00797), ZP_05548707.1 (LACT00797), ZP_07789195.1 (LACT00797), EEX29857.1 (LACT00797), EKB65265.1 (LACT00797), EEU29493.1 (LACT00494), EKB69651.1 (LACT00494), EKB70623.1 (LACT00494), VBILacCri20165_0474 (LACT00494), YP_003601132.1 (LACT00494), ZP_0…	31	10/10	NA
GVAG00117	33/33	PF01336 [OB-fold nucleic acid binding domain]; PF02811 [PHP domain]; PF07733 [Bacterial DNA polymerase III alpha subunit]	EFH26954.1 (PF07733,PF02811,PF01336), EFH71888.1 (PF07733,PF02811,PF01336), EIK76213.1 (PF07733,PF02811,PF01336), EIK75314.1 (PF07733,PF02811,PF01336), EIK77637.1 (PF07733,PF02811,PF01336), EIK77421.1 (PF07733,PF02811,PF01336), EIK78475.1 (PF07733,PF02811,PF01336), EIK80270.1 (PF07733,PF02811,PF01336), EIK80853.1 (PF07733,PF02811,PF01336), EIK83379.1 (PF07733,PF02811,PF01336), EIK84378.1 (PF07733…	YP_003601478.1 (LACT00729), EEJ68954.1 (LACT00729), EEU27905.1 (LACT00729), EEX29761.1 (LACT00729), ZP_06627289.1 (LACT00729), EKB65336.1 (LACT00729), ZP_05548560.1 (LACT00729), ZP_07789005.1 (LACT00729), VBILacCri20165_1177 (LACT00729), EKB67679.1 (LACT00729), YP_003601749.1 (LACT00071), EEU28317.1 (LACT00071), EEJ69181.1 (LACT00071), EEX29458.1 (LACT00071), VBILacCri20165_0053 (LACT00071), EKB6…	21	10/10	NA
GVAG00118	33/33	NA	EFH26955.1, EFH71887.1, EIK76214.1, EIK75313.1, EIK77636.1, EIK77422.1, EIK78474.1, EIK80269.1, EIK80854.1, EIK83378.1, EIK84377.1, EIK85998.1, EIK84810.1, EIK87375.1, EGL14407.1, EPI43447.1, EPI41453.1, EPI41834.1, EPI47462.1, EPI48467.1, EPI48045.1, EPI60827.1, EPI59910.1, EPI62248.1, EPI53625.1, EPI51649.1, EPI52902.1, EPI54610.1, EPI57181.1, EPI56507.1, ADB13697.1, ADP38602.1, AEF32003.1	NA	0	0/10	NA
GVAG00119	33/33	PF03951 [Glutamine synthetase]; PF00120 [Glutamine synthetase]	EFH26956.1 (PF00120,PF03951), EFH71886.1 (PF00120,PF03951), EIK76215.1 (PF00120,PF03951), EIK75312.1 (PF00120,PF03951), EIK77635.1 (PF00120,PF03951), EIK77423.1 (PF00120,PF03951), EIK78473.1 (PF00120,PF03951), EIK80268.1 (PF00120,PF03951), EIK80855.1 (PF00120,PF03951), EIK83377.1 (PF00120,PF03951), EIK84376.1 (PF00120,PF03951), EIK85997.1 (PF00120,PF03951), EIK84811.1 (PF00120,PF03951), EIK87376.…	EEJ70185.1 (LACT00962), EEU28009.1 (LACT00962), EEX28871.1 (LACT00962), ZP_06627837.1 (LACT00962), EKB62948.1 (LACT00962), EKB72226.1 (LACT00962), VBILacCri20165_0259 (LACT00962), YP_003601923.1 (LACT00962), ZP_05549058.1 (LACT00962), ZP_07788866.1 (LACT00962)	10	10/10	NA
GVAG00120	33/33	PF02381 [MraZ protein]	EFH26958.1 (PF02381), EFH71885.1 (PF02381), EIK76160.1 (PF02381), EIK75365.1 (PF02381), EIK77689.1 (PF02381), EIK77424.1 (PF02381), EIK78472.1 (PF02381), EIK80330.1 (PF02381), EIK80793.1 (PF02381), EIK83376.1 (PF02381), EIK84530.1 (PF02381), EIK86052.1 (PF02381), EIK84813.1 (PF02381), EIK87377.1 (PF02381), EGL14218.1 (PF02381), EPI43203.1 (PF02381), EPI42843.1 (PF02381), EPI43055.1 (PF02381), EPI…	EEJ70619.1 (LACT00618), EEU29273.1 (LACT00618), EEX30360.1 (LACT00618), ZP_06627694.1 (LACT00618), EKB69808.1 (LACT00618), EKB70999.1 (LACT00618), VBILacCri20165_0633 (LACT00618), YP_003601293.1 (LACT00618), ZP_05548367.1 (LACT00618), ZP_07789350.1 (LACT00618)	10	10/10	NA
GVAG00121	33/33	PF01795 [MraW methylase family]	EFH26959.1 (PF01795), EFH71884.1 (PF01795), EIK76161.1 (PF01795), EIK75364.1 (PF01795), EIK77688.1 (PF01795), EIK77425.1 (PF01795), EIK78471.1 (PF01795), EIK80329.1 (PF01795), EIK80794.1 (PF01795), EIK83375.1 (PF01795), EIK84531.1 (PF01795), EIK86051.1 (PF01795), EIK84814.1 (PF01795), EIK87378.1 (PF01795), EGL14180.1 (PF01795), EPI43204.1 (PF01795), EPI42844.1 (PF01795), EPI43054.1 (PF01795), EPI…	EEJ70620.1 (LACT00619), EEU29272.1 (LACT00619), EEX30361.1 (LACT00619), EKB69807.1 (LACT00619), EKB70998.1 (LACT00619), ZP_05548368.1 (LACT00619), ZP_07789349.1 (LACT00619), YP_003601294.1 (LACT00619), ZP_06627695.1 (LACT00619), VBILacCri20165_0634 (LACT00619)	10	10/10	NA
GVAG00122	33/33	NA	EFH26960.1, EFH71883.1, EIK76162.1, EIK75363.1, EIK77687.1, EIK77426.1, EIK78470.1, EIK80328.1, EIK80795.1, EIK83374.1, EIK84532.1, EIK86050.1, EIK84815.1, EIK87379.1, EGL14435.1, EPI43205.1, EPI42845.1, EPI43053.1, EPI48070.1, EPI48009.1, EPI45624.1, EPI60453.1, EPI60691.1, EPI61855.1, EPI52264.1, EPI51433.1, EPI52051.1, EPI55808.1, EPI57338.1, EPI58012.1, ADB14584.1, ADP38548.1, AEF30958.1	NA	0	0/10	NA
GVAG00123	33/33	NA	EFH26962.1, EFH71881.1, EIK76164.1, EIK75361.1, EIK77685.1, EIK77428.1, EIK78468.1, EIK80326.1, EIK80797.1, EIK83372.1, EIK84534.1, EIK86048.1, EIK84817.1, EIK87381.1, EGL14245.1, EPI43207.1, EPI42847.1, EPI43051.1, EPI48072.1, EPI48007.1, EPI45626.1, EPI60451.1, EPI60689.1, EPI61853.1, EPI52266.1, EPI51435.1, EPI52049.1, EPI55810.1, EPI57336.1, EPI58010.1, ADB13559.1, ADP38551.1, AEF31005.1	NA	0	0/10	NA
GVAG00124	33/33	PF01225 [Mur ligase family]; PF08245 [Mur ligase middle domain]; PF02875 [Mur ligase family]	EFH26963.1 (PF02875,PF08245,PF01225), EFH71880.1 (PF02875,PF08245,PF01225), EIK76165.1 (PF02875,PF08245,PF01225), EIK75360.1 (PF02875,PF08245,PF01225), EIK77684.1 (PF02875,PF08245,PF01225), EIK77429.1 (PF02875,PF08245,PF01225), EIK78467.1 (PF02875,PF08245,PF01225), EIK80325.1 (PF02875,PF08245,PF01225), EIK80798.1 (PF02875,PF08245,PF01225), EIK83371.1 (PF02875,PF08245,PF01225), EIK84535.1 (PF02875…	EEJ69603.1 (LACT00264), EEU28973.1 (LACT00264), YP_003600741.1 (LACT00264), ZP_05549889.1 (LACT00264), EKB61590.1 (LACT00264), EKB79273.1 (LACT00264), EEX29032.1 (LACT00264), ZP_06626421.1 (LACT00264), VBILacCri20165_1294 (LACT00264), ZP_07790143.1 (LACT00264), YP_003601298.1 (LACT00623), EEJ70624.1 (LACT00623), EEU29268.1 (LACT00623), EEX30365.1 (LACT00623), ZP_06627699.1 (LACT00623), EKB69803.1…	38	10/10	NA
GVAG00125	33/33	PF00953 [Glycosyl transferase family 4]; PF10555 [Phospho-N-acetylmuramoyl-pentapeptide-transferase signature 1]	EFH26964.1 (PF10555,PF00953), EFH71879.1 (PF10555,PF00953), EIK76166.1 (PF10555,PF00953), EIK75359.1 (PF10555,PF00953), EIK77683.1 (PF10555,PF00953), EIK77430.1 (PF10555,PF00953), EIK78466.1 (PF10555,PF00953), EIK80324.1 (PF10555,PF00953), EIK80799.1 (PF10555,PF00953), EIK83370.1 (PF10555,PF00953), EIK84536.1 (PF10555,PF00953), EIK86046.1 (PF10555,PF00953), EIK84819.1 (PF10555,PF00953), EIK87383.…	YP_003601297.1 (LACT00622), EEJ70623.1 (LACT00622), EEU29269.1 (LACT00622), EEX30364.1 (LACT00622), EKB69804.1 (LACT00622), EKB70995.1 (LACT00622), VBILacCri20165_0637 (LACT00622), ZP_05548371.1 (LACT00622), ZP_07789346.1 (LACT00622), ZP_06627698.1 (LACT00622), EEJ70684.1 (LACT00509), EEU29477.1 (LACT00509), EEX30221.1 (LACT00509), ZP_06626266.1 (LACT00509), EKB69635.1 (LACT00509), EKB70606.1 (LA…	20	10/10	NA
GVAG00126	33/33	PF08245 [Mur ligase middle domain]	EFH26965.1 (PF08245), EFH71878.1 (PF08245), EIK76167.1 (PF08245), EIK75358.1 (PF08245), EIK77682.1 (PF08245), EIK77431.1 (PF08245), EIK78465.1 (PF08245), EIK80323.1 (PF08245), EIK80800.1 (PF08245), EIK83369.1 (PF08245), EIK84537.1 (PF08245), EIK86045.1 (PF08245), EIK84820.1 (PF08245), EIK87384.1 (PF08245), EGL14319.1 (PF08245), EPI43210.1 (PF08245), EPI42850.1 (PF08245), EPI43048.1 (PF08245), EPI…	EEJ70624.1 (LACT00623), EEU29268.1 (LACT00623), EEX30365.1 (LACT00623), ZP_06627699.1 (LACT00623), EKB69803.1 (LACT00623), EKB70994.1 (LACT00623), VBILacCri20165_0638 (LACT00623), ZP_07789345.1 (LACT00623), ZP_05548372.1 (LACT00623), YP_003601298.1 (LACT00623), EKB61590.1 (LACT00264), EKB79273.1 (LACT00264), EEX29032.1 (LACT00264), ZP_06626421.1 (LACT00264), VBILacCri20165_1294 (LACT00264), ZP_07…	30	10/10	NA
GVAG00127	33/33	PF01098 [Cell cycle protein]	EFH26966.1 (PF01098), EFH71877.1 (PF01098), EIK76168.1 (PF01098), EIK75357.1 (PF01098), EIK77681.1 (PF01098), EIK77432.1 (PF01098), EIK78464.1 (PF01098), EIK80322.1 (PF01098), EIK80801.1 (PF01098), EIK83368.1 (PF01098), EIK84538.1 (PF01098), EIK86044.1 (PF01098), EIK84821.1 (PF01098), EIK87385.1 (PF01098), EGL14349.1 (PF01098), EPI43211.1 (PF01098), EPI42851.1 (PF01098), EPI43047.1 (PF01098), EPI…	YP_003601325.1 (LACT00649), EEU29241.1 (LACT00649), EEX30392.1 (LACT00649), ZP_06627238.1 (LACT00649), EKB69776.1 (LACT00649), ZP_05548398.1 (LACT00649), ZP_07789314.1 (LACT00649), VBILacCri20165_0667 (LACT00649), EKB71088.1 (LACT00649), EEJ70467.1 (LACT00649), EEU29312.1 (LACT00597), EEX30331.1 (LACT00597), ZP_06627665.1 (LACT00597), EKB69839.1 (LACT00597), EKB71028.1 (LACT00597), VBILacCri20165…	20	10/10	NA
GVAG00128	33/33	PF03033 [Glycosyltransferase family 28 N-terminal domain]; PF13528 [Glycosyl transferase family 1]; PF04101 [Glycosyltransferase family 28 C-terminal domain]	EFH26967.1 (PF04101,PF03033), EFH71876.1 (PF04101,PF03033), EIK76169.1 (PF04101,PF03033), EIK75356.1 (PF04101,PF03033), EIK77680.1 (PF04101,PF03033), EIK77433.1 (PF04101,PF03033), EIK78463.1 (PF04101,PF03033), EIK80321.1 (PF04101,PF03033), EIK80802.1 (PF04101,PF03033), EIK83367.1 (PF04101,PF03033), EIK84539.1 (PF04101,PF03033), EIK86043.1 (PF04101,PF03033), EIK84822.1 (PF04101,PF13528,PF03033), E…	YP_003601299.1 (LACT00624), EEJ70625.1 (LACT00624), EEU29267.1 (LACT00624), ZP_06627700.1 (LACT00624), ZP_05548373.1 (LACT00624), EEX30366.1 (LACT00624), EKB69802.1 (LACT00624), EKB70993.1 (LACT00624), VBILacCri20165_0639 (LACT00624), ZP_07789344.1 (LACT00624)	10	10/10	NA
GVAG00129	33/33	PF01225 [Mur ligase family]; PF08245 [Mur ligase middle domain]; PF02875 [Mur ligase family]	EFH26968.1 (PF02875,PF08245,PF01225), EFH71875.1 (PF02875,PF08245,PF01225), EIK76170.1 (PF02875,PF08245,PF01225), EIK75355.1 (PF02875,PF08245,PF01225), EIK77679.1 (PF02875,PF08245,PF01225), EIK77434.1 (PF02875,PF08245,PF01225), EIK78462.1 (PF02875,PF08245,PF01225), EIK80320.1 (PF02875,PF08245,PF01225), EIK80803.1 (PF02875,PF08245,PF01225), EIK83366.1 (PF02875,PF08245,PF01225), EIK84540.1 (PF02875…	EKB64076.1 (LACT00999), EKB74271.1 (LACT00999), VBILacCri20165_0345 (LACT00999), ZP_07791467.1 (LACT00999), YP_003602012.1 (LACT00999), ZP_06626489.1 (LACT00999), ZP_05549157.1 (LACT00999), EEJ69801.1 (LACT00999), EEU28100.1 (LACT00999), EEX28552.1 (LACT00999), YP_003601298.1 (LACT00623), ZP_05548372.1 (LACT00623), EEJ70624.1 (LACT00623), EEU29268.1 (LACT00623), EEX30365.1 (LACT00623), ZP_0662769…	50	10/10	NA
GVAG00130	33/33	PF08478 [POTRA domain]	EFH26969.1 (PF08478), EFH71874.1 (PF08478), EIK76171.1 (PF08478), EIK75354.1 (PF08478), EIK77678.1 (PF08478), EIK77435.1 (PF08478), EIK78461.1 (PF08478), EIK80319.1 (PF08478), EIK80804.1 (PF08478), EIK83365.1 (PF08478), EIK84541.1 (PF08478), EIK86041.1 (PF08478), EIK84824.1 (PF08478), EIK87388.1 (PF08478), EGL14431.1 (PF08478), EPI43214.1 (PF08478), EPI42854.1 (PF08478), EPI43044.1 (PF08478), EPI…	NA	0	0/10	NA
GVAG00131	33/33	PF00177 [Ribosomal protein S7p/S5e]	EFH26970.1 (PF00177), EFH71873.1 (PF00177), EIK76173.1 (PF00177), EIK75352.1 (PF00177), EIK77676.1 (PF00177), EIK77437.1 (PF00177), EIK78459.1 (PF00177), EIK80317.1 (PF00177), EIK80806.1 (PF00177), EIK83363.1 (PF00177), EIK84543.1 (PF00177), EIK86039.1 (PF00177), EIK84826.1 (PF00177), EIK87390.1 (PF00177), EGL14238.1 (PF00177), EPI43216.1 (PF00177), EPI42856.1 (PF00177), EPI41869.1 (PF00177), EPI…	EEJ68783.1 (LACT00284), EEU28950.1 (LACT00284), EEX29009.1 (LACT00284), ZP_06626445.1 (LACT00284), EKB61640.1 (LACT00284), EKB78999.1 (LACT00284), VBILacCri20165_1318 (LACT00284), YP_003600767.1 (LACT00284), ZP_05549912.1 (LACT00284), ZP_07790166.1 (LACT00284)	10	10/10	NA
GVAG00132	33/33	PF03144 [Elongation factor Tu domain 2]; PF00009 [Elongation factor Tu GTP binding domain]; PF00679 [Elongation factor G C-terminus]; PF03764 [Elongation factor G]	EFH26971.1 (PF03764,PF00679,PF00009,PF03144), EFH71872.1 (PF03764,PF00679,PF00009,PF03144), EIK76174.1 (PF03764,PF00679,PF00009,PF03144), EIK75351.1 (PF03764,PF00679,PF00009,PF03144), EIK77675.1 (PF03764,PF00679,PF00009,PF03144), EIK77438.1 (PF03764,PF00679,PF00009,PF03144), EIK78458.1 (PF03764,PF00679,PF00009,PF03144), EIK80316.1 (PF03764,PF00679,PF00009,PF03144), EIK80807.1 (PF03764,PF00679,PF0…	EEJ68784.1 (LACT01285), EEU28949.1 (LACT01285), EEX29008.1 (LACT01285), ZP_06626446.1 (LACT01285), EKB61639.1 (LACT01285), EKB79000.1 (LACT01285), VBILacCri20165_1319 (LACT01285), YP_003600768.1 (LACT01285), ZP_05549913.1 (LACT01285), YP_003600521.1 (LACT00110), ZP_06627746.1 (LACT00110), EKB60514.1 (LACT00110), EKB62608.1 (LACT00110), VBILacCri20165_1594 (LACT00110), ZP_07788807.1 (LACT00110), E…	66	10/10	NA
GVAG00133	33/33	PF01027 [Inhibitor of apoptosis-promoting Bax1]	EFH26975.1 (PF01027), EFH71869.1 (PF01027), EIK75834.1 (PF01027), EIK74739.1 (PF01027), EIK76894.1 (PF01027), EIK77440.1 (PF01027), EIK78455.1 (PF01027), EIK80629.1 (PF01027), EIK80584.1 (PF01027), EIK83359.1 (PF01027), EIK82855.1 (PF01027), EIK86276.1 (PF01027), EIK84829.1 (PF01027), EIK87393.1 (PF01027), EGL14617.1 (PF01027), EPI41462.1 (PF01027), EPI42290.1 (PF01027), EPI41877.1 (PF01027), EPI…	EEJ70819.1 (LACT00423), EEU27570.1 (LACT00423), ZP_05550153.1 (LACT00423), EEX29184.1 (LACT00423), ZP_06627871.1 (LACT00423), EKB68910.1 (LACT00423), EKB70134.1 (LACT00423), VBILacCri20165_1645 (LACT00423), YP_003601006.1 (LACT00423), ZP_07791696.1 (LACT00423), EEU28408.1 (LACT01418), ZP_05548813.1 (LACT01418), EEJ69212.1 (LACT01418), EEX29366.1 (LACT01418), ZP_06627155.1 (LACT01418), EKB64758.1 …	21	10/10	NA
GVAG00134	33/33	PF01300 [Telomere recombination]	EFH26981.1 (PF01300), EFH71863.1 (PF01300), EIK75890.1 (PF01300), EIK74901.1 (PF01300), EIK77035.1 (PF01300), EIK77446.1 (PF01300), EIK78448.1 (PF01300), EIK81503.1 (PF01300), EIK80049.1 (PF01300), EIK83321.1 (PF01300), EIK83834.1 (PF01300), EIK85614.1 (PF01300), EIK84874.1 (PF01300), EIK87432.1 (PF01300), EGL13892.1 (PF01300), EPI42050.1 (PF01300), EPI43067.1 (PF01300), EPI42787.1 (PF01300), EPI…	EEJ70575.1 (LACT00584), ZP_06627652.1 (LACT00584), VBILacCri20165_0589 (LACT00584), EKB69853.1 (LACT00584), EKB71042.1 (LACT00584), EEU29326.1 (LACT00584), YP_003601235.1 (LACT00584), ZP_05548324.1 (LACT00584), ZP_07789391.1 (LACT00584), EEX30317.1 (LACT00584)	10	10/10	NA
GVAG00135	33/33	PF00953 [Glycosyl transferase family 4]	EFH26982.1 (PF00953), EFH71862.1 (PF00953), EIK75889.1 (PF00953), EIK74902.1 (PF00953), EIK77036.1 (PF00953), EIK77447.1 (PF00953), EIK78447.1 (PF00953), EIK81504.1 (PF00953), EIK80048.1 (PF00953), EIK83320.1 (PF00953), EIK83835.1 (PF00953), EIK85613.1 (PF00953), EIK84875.1 (PF00953), EIK87433.1 (PF00953), EGL13896.1 (PF00953), EPI42051.1 (PF00953), EPI42231.1 (PF00953), EPI42808.1 (PF00953), EPI…	EEJ70684.1 (LACT00509), EEU29477.1 (LACT00509), EEX30221.1 (LACT00509), ZP_06626266.1 (LACT00509), EKB69635.1 (LACT00509), EKB70606.1 (LACT00509), VBILacCri20165_0490 (LACT00509), YP_003601149.1 (LACT00509), ZP_05548227.1 (LACT00509), ZP_07789484.1 (LACT00509), ZP_06627698.1 (LACT00622), EEJ70623.1 (LACT00622), EEU29269.1 (LACT00622), EEX30364.1 (LACT00622), EKB69804.1 (LACT00622), EKB70995.1 (LA…	20	10/10	Family 4 glycosyltransferase
GVAG00136	33/33	PF03060 [Nitronate monooxygenase]; PF00571 [CBS domain]; PF00478 [IMP dehydrogenase / GMP reductase domain]; PF01070 [FMN-dependent dehydrogenase]	EFH26983.1 (PF00478,PF00571,PF03060), EFH71861.1 (PF01070,PF00478,PF00571,PF03060), EIK75888.1 (PF01070,PF00478,PF00571,PF03060), EIK74903.1 (PF01070,PF00478,PF00571,PF03060), EIK77037.1 (PF01070,PF00478,PF00571,PF03060), EIK77448.1 (PF01070,PF00478,PF00571,PF03060), EIK78446.1 (PF01070,PF00478,PF00571,PF03060), EIK81505.1 (PF01070,PF00478,PF00571,PF03060), EIK80047.1 (PF01070,PF00478,PF00571,PF0…	EEJ69968.1 (LACT00217), EEU29027.1 (LACT00217), VBILacCri20165_1829 (LACT00217), ZP_07790086.1 (LACT00217), EEX29085.1 (LACT00217), ZP_06627485.1 (LACT00217), EKB61493.1 (LACT00217), YP_003600674.1 (LACT00217), ZP_05549819.1 (LACT00217), EKB81611.1 (LACT00217), EEJ69574.1 (LACT01551), EEU28620.1 (LACT01551), EEX30071.1 (LACT01551), ZP_06627378.1 (LACT01551), EKB59689.1 (LACT01551), EKB62989.1 (LA…	41	10/10	NA
GVAG00137	33/33	PF00929 [Exonuclease]	EFH26985.1 (PF00929), EFH71860.1 (PF00929), EIK75886.1 (PF00929), EIK74906.1 (PF00929), EIK77040.1 (PF00929), EIK77450.1 (PF00929), EIK78444.1 (PF00929), EIK81508.1 (PF00929), EIK80045.1 (PF00929), EIK83316.1 (PF00929), EIK83839.1 (PF00929), EIK85609.1 (PF00929), EIK84877.1 (PF00929), EIK87437.1 (PF00929), EGL13854.1 (PF00929), EPI42055.1 (PF00929), EPI42790.1 (PF00929), EPI42811.1 (PF00929), EPI…	NA	0	0/10	NA
GVAG00138	33/33	PF13245 [Part of AAA domain]; PF07728 [AAA domain (dynein-related subfamily)]; PF05970 [PIF1-like helicase]; PF13604 [AAA domain]	EFH26986.1 (PF13604,PF05970,PF13245), EFH71859.1 (PF13604,PF05970,PF13245), EIK75885.1 (PF13604,PF05970,PF13245), EIK74907.1 (PF13604,PF05970,PF13245), EIK77041.1 (PF13604,PF05970,PF07728,PF13245), EIK77451.1 (PF13604,PF05970,PF13245), EIK78443.1 (PF13604,PF05970,PF13245), EIK81509.1 (PF13604,PF05970,PF07728,PF13245), EIK80044.1 (PF13604,PF05970,PF13245), EIK83315.1 (PF13604,PF05970,PF13245), EIK…	YP_003601317.1 (LACT00642), ZP_05548391.1 (LACT00642), EEU29249.1 (LACT00642), EEX30384.1 (LACT00642), EKB69784.1 (LACT00642), EKB70975.1 (LACT00642), VBILacCri20165_0657 (LACT00642), ZP_07789326.1 (LACT00642), ZP_06627718.1 (LACT00642), EEJ70507.1 (LACT00642)	10	10/10	NA
GVAG00139	33/33	PF00587 [tRNA synthetase class II core domain (G]; PF03129 [Anticodon binding domain]; PF04073 [YbaK / prolyl-tRNA synthetases associated domain]	EFH26987.1 (PF04073,PF03129,PF00587), EFH71858.1 (PF04073,PF03129,PF00587), EIK75884.1 (PF04073,PF03129,PF00587), EIK74908.1 (PF04073,PF03129,PF00587), EIK77042.1 (PF04073,PF03129,PF00587), EIK77452.1 (PF04073,PF03129,PF00587), EIK78442.1 (PF04073,PF03129,PF00587), EIK81510.1 (PF04073,PF03129,PF00587), EIK80042.1 (PF04073,PF03129,PF00587), EIK83314.1 (PF04073,PF03129,PF00587), EIK83841.1 (PF04073…	YP_003601750.1 (LACT00903), EEJ69182.1 (LACT00903), EEU28316.1 (LACT00903), EEX29459.1 (LACT00903), ZP_06627219.1 (LACT00903), EKB64858.1 (LACT00903), EKB68134.1 (LACT00903), VBILacCri20165_0054 (LACT00903), ZP_05548832.1 (LACT00903), ZP_07789990.1 (LACT00903), VBILacCri20165_0331 (LACT00988), ZP_07791455.1 (LACT00988), EEJ70788.1 (LACT00988), EEU28073.1 (LACT00988), ZP_06627738.1 (LACT00988), EK…	20	10/10	NA
GVAG00140	33/33	PF00436 [Single-strand binding protein family]	EFH26989.1 (PF00436), EFH71857.1 (PF00436), EIK75883.1 (PF00436), EIK74909.1 (PF00436), EIK77043.1 (PF00436), EIK77455.1 (PF00436), EIK78439.1 (PF00436), EIK81511.1 (PF00436), EIK80041.1 (PF00436), EIK83313.1 (PF00436), EIK83844.1 (PF00436), EIK85604.1 (PF00436), EIK84880.1 (PF00436), EIK87440.1 (PF00436), EGL13790.1 (PF00436), EPI42039.1 (PF00436), EPI42716.1 (PF00436), EPI42501.1 (PF00436), EPI…	NA	0	0/10	NA
GVAG00141	33/33	PF05649 [Peptidase family M13]; PF01431 [Peptidase family M13]	EFH26992.1 (PF01431,PF05649), EFH71849.1 (PF01431,PF05649), EIK75528.1 (PF01431,PF05649), EIK74911.1 (PF01431,PF05649), EIK77045.1 (PF01431,PF05649), EIK77457.1 (PF01431,PF05649), EIK78437.1 (PF01431,PF05649), EIK81173.1 (PF01431,PF05649), EIK80039.1 (PF01431,PF05649), EIK81847.1 (PF01431,PF05649), EIK83845.1 (PF01431,PF05649), EIK85603.1 (PF01431,PF05649), EIK84882.1 (PF01431,PF05649), EIK87442.…	EEJ69193.1 (LACT00016), EEU28305.1 (LACT00016), EEX29470.1 (LACT00016), EKB64869.1 (LACT00016), EKB68123.1 (LACT00016), VBILacCri20165_0066 (LACT00016), ZP_05548843.1 (LACT00016), ZP_07791754.1 (LACT00016), ZP_06627207.1 (LACT00016), YP_003601761.1 (LACT00016), YP_003600632.1 (LACT00016), EKB60630.1 (LACT00016), EKB81753.1 (LACT00016), VBILacCri20165_0785 (LACT00016), ZP_05549784.1 (LACT00016), Z…	20	10/10	Endothelin-converting enzyme
GVAG00142	33/33	PF00557 [Metallopeptidase family M24]	EFH26993.1 (PF00557), EFH71848.1 (PF00557), EIK75529.1 (PF00557), EIK74912.1 (PF00557), EIK77046.1 (PF00557), EIK77458.1 (PF00557), EIK78436.1 (PF00557), EIK81172.1 (PF00557), EIK80038.1 (PF00557), EIK81846.1 (PF00557), EIK83846.1 (PF00557), EIK85602.1 (PF00557), EIK84883.1 (PF00557), EIK87443.1 (PF00557), EGL13970.1 (PF00557), EPI42042.1 (PF00557), EPI42713.1 (PF00557), EPI42498.1 (PF00557), EPI…	EEU29519.1 (LACT00475), ZP_06626021.1 (LACT00475), YP_003601099.1 (LACT00475), ZP_05550074.1 (LACT00475), EEX29258.1 (LACT00475), EKB69679.1 (LACT00475), EKB70649.1 (LACT00475), VBILacCri20165_0447 (LACT00475), ZP_07789528.1 (LACT00475), EEJ70641.1 (LACT00475), YP_003601817.1 (LACT01456), EEJ69145.1 (LACT01456), EEU28246.1 (LACT01456), EEX29542.1 (LACT01456), ZP_06626371.1 (LACT01456), EKB64989.1…	29	10/10	NA
GVAG00143	33/33	PF03462 [PCRF domain]; PF00472 [RF-1 domain]	EFH26994.1 (PF00472,PF03462), EFH71847.1 (PF00472,PF03462), EIK75530.1 (PF00472,PF03462), EIK74913.1 (PF00472,PF03462), EIK77047.1 (PF00472,PF03462), EIK77459.1 (PF00472,PF03462), EIK78435.1 (PF00472,PF03462), EIK81171.1 (PF00472,PF03462), EIK80037.1 (PF00472,PF03462), EIK81840.1 (PF00472,PF03462), EIK83847.1 (PF00472,PF03462), EIK85601.1 (PF00472,PF03462), EIK84884.1 (PF00472,PF03462), EIK87444.…	ZP_05548233.1 (LACT01365), EEJ70690.1 (LACT01365), EEU29471.1 (LACT01365), EEX30227.1 (LACT01365), ZP_06626272.1 (LACT01365), EKB69629.1 (LACT01365), EKB70600.1 (LACT01365), VBILacCri20165_0496 (LACT01365), YP_003601155.1 (LACT01365), EEJ70573.1 (LACT00582), EEU29328.1 (LACT00582), EEX30315.1 (LACT00582), ZP_06627650.1 (LACT00582), EKB69855.1 (LACT00582), EKB71044.1 (LACT00582), VBILacCri20165_05…	19	10/10	NA
GVAG00144	33/33	PF06414 [Zeta toxin]; PF00005 [ABC transporter]	EFH26995.1 (PF00005,PF06414), EFH71846.1 (PF00005,PF06414), EIK75531.1 (PF00005,PF06414), EIK74914.1 (PF00005,PF06414), EIK77048.1 (PF00005,PF06414), EIK77460.1 (PF00005,PF06414), EIK78434.1 (PF00005,PF06414), EIK81170.1 (PF00005,PF06414), EIK80036.1 (PF00005,PF06414), EIK81839.1 (PF00005,PF06414), EIK83848.1 (PF00005,PF06414), EIK85600.1 (PF00005,PF06414), EIK84885.1 (PF00005,PF06414), EIK87445.…	EEJ70746.1 (LACT00703), EEU27938.1 (LACT00703), EEX30528.1 (LACT00703), EKB65220.1 (LACT00703), YP_003601447.1 (LACT00703), ZP_06627327.1 (LACT00703), EKB67888.1 (LACT00703), VBILacCri20165_1211 (LACT00703), ZP_07788972.1 (LACT00703), ZP_05548528.1 (LACT00703), YP_003602429.1 (LACT01197), EEJ69560.1 (LACT01197), EKB59675.1 (LACT01197), EKB63003.1 (LACT01197), ZP_07791737.1 (LACT01197), EEU28634.1…	643	10/10	NA
GVAG00145	33/33	PF02687 [FtsX-like permease family]	EFH26996.1 (PF02687), EFH71845.1 (PF02687), EIK75532.1 (PF02687), EIK74915.1 (PF02687), EIK77049.1 (PF02687), EIK77461.1 (PF02687), EIK78433.1 (PF02687), EIK81169.1 (PF02687), EIK80035.1 (PF02687), EIK81838.1 (PF02687), EIK83849.1 (PF02687), EIK85599.1 (PF02687), EIK84886.1 (PF02687), EIK87446.1 (PF02687), EGL13926.1 (PF02687), EPI42045.1 (PF02687), EPI42710.1 (PF02687), EPI42495.1 (PF02687), EPI…	NA	0	0/10	NA
GVAG00146	33/33	PF05257 [CHAP domain]	EFH26997.1 (PF05257), EFH71844.1 (PF05257), EIK75533.1 (PF05257), EIK74916.1 (PF05257), EIK77050.1 (PF05257), EIK77462.1 (PF05257), EIK78432.1 (PF05257), EIK81168.1 (PF05257), EIK80034.1 (PF05257), EIK81837.1 (PF05257), EIK83850.1 (PF05257), EIK85598.1 (PF05257), EIK84887.1 (PF05257), EIK87447.1 (PF05257), EGL13871.1 (PF05257), EPI42046.1 (PF05257), EPI42709.1 (PF05257), EPI42494.1 (PF05257), EPI…	NA	0	0/10	CHAP domain protein
GVAG00147	33/33	PF01668 [SmpB protein]	EFH26998.1 (PF01668), EFH71843.1 (PF01668), EIK75534.1 (PF01668), EIK74917.1 (PF01668), EIK77051.1 (PF01668), EIK77463.1 (PF01668), EIK78431.1 (PF01668), EIK81167.1 (PF01668), EIK80033.1 (PF01668), EIK81836.1 (PF01668), EIK83851.1 (PF01668), EIK85597.1 (PF01668), EIK84888.1 (PF01668), EIK87448.1 (PF01668), EGL13844.1 (PF01668), EPI42047.1 (PF01668), EPI42708.1 (PF01668), EPI42493.1 (PF01668), EPI…	EEJ68882.1 (LACT00373), EEU27490.1 (LACT00373), EEX28340.1 (LACT00373), ZP_06627978.1 (LACT00373), EKB65082.1 (LACT00373), EKB78001.1 (LACT00373), VBILacCri20165_2105 (LACT00373), YP_003600922.1 (LACT00373), ZP_05550244.1 (LACT00373), ZP_07789597.1 (LACT00373)	10	10/10	NA
GVAG00148	33/33	PF00497 [Bacterial extracellular solute-binding proteins]	EFH27000.1 (PF00497), EFH71842.1 (PF00497), EIK75535.1 (PF00497), EIK74918.1 (PF00497), EIK77052.1 (PF00497), EIK77464.1 (PF00497), EIK78430.1 (PF00497), EIK81166.1 (PF00497), EIK80032.1 (PF00497), EIK81835.1 (PF00497), EIK83852.1 (PF00497), EIK85596.1 (PF00497), EIK84889.1 (PF00497), EIK87449.1 (PF00497), EGL13722.1 (PF00497), EPI43237.1 (PF00497), EPI43144.1 (PF00497), EPI43219.1 (PF00497), EPI…	YP_003601049.1 (LACT01350), ZP_05550120.1 (LACT01350), EEJ70083.1 (LACT01350), EEU27472.1 (LACT01350), EEX29211.1 (LACT01350), ZP_06627607.1 (LACT01350), EKB69566.1 (LACT01350), EKB70702.1 (LACT01350), VBILacCri20165_0395 (LACT01350), EEJ70033.1 (LACT00162), EEX28617.1 (LACT00162), ZP_06626618.1 (LACT00162), EKB60571.1 (LACT00162), EKB81894.1 (LACT00162), VBILacCri20165_0749 (LACT00162), YP_00360…	60	10/10	NA
GVAG00149	33/33	PF01637 [Archaeal ATPase]; PF13304 [AAA domain]; PF00005 [ABC transporter]	EFH27002.1 (PF00005,PF13304), EFH71840.1 (PF00005,PF13304), EIK75537.1 (PF00005,PF13304), EIK74920.1 (PF00005,PF13304), EIK77054.1 (PF00005,PF13304), EIK77466.1 (PF00005,PF13304), EIK78428.1 (PF00005,PF13304), EIK81164.1 (PF00005,PF13304), EIK80030.1 (PF00005,PF13304), EIK81882.1 (PF00005,PF13304,PF01637), EIK83854.1 (PF00005,PF13304), EIK85636.1 (PF00005,PF13304), EIK86746.1 (PF00005,PF13304,PF0…	YP_003600598.1 (LACT00163), ZP_05549756.1 (LACT00163), EEX28618.1 (LACT00163), ZP_06626619.1 (LACT00163), EEJ70034.1 (LACT00163), EEU29095.1 (LACT00163), EKB60570.1 (LACT00163), EKB81895.1 (LACT00163), VBILacCri20165_0750 (LACT00163), ZP_07788722.1 (LACT00163), EEJ70075.1 (LACT00445), EEU27465.1 (LACT00445), ZP_06627600.1 (LACT00445), YP_003601056.1 (LACT00445), ZP_05550113.1 (LACT00445), EEX2921…	667	10/10	NA
GVAG00150	33/33	PF13230 [Glutamine amidotransferases class-II]; PF00310 [Glutamine amidotransferases class-II]; PF13537 [Glutamine amidotransferase domain]; PF13522 [Glutamine amidotransferase domain]; PF01380 [SIS domain]	EFH27003.1 (PF01380,PF13522,PF13537,PF00310,PF13230), EFH71839.1 (PF01380,PF13522,PF13537,PF00310,PF13230), EIK75538.1 (PF01380,PF13522,PF13537,PF00310,PF13230), EIK74921.1 (PF01380,PF13522,PF13537,PF00310,PF13230), EIK77055.1 (PF01380,PF13522,PF13537,PF00310,PF13230), EIK77467.1 (PF01380,PF13522,PF13537,PF00310,PF13230), EIK78427.1 (PF01380,PF13522,PF13537,PF00310,PF13230), EIK81163.1 (PF01380,P…	YP_003600937.1 (LACT00379), EEJ70862.1 (LACT00379), EEU27634.1 (LACT00379), EKB68041.1 (LACT00379), EKB69972.1 (LACT00379), VBILacCri20165_1714 (LACT00379), ZP_07791617.1 (LACT00379), EEX29122.1 (LACT00379), ZP_05550229.1 (LACT00379), ZP_06626586.1 (LACT00379), YP_003601913.1 (YP_003601913.1), YP_003602116.1 (LACT01035), EEJ70919.1 (LACT01035), EEU28161.1 (LACT01035), ZP_05549238.1 (LACT01035), E…	21	10/10	NA
GVAG00151	33/33	PF01547 [Bacterial extracellular solute-binding protein]; PF13416 [Bacterial extracellular solute-binding protein]	EFH27004.1 (PF13416,PF01547), EFH71838.1 (PF13416,PF01547), EIK75539.1 (PF13416,PF01547), EIK74922.1 (PF01547), EIK77056.1 (PF01547), EIK77468.1 (PF13416,PF01547), EIK78426.1 (PF13416,PF01547), EIK81162.1 (PF13416,PF01547), EIK80028.1 (PF13416,PF01547), EIK83775.1 (PF13416,PF01547), EIK83858.1 (PF01547), EIK85090.1 (PF01547), EIK85482.1 (PF13416,PF01547), EIK87174.1 (PF13416,PF01547), EGL13899.1 …	YP_003601879.1 (LACT01655), ZP_05549014.1 (LACT01655), ZP_06626014.1 (LACT01655), VBILacCri20165_0203 (LACT01655), EEJ69074.1 (LACT01655), EEU28180.1 (LACT01655), EEX29736.1 (LACT01655), EKB69720.1 (LACT01655), EKB66803.1 (LACT00785), ZP_06627010.1 (LACT00785), YP_003601571.1 (LACT00785), ZP_05548687.1 (LACT00785), EEJ69396.1 (LACT00785), EEU27832.1 (LACT00785), EEX29836.1 (LACT00785), EKB66781.1…	50	10/10	NA
GVAG00152	33/33	PF03309 [Type III pantothenate kinase]	EFH27005.1 (PF03309), EFH71837.1 (PF03309), EIK75540.1 (PF03309), EIK74923.1 (PF03309), EIK77057.1 (PF03309), EIK77469.1 (PF03309), EIK78425.1 (PF03309), EIK81161.1 (PF03309), EIK80027.1 (PF03309), EIK83776.1 (PF03309), EIK83859.1 (PF03309), EIK85089.1 (PF03309), EIK85481.1 (PF03309), EIK87173.1 (PF03309), EGL13837.1 (PF03309), EPI41905.1 (PF03309), EPI43138.1 (PF03309), EPI43225.1 (PF03309), EPI…	NA	0	0/10	NA
GVAG00153	33/33	PF07685 [CobB/CobQ-like glutamine amidotransferase domain]; PF03575 [Peptidase family S51]; PF01174 [SNO glutamine amidotransferase family]; PF00117 [Glutamine amidotransferase class-I]	EFH27006.1 (PF00117,PF01174,PF03575,PF07685), EFH71831.1 (PF00117,PF01174,PF03575,PF07685), EIK75542.1 (PF00117,PF01174,PF03575,PF07685), EIK74925.1 (PF00117,PF01174,PF03575,PF07685), EIK77059.1 (PF00117,PF01174,PF03575,PF07685), EIK77470.1 (PF00117,PF01174,PF03575,PF07685), EIK78424.1 (PF00117,PF01174,PF03575,PF07685), EIK81159.1 (PF00117,PF01174,PF03575,PF07685), EIK80025.1 (PF00117,PF01174,PF0…	NA	0	0/10	NA
GVAG00154	33/33	PF03060 [Nitronate monooxygenase]; PF01680 [SOR/SNZ family]; PF05690 [Thiazole biosynthesis protein ThiG]	EFH27007.1 (PF05690,PF01680,PF03060), EFH71830.1 (PF05690,PF01680,PF03060), EIK75543.1 (PF05690,PF01680,PF03060), EIK74926.1 (PF05690,PF01680,PF03060), EIK77060.1 (PF05690,PF01680,PF03060), EIK77471.1 (PF05690,PF01680,PF03060), EIK78423.1 (PF05690,PF01680,PF03060), EIK81158.1 (PF05690,PF01680,PF03060), EIK80024.1 (PF05690,PF01680,PF03060), EIK83779.1 (PF05690,PF01680,PF03060), EIK83862.1 (PF05690…	NA	0	0/10	NA
GVAG00155	32/33	PF01183 [Glycosyl hydrolases family 25]; PF00652 [Ricin-type beta-trefoil lectin domain]; PF14200 [Ricin-type beta-trefoil lectin domain-like]	EFH72155.1 (PF01183), EIK77352.1 (PF01183), EIK87319.1 (PF01183), ADB14278.1 (PF01183), EIK74275.1 (PF01183), EIK74629.1 (PF01183), EIK78575.1 (PF01183), EIK80709.1 (PF01183), EIK81676.1 (PF01183), EIK82316.1 (PF01183), EIK84451.1 (PF01183), EIK86706.1 (PF01183), EGL13130.1 (PF01183), EPI41588.1 (PF01183), EPI44524.1 (PF14200,PF00652,PF01183), EPI40722.1 (PF14200,PF00652,PF01183), EPI47270.1 (PF0…	NA	0	0/10	GH25 enzyme, LysB
GVAG00156	33/33	PF01061 [ABC-2 type transporter]	EFH27017.1 (PF01061), EFH72163.1 (PF01061), EIK76105.1 (PF01061), EIK75423.1 (PF01061), EIK77747.1 (PF01061), EIK77360.1 (PF01061), EIK78536.1 (PF01061), EIK78628.1 (PF01061), EIK80377.1 (PF01061), EIK83429.1 (PF01061), EIK84456.1 (PF01061), EIK86124.1 (PF01061), EIK86699.1 (PF01061), EIK87326.1 (PF01061), EGL14397.1 (PF01061), EPI41583.1 (PF01061), EPI44514.1 (PF01061), EPI40712.1 (PF01061), EPI…	NA	0	0/10	NA
GVAG00157	33/33	PF00005 [ABC transporter]	EFH27018.1 (PF00005), EFH72164.1 (PF00005), EIK76104.1, EIK75424.1, EIK77748.1, EIK77361.1 (PF00005), EIK78535.1 (PF00005), EIK78627.1, EIK80378.1, EIK83428.1 (PF00005), EIK84455.1, EIK86125.1, EIK86698.1 (PF00005), EIK87327.1 (PF00005), EGL14354.1, EPI41584.1, EPI44513.1 (PF00005), EPI40711.1 (PF00005), EPI47266.1, EPI45995.1, EPI47964.1 (PF00005), EPI60596.1, EPI59712.1, EPI58622.1, EPI52002.1,…	EEJ70746.1 (LACT00703), EEU27938.1 (LACT00703), EEX30528.1 (LACT00703), EKB65220.1 (LACT00703), YP_003601447.1 (LACT00703), ZP_05548528.1 (LACT00703), ZP_06627327.1 (LACT00703), EKB67888.1 (LACT00703), VBILacCri20165_1211 (LACT00703), ZP_07788972.1 (LACT00703), YP_003600555.1 (LACT00137), EEX28695.1 (LACT00331), EEU29127.1 (LACT00137), EKB81957.1 (LACT00137), EEJ69014.1 (LACT00137), EEX28385.1 (L…	653	10/10	NA
GVAG00158	33/33	PF03275 [UDP-galactopyranose mutase]; PF13450 [NAD(P)-binding Rossmann-like domain]	EFH27020.1 (PF13450,PF03275), EFH72167.1 (PF13450,PF03275), EIK76114.1 (PF13450,PF03275), EIK75413.1 (PF13450,PF03275), EIK77738.1 (PF13450,PF03275), EIK77363.1 (PF13450,PF03275), EIK78533.1 (PF13450,PF03275), EIK78637.1 (PF13450,PF03275), EIK80370.1 (PF13450,PF03275), EIK83426.1 (PF13450,PF03275), EIK84465.1 (PF13450,PF03275), EIK86115.1 (PF13450,PF03275), EIK86696.1 (PF13450,PF03275), EIK87329.…	YP_003602224.1 (LACT02143), ZP_07788544.1 (LACT02143), EKB61910.1 (LACT02143), ZP_05549600.1 (LACT02143)	4	4/10	NA
GVAG00159	33/33	PF13536 [Multidrug resistance efflux transporter]; PF00892 [EamA-like transporter family]	EFH27022.1 (PF00892), EFH72170.1 (PF00892), EIK74286.1 (PF00892,PF13536), EIK74640.1 (PF00892,PF13536), EIK77893.1 (PF00892,PF13536), EIK77365.1 (PF00892), EIK78531.1 (PF00892), EIK79731.1 (PF00892,PF13536), EIK81878.1 (PF00892,PF13536), EIK83425.1 (PF00892), EIK84468.1 (PF00892), EIK86113.1 (PF00892,PF13536), EIK86695.1 (PF00892), EIK87330.1 (PF00892), EGL13125.1 (PF00892,PF13536), EPI41611.1 (P…	EEU28609.1 (LACT01548), ZP_06627366.1 (LACT01548), EKB59627.1 (LACT01548), EKB63335.1 (LACT01548), ZP_05549421.1 (LACT01548), VBILacCri20165_1909 (LACT01548), YP_003602395.1 (LACT01548), ZP_05549423.1 (LACT01180), EEU28607.1 (LACT01180), ZP_06627364.1 (LACT01180), EKB59629.1 (LACT01180), VBILacCri20165_1907 (LACT01180), ZP_07791338.1 (LACT01180), EKB63333.1 (LACT01180), EEJ69512.1 (LACT01180), EE…	30	10/10	NA
GVAG00160	33/33	PF13793 [N-terminal domain of ribose phosphate pyrophosphokinase]; PF00156 [Phosphoribosyl transferase domain]	EFH27023.1 (PF00156,PF13793), EFH72171.1 (PF00156,PF13793), EIK75905.1 (PF00156,PF13793), EIK74684.1 (PF00156,PF13793), EIK76845.1 (PF00156,PF13793), EIK77366.1 (PF00156,PF13793), EIK78530.1 (PF00156,PF13793), EIK80677.1 (PF00156,PF13793), EIK80536.1 (PF00156,PF13793), EIK83423.1 (PF00156,PF13793), EIK82804.1 (PF00156,PF13793), EIK86329.1 (PF00156,PF13793), EIK86693.1 (PF00156,PF13793), EIK87332.…	EEX29062.1 (LACT00238), ZP_06627937.1 (LACT00238), EKB61469.1 (LACT00238), EKB80767.1 (LACT00238), YP_003600698.1 (LACT00238), ZP_05549843.1 (LACT00238), EEJ69941.1 (LACT00238), EEU29004.1 (LACT00238), VBILacCri20165_1259 (LACT00238), ZP_07790110.1 (LACT00238), EEX28614.1 (LACT00159), ZP_05549752.1 (LACT00159), ZP_06626615.1 (LACT00159), YP_003600594.1 (LACT00159), EEJ70030.1 (LACT00159), EEU2909…	30	10/10	NA
GVAG00161	33/33	PF13291 [ACT domain]; PF01842 [ACT domain]; PF13740 [ACT domain]	EFH27024.1 (PF13740,PF01842), EFH72172.1 (PF13740,PF01842,PF13291), EIK75908.1 (PF13740,PF01842), EIK74681.1 (PF13740,PF01842), EIK76842.1 (PF13740,PF01842), EIK77367.1 (PF13740,PF01842,PF13291), EIK78529.1 (PF13740,PF01842,PF13291), EIK80680.1 (PF13740,PF01842), EIK80533.1 (PF13740,PF01842), EIK83422.1 (PF13740,PF01842), EIK82801.1 (PF13740,PF01842), EIK86332.1 (PF13740,PF01842), EIK86692.1 (PF1…	NA	0	0/10	NA
GVAG00162	33/33	NA	EFH27026.1, EFH72174.1, EIK74288.1, EIK74642.1, EIK77895.1, EIK77369.1, EIK78527.1, EIK79729.1, EIK81876.1, EIK82463.1, EIK84470.1, EIK86111.1, EIK85658.1, EIK87924.1, EGL13234.1, EPI41614.1, EPI42674.1, EPI41788.1, EPI45955.1, EPI46008.1, EPI45090.1, EPI59239.1, EPI58340.1, EPI59680.1, EPI50425.1, EPI50174.1, EPI49732.1, EPI54133.1, EPI54415.1, EPI55289.1, ADB13685.1, ADP39292.1, AEF31540.1	NA	0	0/10	NA
GVAG00163	33/33	PF00588 [SpoU rRNA Methylase family]	EFH27028.1 (PF00588), EFH72176.1 (PF00588), EIK74287.1 (PF00588), EIK74641.1 (PF00588), EIK77894.1 (PF00588), EIK77371.1 (PF00588), EIK78525.1 (PF00588), EIK79730.1 (PF00588), EIK81877.1 (PF00588), EIK82462.1 (PF00588), EIK84469.1 (PF00588), EIK86112.1 (PF00588), EIK85659.1 (PF00588), EIK87923.1 (PF00588), EGL13155.1 (PF00588), EPI41615.1 (PF00588), EPI40793.1 (PF00588), EPI41786.1 (PF00588), EPI…	EEJ70674.1 (LACT00499), EEU29487.1 (LACT00499), EEX30211.1 (LACT00499), ZP_06626256.1 (LACT00499), EKB69645.1 (LACT00499), EKB70616.1 (LACT00499), VBILacCri20165_0480 (LACT00499), YP_003601138.1 (LACT00499), ZP_05548217.1 (LACT00499), ZP_07789494.1 (LACT00499)	10	10/10	NA
GVAG00164	32/33	PF03894 [D-xylulose 5-phosphate/D-fructose 6-phosphate phosphoketolase]; PF09364 [XFP N-terminal domain]; PF09363 [XFP C-terminal domain]	EFH27145.1 (PF09363), EFH70979.1 (PF09363,PF09364,PF03894), EIK76267.1 (PF09363,PF09364,PF03894), EIK75259.1 (PF09363,PF09364,PF03894), EIK76389.1 (PF09363,PF09364,PF03894), EIK78686.1 (PF09363,PF09364,PF03894), EIK80202.1 (PF09363,PF09364,PF03894), EIK80908.1 (PF09363,PF09364,PF03894), EIK82716.1 (PF09363,PF09364,PF03894), EIK84322.1 (PF09363,PF09364,PF03894), EIK85944.1 (PF09363,PF09364,PF03894…	EKB70095.1 (LACT00019), EEJ68768.1 (LACT00019), EEU28901.1 (LACT00019), EEX28960.1 (LACT00019), EKB78988.1 (LACT00019), VBILacCri20165_1367 (LACT00019), ZP_07789721.1 (LACT00019), ZP_06626176.1 (LACT00019), ZP_05549961.1 (LACT00019), YP_003601075.1 (LACT00019), ZP_06627276.1 (LACT00019), ZP_05550096.1 (LACT00019), EEU29540.1 (LACT00019), EEX29235.1 (LACT00019), EKB69541.1 (LACT00019), EKB70676.1 …	18	10/10	NA
GVAG00165	32/33	NA	EFH27183.1, EFH71159.1, EIK75735.1, EIK74859.1, EIK76992.1, EIK78122.1, EIK79826.1, EIK82287.1, EIK82590.1, EIK82893.1, EIK86238.1, EIK85512.1, EIK87764.1, EGL13700.1, EPI41147.1, EPI44645.1, EPI43660.1, EPI46881.1, EPI48789.1, EPI46170.1, EPI60185.1, EPI61312.1, EPI62166.1, EPI49770.1, EPI50877.1, EPI51385.1, EPI55342.1, EPI57305.1, EPI57405.1, ADB14598.1, ADP39077.1, ADP39078.1, AEF31451.1	NA	0	0/10	Glycosyltransferase (unclear family)
GVAG00166	32/33	PF08459 [UvrC Helix-hairpin-helix N-terminal]; PF02151 [UvrB/uvrC motif]; PF12826 [Helix-hairpin-helix motif]; PF01541 [GIY-YIG catalytic domain]; PF00633 [Helix-hairpin-helix motif]	EFH27279.1 (PF00633,PF01541,PF12826,PF02151,PF08459), EFH72032.1 (PF00633,PF01541,PF12826,PF02151,PF08459), EIK76587.1 (PF00633,PF01541,PF12826,PF02151,PF08459), EIK75039.1 (PF00633,PF01541,PF12826,PF02151,PF08459), EIK77174.1 (PF00633,PF01541,PF12826,PF02151,PF08459), EIK78834.1 (PF00633,PF01541,PF12826,PF02151,PF08459), EIK81046.1 (PF00633,PF01541,PF12826,PF02151,PF08459), EIK79909.1 (PF00633,P…	EEJ68945.1 (LACT01401), EEU27914.1 (LACT01401), ZP_06627299.1 (LACT01401), EKB65309.1 (LACT01401), EKB67670.1 (LACT01401), VBILacCri20165_1186 (LACT01401), ZP_05548551.1 (LACT01401), EEX30551.1 (LACT01401), YP_003601468.1 (LACT01401)	9	9/10	NA
GVAG00167	33/33	PF07650 [KH domain]; PF01926 [50S ribosome-binding GTPase]; PF04548 [AIG1 family]; PF00350 [Dynamin family]; PF02421 [Ferrous iron transport protein B]; PF10662 [Ethanolamine utilisation - propanediol utilisation]	EFH27325.1 (PF10662,PF02421,PF00350,PF04548,PF01926,PF07650), EFH71985.1 (PF10662,PF02421,PF00350,PF04548,PF01926,PF07650), EIK75700.1 (PF10662,PF02421,PF00350,PF04548,PF01926,PF07650), EIK74894.1 (PF10662,PF02421,PF00350,PF04548,PF01926,PF07650), EIK77027.1 (PF10662,PF02421,PF00350,PF04548,PF01926,PF07650), EIK77599.1 (PF10662,PF02421,PF00350,PF04548,PF01926,PF07650), EIK79419.1 (PF10662,PF02421…	EEJ69314.1 (LACT00860), EEU27745.1 (LACT00860), EEX29926.1 (LACT00860), ZP_06626708.1 (LACT00860), EKB65166.1 (LACT00860), EKB67328.1 (LACT00860), VBILacCri20165_1002 (LACT00860), ZP_05548776.1 (LACT00860), ZP_07789923.1 (LACT00860), YP_003601673.1 (LACT00860), EKB67692.1 (LACT00740), EEJ68967.1 (LACT00740), EEU27892.1 (LACT00740), EEX29774.1 (LACT00740), ZP_06625900.1 (LACT00740), EKB65323.1 (LA…	59	10/10	NA
GVAG00168	33/33	PF03471 [Transporter associated domain]; PF00571 [CBS domain]; PF01595 [Domain of unknown function DUF21]	EFH27326.1 (PF01595,PF00571,PF03471), EFH71984.1 (PF01595,PF00571,PF03471), EIK75701.1 (PF01595,PF00571,PF03471), EIK74893.1 (PF01595,PF00571,PF03471), EIK77026.1 (PF01595,PF00571,PF03471), EIK77598.1 (PF01595,PF00571,PF03471), EIK79420.1 (PF01595,PF00571,PF03471), EIK79381.1 (PF01595,PF00571,PF03471), EIK81177.1 (PF01595,PF00571,PF03471), EIK83603.1 (PF01595,PF00571,PF03471), EIK83824.1 (PF01595…	EKB69666.1 (LACT00483), EKB70636.1 (LACT00483), VBILacCri20165_0460 (LACT00483), ZP_07789515.1 (LACT00483), EEJ70654.1 (LACT00483), EEU29508.1 (LACT00483), EEX29269.1 (LACT00483), ZP_06626337.1 (LACT00483), ZP_05548197.1 (LACT00483), YP_003601111.1 (LACT00483), YP_003601084.1 (LACT00466), ZP_06627267.1 (LACT00466), EEJ70739.1 (LACT00466), EEU29531.1 (LACT00466), EEX29244.1 (LACT00466), EKB69531.1…	20	10/10	NA
GVAG00169	33/33	PF02130 [Uncharacterized protein family UPF0054]	EFH27327.1 (PF02130), EFH71983.1 (PF02130), EIK75702.1 (PF02130), EIK74892.1 (PF02130), EIK77025.1 (PF02130), EIK77597.1 (PF02130), EIK79421.1 (PF02130), EIK79382.1 (PF02130), EIK81178.1 (PF02130), EIK83602.1 (PF02130), EIK83823.1 (PF02130), EIK85625.1 (PF02130), EIK85352.1 (PF02130), EIK87047.1 (PF02130), EGL13935.1 (PF02130), EPI42932.1 (PF02130), EPI42526.1 (PF02130), EPI42258.1 (PF02130), EPI…	EEJ69315.1 (LACT00861), EEU27744.1 (LACT00861), EEX29927.1 (LACT00861), ZP_06626707.1 (LACT00861), EKB65167.1 (LACT00861), EKB67327.1 (LACT00861), VBILacCri20165_1001 (LACT00861), YP_003601674.1 (LACT00861), ZP_05548777.1 (LACT00861), ZP_07789924.1 (LACT00861)	10	10/10	NA
GVAG00170	33/33	PF01230 [HIT domain]; PF11969 [Scavenger mRNA decapping enzyme C-term binding]	EFH27329.1 (PF11969,PF01230), EFH71981.1 (PF11969,PF01230), EIK75704.1 (PF11969,PF01230), EIK74890.1 (PF11969,PF01230), EIK77023.1 (PF11969,PF01230), EIK77595.1 (PF11969,PF01230), EIK79423.1 (PF11969,PF01230), EIK79384.1 (PF11969,PF01230), EIK81180.1 (PF11969,PF01230), EIK83601.1 (PF11969,PF01230), EIK83821.1 (PF11969,PF01230), EIK85627.1 (PF11969,PF01230), EIK85353.1 (PF11969,PF01230), EIK87048.…	YP_003602020.1 (LACT01004), EEJ69834.1 (LACT01004), EEU28108.1 (LACT01004), EEX28560.1 (LACT01004), ZP_06626497.1 (LACT01004), EKB64069.1 (LACT01004), EKB74264.1 (LACT01004), VBILacCri20165_0353 (LACT01004), ZP_05549165.1 (LACT01004), ZP_07791475.1 (LACT01004)	10	10/10	NA
GVAG00171	33/33	PF04452 [RNA methyltransferase]	EFH27330.1 (PF04452), EFH71980.1 (PF04452), EIK75705.1 (PF04452), EIK74889.1 (PF04452), EIK77022.1 (PF04452), EIK77594.1 (PF04452), EIK79424.1 (PF04452), EIK79385.1 (PF04452), EIK81181.1 (PF04452), EIK83600.1 (PF04452), EIK83820.1 (PF04452), EIK85628.1 (PF04452), EIK85354.1 (PF04452), EIK87049.1 (PF04452), EGL13726.1 (PF04452), EPI42936.1 (PF04452), EPI42530.1 (PF04452), EPI42254.1 (PF04452), EPI…	NA	0	0/10	NA
GVAG00172	33/33	PF13534 [4Fe-4S dicluster domain]; PF13085 [2Fe-2S iron-sulfur cluster binding domain]; PF13237 [4Fe-4S dicluster domain]; PF13183 [4Fe-4S dicluster domain]	EFH27331.1 (PF13183,PF13085,PF13534), EFH71979.1 (PF13183,PF13085,PF13534), EIK75706.1 (PF13183,PF13085,PF13534), EIK74888.1 (PF13183,PF13085,PF13534), EIK77021.1 (PF13183,PF13085,PF13534), EIK77593.1 (PF13183,PF13085,PF13534), EIK79425.1 (PF13183,PF13085,PF13534), EIK79386.1 (PF13183,PF13085,PF13534), EIK81182.1 (PF13183,PF13085,PF13534), EIK83599.1 (PF13183,PF13085,PF13534), EIK83819.1 (PF13183…	NA	0	0/10	NA
GVAG00173	33/33	PF03641 [Possible lysine decarboxylase]	EFH27332.1 (PF03641), EFH71978.1 (PF03641), EIK75707.1 (PF03641), EIK74887.1 (PF03641), EIK77020.1 (PF03641), EIK77592.1 (PF03641), EIK79426.1 (PF03641), EIK79387.1 (PF03641), EIK81183.1 (PF03641), EIK83598.1 (PF03641), EIK83818.1 (PF03641), EIK85630.1 (PF03641), EIK85356.1 (PF03641), EIK87051.1 (PF03641), EGL13781.1 (PF03641), EPI42938.1 (PF03641), EPI42294.1 (PF03641), EPI42359.1 (PF03641), EPI…	NA	0	0/10	NA
GVAG00174	33/33	PF06965 [Na+/H+ antiporter 1]	EFH27333.1 (PF06965), EFH71977.1 (PF06965), EIK75708.1 (PF06965), EIK74886.1 (PF06965), EIK77019.1 (PF06965), EIK77591.1 (PF06965), EIK79427.1 (PF06965), EIK79388.1 (PF06965), EIK81184.1 (PF06965), EIK83597.1 (PF06965), EIK83817.1 (PF06965), EIK85631.1 (PF06965), EIK85357.1 (PF06965), EIK87052.1 (PF06965), EGL13762.1 (PF06965), EPI42939.1 (PF06965), EPI42293.1 (PF06965), EPI42358.1 (PF06965), EPI…	NA	0	0/10	NA
GVAG00175	33/33	PF00574 [Clp protease]	EFH27334.1 (PF00574), EFH71967.1 (PF00574), EIK76324.1 (PF00574), EIK75200.1 (PF00574), EIK76766.1 (PF00574), EIK77590.1 (PF00574), EIK79428.1 (PF00574), EIK80147.1 (PF00574), EIK80970.1 (PF00574), EIK83596.1 (PF00574), EIK82999.1 (PF00574), EIK86143.1 (PF00574), EIK85358.1 (PF00574), EIK87053.1 (PF00574), EGL13318.1 (PF00574), EPI43860.1 (PF00574), EPI43025.1 (PF00574), EPI43395.1 (PF00574), EPI…	EEJ70703.1 (LACT00523), EEU29458.1 (LACT00523), EEX30240.1 (LACT00523), ZP_06626285.1 (LACT00523), EKB69616.1 (LACT00523), EKB70587.1 (LACT00523), VBILacCri20165_0509 (LACT00523), YP_003601168.1 (LACT00523), ZP_05548246.1 (LACT00523), ZP_07789469.1 (LACT00523), EKB64929.1 (LACT01695), EKB65359.1 (LACT01695), EEX28330.1 (LACT01695), ZP_05548618.1 (LACT01695), EEJ69303.1 (LACT01695), EEU28467.1 (LA…	18	10/10	NA
GVAG00176	33/33	PF00574 [Clp protease]	EFH27335.1 (PF00574), EFH71966.1 (PF00574), EIK76323.1 (PF00574), EIK75201.1 (PF00574), EIK76767.1 (PF00574), EIK77589.1 (PF00574), EIK79429.1 (PF00574), EIK80148.1 (PF00574), EIK80969.1 (PF00574), EIK83595.1 (PF00574), EIK82998.1 (PF00574), EIK86144.1 (PF00574), EIK85359.1 (PF00574), EIK87054.1 (PF00574), EGL13339.1 (PF00574), EPI43859.1 (PF00574), EPI43024.1 (PF00574), EPI43394.1 (PF00574), EPI…	EEJ70703.1 (LACT00523), EEU29458.1 (LACT00523), EEX30240.1 (LACT00523), ZP_06626285.1 (LACT00523), EKB69616.1 (LACT00523), EKB70587.1 (LACT00523), VBILacCri20165_0509 (LACT00523), YP_003601168.1 (LACT00523), ZP_05548246.1 (LACT00523), ZP_07789469.1 (LACT00523), ZP_07791545.1 (LACT01695), EKB64929.1 (LACT01695), EKB65359.1 (LACT01695), EEX28330.1 (LACT01695), EEJ69303.1 (LACT01695), EEU28467.1 (LA…	18	10/10	NA
GVAG00177	33/33	PF05698 [Bacterial trigger factor protein (TF) C-terminus]; PF05697 [Bacterial trigger factor protein (TF)]; PF00254 [FKBP-type peptidyl-prolyl cis-trans isomerase]	EFH27338.1 (PF05697,PF05698), EFH71963.1 (PF05697,PF05698), EIK76321.1 (PF00254,PF05697,PF05698), EIK75203.1 (PF00254,PF05697,PF05698), EIK76769.1 (PF00254,PF05697,PF05698), EIK77586.1 (PF05697,PF05698), EIK79432.1 (PF05697,PF05698), EIK80150.1 (PF00254,PF05697,PF05698), EIK80967.1 (PF00254,PF05697,PF05698), EIK83592.1 (PF00254,PF05697,PF05698), EIK82996.1 (PF00254,PF05697,PF05698), EIK86146.1 (P…	EEJ70480.1 (LACT00656), EEU29228.1 (LACT00656), ZP_06627790.1 (LACT00656), YP_003601338.1 (LACT00656), ZP_05548411.1 (LACT00656), EKB69763.1 (LACT00656), EKB71075.1 (LACT00656), VBILacCri20165_0680 (LACT00656), ZP_07789993.1 (LACT00656), EEX30405.1 (LACT00656)	10	10/10	NA
GVAG00178	33/33	PF00570 [HRDC domain]; PF01612 [3'-5' exonuclease]	EFH27339.1 (PF01612,PF00570), EFH71962.1 (PF01612,PF00570), EIK76320.1 (PF01612,PF00570), EIK75204.1 (PF01612,PF00570), EIK76770.1 (PF01612,PF00570), EIK77585.1 (PF01612,PF00570), EIK79433.1 (PF01612,PF00570), EIK80151.1 (PF01612,PF00570), EIK80966.1 (PF01612,PF00570), EIK83591.1 (PF01612,PF00570), EIK82995.1 (PF01612,PF00570), EIK86147.1 (PF01612,PF00570), EIK85363.1 (PF01612,PF00570), EIK87058.…	NA	0	0/10	NA
GVAG00179	33/33	PF13353 [4Fe-4S single cluster domain]; PF13394 [4Fe-4S single cluster domain]; PF04055 [Radical SAM superfamily]	EFH27341.1 (PF04055,PF13394,PF13353), EFH71960.1 (PF04055,PF13394,PF13353), EIK76318.1 (PF04055,PF13394,PF13353), EIK75206.1 (PF04055,PF13394,PF13353), EIK76772.1 (PF04055,PF13394,PF13353), EIK77583.1 (PF04055,PF13394,PF13353), EIK79435.1 (PF04055,PF13394,PF13353), EIK80153.1 (PF04055,PF13394,PF13353), EIK80964.1 (PF04055,PF13394,PF13353), EIK83589.1 (PF04055,PF13394,PF13353), EIK82993.1 (PF04055…	EEJ70013.1 (LACT00186), EEU29070.1 (LACT00186), EEX28642.1 (LACT00186), ZP_06627550.1 (LACT00186), EKB60538.1 (LACT00186), EKB81748.1 (LACT00186), VBILacCri20165_0781 (LACT00186), YP_003600628.1 (LACT00186), ZP_05549780.1 (LACT00186), ZP_07788696.1 (LACT00186)	10	10/10	NA
GVAG00180	33/33	PF00795 [Carbon-nitrogen hydrolase]; PF02540 [NAD synthase]	EFH27343.1 (PF02540,PF00795), EFH71958.1 (PF02540,PF00795), EIK76316.1 (PF02540,PF00795), EIK75208.1 (PF02540,PF00795), EIK76774.1 (PF02540,PF00795), EIK77581.1 (PF02540,PF00795), EIK79437.1 (PF02540,PF00795), EIK80155.1 (PF02540,PF00795), EIK80962.1 (PF02540,PF00795), EIK83587.1 (PF02540,PF00795), EIK82991.1 (PF02540,PF00795), EIK86151.1 (PF02540,PF00795), EIK85367.1 (PF02540,PF00795), EIK87062.…	EEJ70802.1 (LACT00413), EEU27587.1 (LACT00413), EEX29169.1 (LACT00413), EKB68925.1 (LACT00413), EKB70149.1 (LACT00413), VBILacCri20165_1660 (LACT00413), ZP_05550170.1 (LACT00413), ZP_07791730.1 (LACT00413), ZP_06627855.1 (LACT00413), YP_003600992.1 (LACT00413), ZP_07790122.1 (LACT00249), VBILacCri20165_1275 (LACT00249), ZP_06627919.1 (LACT00249), ZP_05549861.1 (LACT00249), EEJ69933.1 (LACT00249),…	20	10/10	NA
GVAG00181	33/33	PF03180 [NLPA lipoprotein]; PF09084 [NMT1/THI5 like]	EFH27344.1 (PF03180), EFH71957.1 (PF03180), EIK76315.1 (PF09084,PF03180), EIK75209.1 (PF09084,PF03180), EIK76775.1 (PF09084,PF03180), EIK77580.1 (PF03180), EIK79438.1 (PF03180), EIK80156.1 (PF09084,PF03180), EIK80961.1 (PF09084,PF03180), EIK83586.1 (PF03180), EIK82990.1 (PF09084,PF03180), EIK86152.1 (PF09084,PF03180), EIK85368.1 (PF03180), EIK87063.1 (PF03180), EGL13315.1 (PF09084,PF03180), EPI43…	EEJ70761.1 (LACT00686), EEU27955.1 (LACT00686), EEX30511.1 (LACT00686), EKB65239.1 (LACT00686), EKB67871.1 (LACT00686), VBILacCri20165_1228 (LACT00686), ZP_07788952.1 (LACT00686), ZP_06626610.1 (LACT00686), YP_003601430.1 (LACT00686), ZP_05548511.1 (LACT00686), ZP_05549088.1 (LACT01656), EEU28039.1 (LACT01656), EEX28901.1 (LACT01656), EKB63305.1 (LACT01656), EKB72317.1 (LACT01656), YP_003601954.1…	18	10/10	NLPA lipoprotein
GVAG00182	33/33	PF00528 [Binding-protein-dependent transport system inner membrane component]	EFH27346.1 (PF00528), EFH71955.1 (PF00528), EIK76313.1 (PF00528), EIK75211.1 (PF00528), EIK76777.1 (PF00528), EIK77578.1 (PF00528), EIK79440.1 (PF00528), EIK80157.1 (PF00528), EIK80959.1 (PF00528), EIK83584.1 (PF00528), EIK82988.1 (PF00528), EIK86154.1 (PF00528), EIK85370.1 (PF00528), EIK87065.1 (PF00528), EGL13359.1 (PF00528), EPI43848.1 (PF00528), EPI43014.1 (PF00528), EPI43384.1 (PF00528), EPI…	ZP_05548513.1 (LACT00688), EKB67873.1 (LACT00688), VBILacCri20165_1226 (LACT00688), ZP_07788954.1 (LACT00688), EEU27953.1 (LACT00688), EEX30513.1 (LACT00688), ZP_06626608.1 (LACT00688), EKB65237.1 (LACT00688), EEJ70763.1 (LACT00688), YP_003601432.1 (LACT00688), ZP_07788704.1 (LACT00178), YP_003600621.1 (LACT00179), ZP_07788703.1 (LACT00179), YP_003600620.1 (LACT00178), ZP_06627597.1 (LACT00448), …	91	10/10	NA
GVAG00183	33/33	PF00160 [Cyclophilin type peptidyl-prolyl cis-trans isomerase/CLD]	EFH27348.1 (PF00160), EFH71953.1 (PF00160), EIK76311.1 (PF00160), EIK75213.1 (PF00160), EIK76779.1 (PF00160), EIK77576.1 (PF00160), EIK79442.1 (PF00160), EIK80159.1 (PF00160), EIK80957.1 (PF00160), EIK83582.1 (PF00160), EIK82987.1 (PF00160), EIK86155.1 (PF00160), EIK85372.1 (PF00160), EIK87067.1 (PF00160), EGL13331.1 (PF00160), EPI43847.1 (PF00160), EPI43012.1 (PF00160), EPI43382.1 (PF00160), EPI…	YP_003601616.1 (LACT01413), EEJ69357.1 (LACT01413), EEU27800.1 (LACT01413), EEX29870.1 (LACT01413), ZP_06626656.1 (LACT01413), EKB67246.1 (LACT01413), VBILacCri20165_1047 (LACT01413), ZP_05548721.1 (LACT01413), ZP_07789213.1 (LACT01413)	9	9/10	NA
GVAG00184	33/33	PF00459 [Inositol monophosphatase family]	EFH27350.1 (PF00459), EFH71950.1 (PF00459), EIK76593.1 (PF00459), EIK75045.1 (PF00459), EIK77180.1 (PF00459), EIK77574.1 (PF00459), EIK79444.1 (PF00459), EIK81041.1 (PF00459), EIK79903.1 (PF00459), EIK83579.1 (PF00459), EIK83998.1 (PF00459), EIK84957.1 (PF00459), EIK85374.1 (PF00459), EIK87069.1 (PF00459), EGL13851.1 (PF00459), EPI44614.1 (PF00459), EPI42763.1 (PF00459), EPI42747.1 (PF00459), EPI…	NA	0	0/10	NA
GVAG00185	33/33	PF08282 [haloacid dehalogenase-like hydrolase]; PF12710 [haloacid dehalogenase-like hydrolase]; PF00702 [haloacid dehalogenase-like hydrolase]; PF05116 [Sucrose-6F-phosphate phosphohydrolase]	EFH27351.1 (PF12710,PF08282), EFH71949.1 (PF05116,PF00702,PF12710,PF08282), EIK76594.1 (PF12710,PF08282), EIK75046.1 (PF12710,PF08282), EIK77181.1 (PF12710,PF08282), EIK77573.1 (PF00702,PF12710,PF08282), EIK79445.1 (PF00702,PF12710,PF08282), EIK81040.1 (PF12710,PF08282), EIK79902.1 (PF12710,PF08282), EIK83578.1 (PF12710,PF08282), EIK83999.1 (PF12710,PF08282), EIK84956.1 (PF12710,PF08282), EIK8537…	YP_003600522.1 (LACT00111), EEJ69892.1 (LACT00111), EEU28780.1 (LACT00111), EEX28512.1 (LACT00111), ZP_06627745.1 (LACT00111), EKB60513.1 (LACT00111), EKB62609.1 (LACT00111), VBILacCri20165_1595 (LACT00111), ZP_05549253.1 (LACT00111), ZP_07788806.1 (LACT00111), EEJ69600.1 (LACT00261), EEU28976.1 (LACT00261), EEX29035.1 (LACT00261), ZP_06626418.1 (LACT00261), EKB61593.1 (LACT00261), EKB79270.1 (LA…	89	10/10	NA
GVAG00186	33/33	PF00551 [Formyl transferase]; PF02911 [Formyl transferase]	EFH27352.1 (PF02911,PF00551), EFH71948.1 (PF02911,PF00551), EIK76595.1 (PF02911,PF00551), EIK75047.1 (PF02911,PF00551), EIK77182.1 (PF02911,PF00551), EIK77572.1 (PF02911,PF00551), EIK79446.1 (PF02911,PF00551), EIK81039.1 (PF02911,PF00551), EIK79901.1 (PF02911,PF00551), EIK83577.1 (PF02911,PF00551), EIK84000.1 (PF02911,PF00551), EIK84955.1 (PF02911,PF00551), EIK85376.1 (PF02911,PF00551), EIK87071.…	EEU28260.1 (LACT00928), EEX29528.1 (LACT00928), ZP_07791502.1 (LACT00928), ZP_06626385.1 (LACT00928), EKB64975.1 (LACT00928), EKB69487.1 (LACT00928), VBILacCri20165_0111 (LACT00928), ZP_05548885.1 (LACT00928), YP_003601803.1 (LACT00928), EEJ69131.1 (LACT00928)	10	10/10	NA
GVAG00187	33/33	PF01556 [DnaJ C terminal domain]; PF00684 [DnaJ central domain]; PF00226 [DnaJ domain]	EFH27353.1 (PF00226,PF00684,PF01556), EFH71947.1 (PF00226,PF00684,PF01556), EIK76596.1 (PF00226,PF00684,PF01556), EIK75048.1 (PF00226,PF00684,PF01556), EIK77183.1 (PF00226,PF00684,PF01556), EIK77571.1 (PF00226,PF00684,PF01556), EIK79447.1 (PF00226,PF00684,PF01556), EIK81038.1 (PF00226,PF00684,PF01556), EIK79900.1 (PF00226,PF00684,PF01556), EIK83576.1 (PF00226,PF00684,PF01556), EIK84001.1 (PF00226…	ZP_07789977.1 (LACT00892), EEJ69169.1 (LACT00892), EEU28329.1 (LACT00892), EEX29446.1 (LACT00892), YP_003601737.1 (LACT00892), ZP_05548819.1 (LACT00892), ZP_06627232.1 (LACT00892), EKB64845.1 (LACT00892), EKB68147.1 (LACT00892), VBILacCri20165_0041 (LACT00892)	10	10/10	NA
GVAG00188	33/33	PF08279 [HTH domain]; PF08220 [DeoR-like helix-turn-helix domain]; PF01628 [HrcA protein C terminal domain]	EFH27354.1 (PF01628,PF08220,PF08279), EFH71946.1 (PF01628,PF08220,PF08279), EIK76597.1 (PF01628,PF08220,PF08279), EIK75049.1 (PF01628,PF08220,PF08279), EIK77184.1 (PF01628,PF08220,PF08279), EIK77570.1 (PF01628,PF08220,PF08279), EIK79448.1 (PF01628,PF08220,PF08279), EIK81037.1 (PF01628,PF08220,PF08279), EIK79899.1 (PF01628,PF08220,PF08279), EIK83575.1 (PF01628,PF08220,PF08279), EIK84002.1 (PF01628…	EKB64848.1 (LACT00895), EKB68144.1 (LACT00895), VBILacCri20165_0044 (LACT00895), ZP_07789980.1 (LACT00895), EEJ69172.1 (LACT00895), EEU28326.1 (LACT00895), EEX29449.1 (LACT00895), ZP_06627229.1 (LACT00895), YP_003601740.1 (LACT00895), ZP_05548822.1 (LACT00895)	10	10/10	NA
GVAG00189	33/33	PF00923 [Transaldolase]	EFH27356.1 (PF00923), EFH71943.1 (PF00923), EIK76599.1 (PF00923), EIK75051.1 (PF00923), EIK77186.1 (PF00923), EIK77568.1 (PF00923), EIK79450.1 (PF00923), EIK81035.1 (PF00923), EIK79897.1 (PF00923), EIK83573.1 (PF00923), EIK84004.1 (PF00923), EIK84951.1 (PF00923), EIK85380.1 (PF00923), EIK87075.1 (PF00923), EGL13821.1 (PF00923), EPI44620.1 (PF00923), EPI41274.1 (PF00923), EPI40728.1 (PF00923), EPI…	NA	0	0/10	NA
GVAG00190	33/33	PF03840 [Preprotein translocase SecG subunit]	EFH27361.1 (PF03840), EFH71939.1 (PF03840), EIK76629.1 (PF03840), EIK75079.1 (PF03840), EIK77265.1 (PF03840), EIK77565.1 (PF03840), EIK79453.1 (PF03840), EIK79777.1 (PF03840), EIK81929.1 (PF03840), EIK83568.1 (PF03840), EIK84025.1 (PF03840), EIK84934.1 (PF03840), EIK85385.1 (PF03840), EIK87079.1 (PF03840), EGL13845.1 (PF03840), EPI44449.1 (PF03840), EPI41271.1 (PF03840), EPI42173.1 (PF03840), EPI…	NA	0	0/10	NA
GVAG00191	33/33	PF00121 [Triosephosphate isomerase]	EFH27362.1 (PF00121), EFH71938.1 (PF00121), EIK76630.1 (PF00121), EIK75080.1 (PF00121), EIK77266.1 (PF00121), EIK77564.1 (PF00121), EIK79454.1 (PF00121), EIK79778.1 (PF00121), EIK81928.1 (PF00121), EIK83567.1 (PF00121), EIK84026.1 (PF00121), EIK84933.1 (PF00121), EIK85386.1 (PF00121), EIK87080.1 (PF00121), EGL13765.1 (PF00121), EPI44448.1 (PF00121), EPI41270.1 (PF00121), EPI42172.1 (PF00121), EPI…	EEJ70521.1 (LACT00534), EEU29445.1 (LACT00534), EEX30257.1 (LACT00534), ZP_06626302.1 (LACT00534), EKB69601.1 (LACT00534), EKB70778.1 (LACT00534), VBILacCri20165_0523 (LACT00534), YP_003601181.1 (LACT00534), ZP_05548263.1 (LACT00534), ZP_07789455.1 (LACT00534)	10	10/10	NA
GVAG00192	33/33	PF00162 [Phosphoglycerate kinase]	EFH27363.1 (PF00162), EFH71937.1 (PF00162), EIK76631.1 (PF00162), EIK75081.1 (PF00162), EIK77267.1 (PF00162), EIK77563.1 (PF00162), EIK79455.1 (PF00162), EIK79779.1 (PF00162), EIK81927.1 (PF00162), EIK83566.1 (PF00162), EIK84027.1 (PF00162), EIK84932.1 (PF00162), EIK85387.1 (PF00162), EIK87081.1 (PF00162), EGL13694.1 (PF00162), EPI44447.1 (PF00162), EPI41269.1 (PF00162), EPI42171.1 (PF00162), EPI…	EKB70779.1 (LACT00533), EEU29446.1 (LACT00533), EEX30256.1 (LACT00533), ZP_06626301.1 (LACT00533), EKB69602.1 (LACT00533), VBILacCri20165_0522 (LACT00533), ZP_05548262.1 (LACT00533), ZP_07789456.1 (LACT00533), EEJ70520.1 (LACT00533), YP_003601180.1 (LACT00533)	10	10/10	NA
GVAG00193	33/33	PF02650 [Sporulation Regulator WhiA C terminal domain]; PF10298 [Sporulation Regulator WhiA N terminal]	EFH27365.1 (PF10298,PF02650), EFH71936.1 (PF10298,PF02650), EIK76632.1 (PF10298,PF02650), EIK75082.1 (PF10298,PF02650), EIK77268.1 (PF10298,PF02650), EIK77562.1 (PF10298,PF02650), EIK79456.1 (PF10298,PF02650), EIK79780.1 (PF10298,PF02650), EIK81926.1 (PF10298,PF02650), EIK83565.1 (PF10298,PF02650), EIK84028.1 (PF10298,PF02650), EIK84930.1 (PF10298,PF02650), EIK85388.1 (PF10298,PF02650), EIK87082.…	ZP_06626284.1 (LACT00522), ZP_07789470.1 (LACT00522), EEJ70702.1 (LACT00522), EEU29459.1 (LACT00522), EEX30239.1 (LACT00522), EKB69617.1 (LACT00522), EKB70588.1 (LACT00522), VBILacCri20165_0508 (LACT00522), YP_003601167.1 (LACT00522), ZP_05548245.1 (LACT00522)	10	10/10	NA
GVAG00194	33/33	PF03668 [P-loop ATPase protein family]	EFH27366.1 (PF03668), EFH71935.1 (PF03668), EIK76633.1 (PF03668), EIK75083.1 (PF03668), EIK77269.1 (PF03668), EIK77561.1 (PF03668), EIK79457.1 (PF03668), EIK79781.1 (PF03668), EIK81925.1 (PF03668), EIK83564.1 (PF03668), EIK84029.1 (PF03668), EIK84929.1 (PF03668), EIK85389.1 (PF03668), EIK87083.1 (PF03668), EGL13764.1 (PF03668), EPI44444.1 (PF03668), EPI40768.1 (PF03668), EPI40790.1 (PF03668), EPI…	EEX30237.1 (LACT00520), ZP_05548243.1 (LACT00520), EEJ70700.1 (LACT00520), EEU29461.1 (LACT00520), EKB70590.1 (LACT00520), VBILacCri20165_0506 (LACT00520), YP_003601165.1 (LACT00520), ZP_07789472.1 (LACT00520), EKB69619.1 (LACT00520), ZP_06626282.1 (LACT00520)	10	10/10	NA
GVAG00195	33/33	PF08501 [Shikimate dehydrogenase substrate binding domain]	EFH27367.1 (PF08501), EFH71934.1 (PF08501), EIK76634.1 (PF08501), EIK75084.1 (PF08501), EIK77270.1 (PF08501), EIK77560.1 (PF08501), EIK79458.1 (PF08501), EIK79782.1 (PF08501), EIK81924.1 (PF08501), EIK83563.1 (PF08501), EIK84030.1 (PF08501), EIK84928.1 (PF08501), EIK85390.1 (PF08501), EIK87084.1 (PF08501), EGL13849.1 (PF08501), EPI44443.1 (PF08501), EPI40769.1 (PF08501), EPI40791.1 (PF08501), EPI…	NA	0	0/10	NA
GVAG00196	33/33	PF00438 [S-adenosylmethionine synthetase]; PF02772 [S-adenosylmethionine synthetase]; PF02773 [S-adenosylmethionine synthetase]	EFH27369.1 (PF02773,PF02772,PF00438), EFH71932.1 (PF02773,PF02772,PF00438), EIK76636.1 (PF02773,PF02772,PF00438), EIK75086.1 (PF02773,PF02772,PF00438), EIK77272.1 (PF02773,PF02772,PF00438), EIK77558.1 (PF02773,PF02772,PF00438), EIK79460.1 (PF02773,PF02772,PF00438), EIK79784.1 (PF02773,PF02772,PF00438), EIK81922.1 (PF02773,PF02772,PF00438), EIK83561.1 (PF02773,PF02772,PF00438), EIK84032.1 (PF02773…	YP_003602119.1 (LACT01521), ZP_06625941.1 (LACT01521), EKB65084.1 (LACT01521), EKB75526.1 (LACT01521), VBILacCri20165_1755 (LACT01521), ZP_05549241.1 (LACT01521), EEX28325.1 (LACT01521), EEJ70916.1 (LACT01521), EEU28164.1 (LACT01521)	9	9/10	NA
GVAG00197	33/33	PF01192 [RNA polymerase Rpb6]	EFH27370.1, EFH71931.1 (PF01192), EIK76637.1 (PF01192), EIK75087.1 (PF01192), EIK77273.1 (PF01192), EIK77557.1, EIK79461.1, EIK79785.1 (PF01192), EIK81921.1 (PF01192), EIK83560.1 (PF01192), EIK84033.1 (PF01192), EIK84925.1 (PF01192), EIK85393.1 (PF01192), EIK87087.1 (PF01192), EGL13862.1 (PF01192), EPI44440.1 (PF01192), EPI43398.1 (PF01192), EPI42129.1 (PF01192), EPI47936.1 (PF01192), EPI47571.1 …	EEJ69133.1 (LACT01444), EEU28258.1 (LACT01444), EEX29530.1 (LACT01444), ZP_06626383.1 (LACT01444), EKB64977.1 (LACT01444), EKB69485.1 (LACT01444), VBILacCri20165_0113 (LACT01444), YP_003601805.1 (LACT01444), ZP_05548887.1 (LACT01444)	9	9/10	NA
GVAG00198	33/33	PF00625 [Guanylate kinase]	EFH27371.1 (PF00625), EFH71930.1 (PF00625), EIK76638.1 (PF00625), EIK75088.1 (PF00625), EIK77274.1 (PF00625), EIK77556.1 (PF00625), EIK79462.1 (PF00625), EIK79786.1 (PF00625), EIK81920.1 (PF00625), EIK83559.1 (PF00625), EIK84034.1 (PF00625), EIK84924.1 (PF00625), EIK85394.1 (PF00625), EIK87088.1 (PF00625), EGL13976.1 (PF00625), EPI44439.1 (PF00625), EPI43399.1 (PF00625), EPI42130.1 (PF00625), EPI…	YP_003601806.1 (LACT01445), EEJ69134.1 (LACT01445), EEU28257.1 (LACT01445), EEX29531.1 (LACT01445), EKB64978.1 (LACT01445), EKB69484.1 (LACT01445), VBILacCri20165_0114 (LACT01445), ZP_05548888.1 (LACT01445), ZP_06626382.1 (LACT01445), YP_003602244.1 (LACT01091), EEJ69778.1 (LACT01091), EEU27702.1 (LACT01091), EEX28791.1 (LACT01091), ZP_06626568.1 (LACT01091), EKB62103.1 (LACT01091), EKB71275.1 (L…	19	10/10	NA
GVAG00199	33/33	PF00215 [Orotidine 5'-phosphate decarboxylase / HUMPS family]	EFH27372.1 (PF00215), EFH71929.1 (PF00215), EIK76639.1 (PF00215), EIK75089.1 (PF00215), EIK77275.1 (PF00215), EIK77555.1 (PF00215), EIK79463.1 (PF00215), EIK79787.1 (PF00215), EIK81919.1 (PF00215), EIK83558.1 (PF00215), EIK84035.1 (PF00215), EIK84923.1 (PF00215), EIK85395.1 (PF00215), EIK87089.1 (PF00215), EGL13910.1 (PF00215), EPI44438.1 (PF00215), EPI43400.1 (PF00215), EPI42131.1 (PF00215), EPI…	NA	0	0/10	NA
GVAG00200	33/33	PF00988 [Carbamoyl-phosphate synthase small chain]; PF00117 [Glutamine amidotransferase class-I]; PF07722 [Peptidase C26]	EFH27374.1 (PF00117,PF00988), EFH71927.1 (PF00117,PF00988), EIK76641.1 (PF07722,PF00117,PF00988), EIK75091.1 (PF07722,PF00117,PF00988), EIK77277.1 (PF07722,PF00117,PF00988), EIK77553.1 (PF00117,PF00988), EIK79465.1 (PF00117,PF00988), EIK79788.1 (PF07722,PF00117,PF00988), EIK81917.1 (PF07722,PF00117,PF00988), EIK83556.1 (PF00117,PF00988), EIK84037.1 (PF07722,PF00117,PF00988), EIK84921.1 (PF07722,P…	EKB65014.1 (LACT00935), EKB69448.1 (LACT00935), VBILacCri20165_0151 (LACT00935), YP_003601842.1 (LACT00935), ZP_07790077.1 (LACT00935), EEJ69083.1 (LACT00935), EEU28220.1 (LACT00935), EEX29693.1 (LACT00935), ZP_06626194.1 (LACT00935), ZP_05548987.1 (LACT00935), YP_003601602.1 (LACT00798), EEJ69390.1 (LACT00798), EEU27812.1 (LACT00798), ZP_06626680.1 (LACT00798), EKB65266.1 (LACT00798), EKB66864.1…	49	10/10	NA
GVAG00201	33/33	PF01029 [NusB family]	EFH27376.1 (PF01029), EFH71926.1 (PF01029), EIK76642.1 (PF01029), EIK75092.1 (PF01029), EIK77278.1 (PF01029), EIK77552.1 (PF01029), EIK79466.1 (PF01029), EIK79789.1 (PF01029), EIK81916.1 (PF01029), EIK83555.1 (PF01029), EIK84038.1 (PF01029), EIK84920.1 (PF01029), EIK85398.1 (PF01029), EIK87092.1 (PF01029), EGL13856.1 (PF01029), EPI44434.1 (PF01029), EPI41538.1 (PF01029), EPI42059.1 (PF01029), EPI…	ZP_06626374.1 (LACT01453), EKB64986.1 (LACT01453), EKB69476.1 (LACT01453), VBILacCri20165_0122 (LACT01453), ZP_05548896.1 (LACT01453), EEJ69142.1 (LACT01453), EEU28249.1 (LACT01453), EEX29539.1 (LACT01453), YP_003601814.1 (LACT01453)	9	9/10	NA
GVAG00202	33/33	PF01132 [Elongation factor P (EF-P) OB domain]; PF08207 [Elongation factor P (EF-P) KOW-like domain]; PF09285 [Elongation factor P]	EFH27377.1 (PF09285,PF08207,PF01132), EFH71925.1 (PF09285,PF01132), EIK76643.1 (PF09285,PF08207,PF01132), EIK75093.1 (PF09285,PF08207,PF01132), EIK77279.1 (PF09285,PF08207,PF01132), EIK77551.1 (PF09285,PF08207,PF01132), EIK79467.1 (PF09285,PF08207,PF01132), EIK79790.1 (PF09285,PF08207,PF01132), EIK81915.1 (PF09285,PF08207,PF01132), EIK83554.1 (PF09285,PF08207,PF01132), EIK84039.1 (PF09285,PF08207…	EEJ69144.1 (LACT01455), EEU28247.1 (LACT01455), EEX29541.1 (LACT01455), ZP_06626372.1 (LACT01455), EKB64988.1 (LACT01455), EKB69474.1 (LACT01455), VBILacCri20165_0124 (LACT01455), YP_003601816.1 (LACT01455), ZP_05548898.1 (LACT01455), YP_003602168.1 (LACT01070), ZP_05549655.1 (LACT01070), EEJ69699.1 (LACT01070), EEU27659.1 (LACT01070), EEX28500.1 (LACT01070), ZP_06627396.1 (LACT01070), EKB61874.1…	19	10/10	NA
GVAG00203	33/33	PF00156 [Phosphoribosyl transferase domain]	EFH27380.1 (PF00156), EFH71921.1 (PF00156), EIK76645.1 (PF00156), EIK75095.1 (PF00156), EIK77281.1 (PF00156), EIK77548.1 (PF00156), EIK79470.1 (PF00156), EIK79792.1 (PF00156), EIK81913.1 (PF00156), EIK83551.1 (PF00156), EIK84042.1 (PF00156), EIK84916.1 (PF00156), EIK85402.1 (PF00156), EIK87096.1 (PF00156), EGL13875.1 (PF00156), EPI44430.1 (PF00156), EPI41541.1 (PF00156), EPI42062.1 (PF00156), EPI…	YP_003601848.1 (LACT00941), ZP_05548993.1 (LACT00941), EEU28214.1 (LACT00941), EEX29699.1 (LACT00941), ZP_06626188.1 (LACT00941), EKB65020.1 (LACT00941), EKB69442.1 (LACT00941), VBILacCri20165_0157 (LACT00941), ZP_07790071.1 (LACT00941), EEJ69089.1 (LACT00941)	10	10/10	NA
GVAG00204	33/33	PF01207 [Dihydrouridine synthase (Dus)]; PF01180 [Dihydroorotate dehydrogenase]	EFH27381.1 (PF01180), EFH71920.1 (PF01180), EIK76646.1 (PF01180), EIK75096.1 (PF01180), EIK77282.1 (PF01180), EIK77547.1 (PF01180), EIK79471.1 (PF01180), EIK79793.1 (PF01180), EIK81912.1 (PF01180), EIK83550.1 (PF01180), EIK84043.1 (PF01180,PF01207), EIK84915.1 (PF01180), EIK85403.1 (PF01180), EIK87097.1 (PF01180), EGL13785.1 (PF01180), EPI44429.1 (PF01180), EPI41542.1 (PF01180), EPI42063.1 (PF011…	YP_003601846.1 (LACT00939), EEJ69087.1 (LACT00939), EEU28216.1 (LACT00939), EEX29697.1 (LACT00939), ZP_06626190.1 (LACT00939), ZP_05548991.1 (LACT00939), EKB65018.1 (LACT00939), EKB69444.1 (LACT00939), VBILacCri20165_0155 (LACT00939), ZP_07790073.1 (LACT00939), VBILacCri20165_1309 (LACT00277), EEU28959.1 (LACT00277), EEX29018.1 (LACT00277), ZP_05549903.1 (LACT00277), EEJ69617.1 (LACT00277), ZP_06…	20	10/10	NA
GVAG00205	33/33	PF10418 [Iron-sulfur cluster binding domain of dihydroorotate dehydrogenase B]; PF00175 [Oxidoreductase NAD-binding domain]	EFH27382.1 (PF00175,PF10418), EFH71919.1 (PF00175,PF10418), EIK76647.1 (PF00175,PF10418), EIK75097.1 (PF00175,PF10418), EIK77283.1 (PF00175,PF10418), EIK77546.1 (PF00175,PF10418), EIK79472.1 (PF00175,PF10418), EIK79794.1 (PF00175,PF10418), EIK81911.1 (PF00175,PF10418), EIK83549.1 (PF00175,PF10418), EIK84044.1 (PF00175,PF10418), EIK84914.1 (PF00175,PF10418), EIK85404.1 (PF00175,PF10418), EIK87098.…	NA	0	0/10	NA
GVAG00206	33/33	PF00215 [Orotidine 5'-phosphate decarboxylase / HUMPS family]	EFH27383.1 (PF00215), EFH71918.1 (PF00215), EIK76648.1 (PF00215), EIK75098.1 (PF00215), EIK77284.1 (PF00215), EIK77545.1 (PF00215), EIK79473.1 (PF00215), EIK79795.1 (PF00215), EIK81910.1 (PF00215), EIK83548.1 (PF00215), EIK84045.1 (PF00215), EIK84913.1 (PF00215), EIK85405.1 (PF00215), EIK87099.1 (PF00215), EGL13887.1 (PF00215), EPI44427.1 (PF00215), EPI41544.1 (PF00215), EPI42065.1 (PF00215), EPI…	NA	0	0/10	NA
GVAG00207	33/33	PF13147 [Amidohydrolase]; PF01979 [Amidohydrolase family]; PF13594 [Amidohydrolase]	EFH27384.1 (PF13594,PF01979,PF13147), EFH71917.1 (PF13594,PF01979,PF13147), EIK76649.1 (PF13594,PF01979,PF13147), EIK75099.1 (PF13594,PF01979,PF13147), EIK77285.1 (PF13594,PF01979,PF13147), EIK77544.1 (PF13594,PF01979,PF13147), EIK79474.1 (PF13594,PF01979,PF13147), EIK79796.1 (PF13594,PF01979,PF13147), EIK81909.1 (PF13594,PF01979,PF13147), EIK83547.1 (PF13594,PF01979,PF13147), EIK84046.1 (PF13594…	YP_003601843.1 (LACT00936), EEJ69084.1 (LACT00936), EEU28219.1 (LACT00936), EEX29694.1 (LACT00936), ZP_06626193.1 (LACT00936), ZP_05548988.1 (LACT00936), EKB65015.1 (LACT00936), EKB69447.1 (LACT00936), VBILacCri20165_0152 (LACT00936), ZP_07790076.1 (LACT00936)	10	10/10	NA
GVAG00208	33/33	PF02729 [Aspartate/ornithine carbamoyltransferase]; PF00185 [Aspartate/ornithine carbamoyltransferase]; PF02748 [Aspartate carbamoyltransferase regulatory chain]	EFH27385.1 (PF02748,PF00185,PF02729), EFH71916.1 (PF02748,PF00185,PF02729), EIK76650.1 (PF02748,PF00185,PF02729), EIK75100.1 (PF02748,PF00185,PF02729), EIK77286.1 (PF02748,PF00185,PF02729), EIK77543.1 (PF02748,PF00185,PF02729), EIK79475.1 (PF02748,PF00185,PF02729), EIK79797.1 (PF02748,PF00185,PF02729), EIK81908.1 (PF02748,PF00185,PF02729), EIK83546.1 (PF02748,PF00185,PF02729), EIK84047.1 (PF02748…	EEJ69085.1 (LACT00937), EEU28218.1 (LACT00937), EEX29695.1 (LACT00937), ZP_06626192.1 (LACT00937), ZP_05548989.1 (LACT00937), YP_003601844.1 (LACT00937), VBILacCri20165_0153 (LACT00937), ZP_07790075.1 (LACT00937), EKB65016.1 (LACT00937), EKB69446.1 (LACT00937), EEJ69224.1 (LACT01417), EEX29361.1 (LACT01417), ZP_05548808.1 (LACT01417), YP_003601721.1 (LACT01417), ZP_06626630.1 (LACT01417), EKB6504…	19	10/10	NA
GVAG00209	33/33	PF03710 [Glutamate-ammonia ligase adenylyltransferase]; PF08335 [GlnD PII-uridylyltransferase]	EFH27388.1 (PF08335,PF03710), EFH71912.1 (PF08335,PF03710), EIK76651.1 (PF08335,PF03710), EIK75101.1 (PF08335,PF03710), EIK77287.1 (PF08335,PF03710), EIK77540.1 (PF08335,PF03710), EIK79478.1 (PF08335,PF03710), EIK79798.1 (PF08335,PF03710), EIK81907.1 (PF08335,PF03710), EIK83545.1 (PF08335,PF03710), EIK84050.1 (PF08335,PF03710), EIK84910.1 (PF08335,PF03710), EIK85410.1 (PF08335,PF03710), EIK87102.…	NA	0	0/10	NA
GVAG00210	33/33	PF02219 [Methylenetetrahydrofolate reductase]	EFH27392.1 (PF02219), EFH71769.1 (PF02219), EIK76652.1 (PF02219), EIK75102.1 (PF02219), EIK77288.1 (PF02219), EIK77538.1 (PF02219), EIK79480.1 (PF02219), EIK79799.1 (PF02219), EIK81906.1 (PF02219), EIK83543.1 (PF02219), EIK84051.1 (PF02219), EIK84909.1 (PF02219), EIK85412.1 (PF02219), EIK87105.1 (PF02219), EGL13662.1 (PF02219), EPI44423.1 (PF02219), EPI41129.1 (PF02219), EPI42929.1 (PF02219), EPI…	NA	0	0/10	NA
GVAG00211	33/33	PF08267 [Cobalamin-independent synthase]; PF01717 [Cobalamin-independent synthase]	EFH27393.1 (PF01717,PF08267), EFH71770.1 (PF01717,PF08267), EIK76653.1 (PF01717,PF08267), EIK75103.1 (PF01717,PF08267), EIK77289.1 (PF01717,PF08267), EIK77537.1 (PF01717,PF08267), EIK79481.1 (PF01717,PF08267), EIK79800.1 (PF01717,PF08267), EIK81905.1 (PF01717,PF08267), EIK83542.1 (PF01717,PF08267), EIK84052.1 (PF01717,PF08267), EIK84908.1 (PF01717,PF08267), EIK85413.1 (PF01717,PF08267), EIK87106.…	YP_003602270.1 (LACT01540), EEJ69741.1 (LACT01540), EEU27733.1 (LACT01540), EEX28758.1 (LACT01540), ZP_05549544.1 (LACT01540), EKB62265.1 (LACT01540), EKB71671.1 (LACT01540), VBILacCri20165_0859 (LACT01540), ZP_07788615.1 (LACT01540), EEX28303.1 (EEX28303.1)	10	9/10	NA
GVAG00212	33/33	PF00300 [Histidine phosphatase superfamily (branch 1)]	EFH27394.1 (PF00300), EFH71771.1 (PF00300), EIK76654.1 (PF00300), EIK75104.1 (PF00300), EIK77290.1 (PF00300), EIK77536.1 (PF00300), EIK79482.1 (PF00300), EIK79801.1 (PF00300), EIK81904.1 (PF00300), EIK83541.1 (PF00300), EIK84053.1 (PF00300), EIK84907.1 (PF00300), EIK85414.1 (PF00300), EIK87107.1 (PF00300), EGL13879.1 (PF00300), EPI44421.1 (PF00300), EPI42323.1 (PF00300), EPI42116.1 (PF00300), EPI…	NA	0	0/10	NA
GVAG00213	33/33	PF13578 [Methyltransferase domain]; PF01209 [ubiE/COQ5 methyltransferase family]; PF01135 [Protein-L-isoaspartate(D-aspartate) O-methyltransferase (PCMT)]; PF12847 [Methyltransferase domain]; PF08704 [tRNA methyltransferase complex GCD14 subunit]; PF13659 [Methyltransferase domain]	EFH27395.1 (PF08704,PF12847,PF01135,PF01209), EFH71772.1 (PF08704,PF12847,PF01135,PF01209), EIK76655.1 (PF13659,PF08704,PF12847,PF01135,PF13578), EIK75105.1 (PF13659,PF08704,PF12847,PF01135,PF13578), EIK77291.1 (PF08704,PF12847,PF01135), EIK77535.1 (PF08704,PF12847,PF01135,PF01209), EIK79483.1 (PF08704,PF12847,PF01135,PF01209), EIK79802.1 (PF13659,PF08704,PF12847,PF01135,PF13578), EIK81903.1 (PF1…	NA	0	0/10	NA
GVAG00214	33/33	PF00814 [Glycoprotease family]	EFH27396.1 (PF00814), EFH71773.1 (PF00814), EIK76656.1 (PF00814), EIK75106.1 (PF00814), EIK77292.1 (PF00814), EIK77534.1 (PF00814), EIK79484.1 (PF00814), EIK79803.1 (PF00814), EIK81902.1 (PF00814), EIK83539.1 (PF00814), EIK84055.1 (PF00814), EIK84905.1 (PF00814), EIK85416.1 (PF00814), EIK87109.1 (PF00814), EGL13657.1 (PF00814), EPI44419.1 (PF00814), EPI42321.1 (PF00814), EPI41930.1 (PF00814), EPI…	YP_003600863.1 (LACT00330), EEJ70237.1 (LACT00330), EEU28840.1 (LACT00330), EEX28699.1 (LACT00330), ZP_06626066.1 (LACT00330), ZP_05550021.1 (LACT00330), ZP_07789656.1 (LACT00330), EKB70038.1 (LACT00330), EKB78139.1 (LACT00330), VBILacCri20165_1431 (LACT00330), ZP_07789657.1 (LACT00329), YP_003600861.1 (LACT00329), EEX28701.1 (LACT00329), ZP_05550019.1 (LACT00329), EEJ70239.1 (LACT00329), EEU2884…	20	10/10	O-Sialoglycoprotein endopeptidase
GVAG00215	33/33	PF13523 [Acetyltransferase (GNAT) domain]; PF08445 [FR47-like protein]; PF13508 [Acetyltransferase (GNAT) domain]; PF00583 [Acetyltransferase (GNAT) family]; PF13673 [Acetyltransferase (GNAT) domain]; PF13420 [Acetyltransferase (GNAT) domain]; PF13302 [Acetyltransferase (GNAT) domain]	EFH27397.1 (PF13302,PF13420,PF13673,PF00583,PF13508,PF08445,PF13523), EFH71774.1 (PF13302,PF13420,PF13673,PF00583,PF13508,PF08445,PF13523), EIK76657.1 (PF13302,PF13420,PF13673,PF00583,PF13508,PF08445,PF13523), EIK75107.1 (PF13302,PF13420,PF13673,PF00583,PF13508,PF08445,PF13523), EIK77293.1 (PF13302,PF13420,PF13673,PF00583,PF13508,PF08445,PF13523), EIK77533.1 (PF13302,PF13420,PF13673,PF00583,PF135…	EKB78138.1 (LACT01328), YP_003600862.1 (LACT01328), VBILacCri20165_1430 (LACT01328), ZP_06626065.1 (LACT01328), EEJ70238.1 (LACT01328), EEU28841.1 (LACT01328), EEX28700.1 (LACT01328), ZP_05550020.1 (LACT01328), EKB70039.1 (LACT01328), YP_003602163.1 (LACT01526), EEJ69673.1 (LACT01526), EEU27652.1 (LACT01526), EEX28380.1 (LACT01526), EKB61855.1 (LACT01526), EKB61901.1 (LACT01526), VBILacCri20165_0…	16	9/10	NA
GVAG00216	33/33	PF00814 [Glycoprotease family]	EFH27398.1 (PF00814), EFH71775.1 (PF00814), EIK76658.1 (PF00814), EIK75108.1 (PF00814), EIK77294.1 (PF00814), EIK77532.1 (PF00814), EIK79486.1 (PF00814), EIK79806.1 (PF00814), EIK81900.1 (PF00814), EIK83537.1 (PF00814), EIK84057.1 (PF00814), EIK84903.1 (PF00814), EIK85418.1 (PF00814), EIK87111.1 (PF00814), EGL13789.1 (PF00814), EPI44417.1 (PF00814), EPI42319.1 (PF00814), EPI41932.1 (PF00814), EPI…	YP_003600861.1 (LACT00329), EKB78137.1 (LACT00329), VBILacCri20165_1429 (LACT00329), EEX28701.1 (LACT00329), ZP_05550019.1 (LACT00329), EEJ70239.1 (LACT00329), EEU28842.1 (LACT00329), ZP_06626064.1 (LACT00329), ZP_07789657.1 (LACT00329), EKB70040.1 (LACT00329), ZP_06626066.1 (LACT00330), ZP_05550021.1 (LACT00330), ZP_07789656.1 (LACT00330), EEJ70237.1 (LACT00330), EEU28840.1 (LACT00330), EEX28699…	20	10/10	M22-family glycoprotease
GVAG00217	33/33	PF02367 [Uncharacterised P-loop hydrolase UPF0079]	EFH27399.1 (PF02367), EFH71776.1 (PF02367), EIK76659.1 (PF02367), EIK75109.1 (PF02367), EIK77295.1 (PF02367), EIK77531.1 (PF02367), EIK79487.1 (PF02367), EIK79807.1 (PF02367), EIK81899.1 (PF02367), EIK83536.1 (PF02367), EIK84058.1 (PF02367), EIK84902.1 (PF02367), EIK85419.1 (PF02367), EIK87112.1 (PF02367), EGL13929.1 (PF02367), EPI44416.1 (PF02367), EPI42318.1 (PF02367), EPI41933.1 (PF02367), EPI…	YP_003601186.1 (LACT00539), EEJ70527.1 (LACT00539), EEU29439.1 (LACT00539), EEX30263.1 (LACT00539), ZP_06626726.1 (LACT00539), EKB69595.1 (LACT00539), EKB70772.1 (LACT00539), VBILacCri20165_0529 (LACT00539), ZP_05548269.1 (LACT00539), ZP_07789448.1 (LACT00539)	10	10/10	NA
GVAG00218	33/33	PF06144 [DNA polymerase III]	EFH27400.1 (PF06144), EFH71777.1 (PF06144), EIK76660.1 (PF06144), EIK75110.1 (PF06144), EIK77296.1 (PF06144), EIK77530.1 (PF06144), EIK79488.1 (PF06144), EIK79808.1 (PF06144), EIK81898.1 (PF06144), EIK83535.1 (PF06144), EIK84059.1 (PF06144), EIK84901.1 (PF06144), EIK85420.1 (PF06144), EIK87113.1 (PF06144), EGL13969.1 (PF06144), EPI44415.1 (PF06144), EPI42317.1 (PF06144), EPI41934.1 (PF06144), EPI…	NA	0	0/10	NA
GVAG00219	33/33	PF03772 [Competence protein]	EFH27402.1 (PF03772), EFH71778.1 (PF03772), EIK76661.1 (PF03772), EIK75111.1 (PF03772), EIK77297.1 (PF03772), EIK77529.1 (PF03772), EIK79489.1 (PF03772), EIK79809.1 (PF03772), EIK81897.1 (PF03772), EIK83534.1 (PF03772), EIK84060.1 (PF03772), EIK84900.1 (PF03772), EIK85421.1 (PF03772), EIK87114.1 (PF03772), EGL13894.1 (PF03772), EPI44414.1 (PF03772), EPI42316.1 (PF03772), EPI41935.1 (PF03772), EPI…	NA	0	0/10	NA
GVAG00220	33/33	PF12685 [SpoIIIAH-like protein]; PF12836 [Helix-hairpin-helix motif]; PF03934 [Type II secretion system (T2SS)]; PF00633 [Helix-hairpin-helix motif]	EFH27403.1 (PF00633,PF12836), EFH71779.1 (PF00633,PF12836), EIK76662.1 (PF12836), EIK75112.1 (PF12836), EIK77298.1 (PF12836), EIK77528.1 (PF00633,PF12836), EIK79490.1 (PF00633,PF12836), EIK79810.1 (PF00633,PF12836), EIK81896.1 (PF00633,PF12836), EIK83533.1 (PF00633,PF12836), EIK84061.1 (PF00633,PF12836), EIK84899.1 (PF00633,PF12836), EIK85422.1 (PF00633,PF03934,PF12836), EIK87115.1 (PF00633,PF128…	ZP_07789310.1 (LACT00653), EEJ70472.1 (LACT00653), EEU29236.1 (LACT00653), EEX30397.1 (LACT00653), EKB69771.1 (LACT00653), EKB71083.1 (LACT00653), VBILacCri20165_0672 (LACT00653), YP_003601330.1 (LACT00653), ZP_05548403.1 (LACT00653), ZP_06627243.1 (LACT00653)	10	10/10	NA
GVAG00221	33/33	NA	EFH27405.1, EFH71781.1, EIK76664.1, EIK75114.1, EIK77300.1, EIK77526.1, EIK79492.1, EIK79812.1, EIK81894.1, EIK83531.1, EIK84063.1, EIK84897.1, EIK85425.1, EIK87117.1, EGL13705.1, EPI44411.1, EPI43416.1, EPI42841.1, EPI47904.1, EPI47602.1, EPI49174.1, EPI59098.1, EPI60889.1, EPI59997.1, EPI51280.1, EPI50567.1, EPI51104.1, EPI55964.1, EPI57674.1, EPI57827.1, ADB13698.1, ADP38813.1, AEF31907.1	NA	0	0/10	NA
GVAG00222	33/33	PF07914 [Protein of unknown function (DUF1679)]; PF01636 [Phosphotransferase enzyme family]; PF02958 [Ecdysteroid kinase]; PF03881 [Fructosamine kinase]	EFH27407.1 (PF03881,PF01636,PF07914), EFH71782.1 (PF03881,PF01636,PF07914), EIK76666.1 (PF03881,PF01636,PF07914), EIK75116.1 (PF03881,PF01636,PF07914), EIK77302.1 (PF03881,PF01636,PF07914), EIK77524.1 (PF03881,PF01636,PF07914), EIK79494.1 (PF03881,PF01636,PF07914), EIK79813.1 (PF03881,PF01636,PF07914), EIK81893.1 (PF03881,PF01636,PF07914), EIK83530.1 (PF03881,PF01636,PF07914), EIK84065.1 (PF03881…	NA	0	0/10	NA
GVAG00223	33/33	NA	EFH27408.1, EFH71783.1, EIK76667.1, EIK75117.1, EIK77303.1, EIK77523.1, EIK79495.1, EIK79814.1, EIK81892.1, EIK83529.1, EIK84066.1, EIK84894.1, EIK85427.1, EIK87119.1, EGL13866.1, EPI44408.1, EPI43412.1, EPI42837.1, EPI47901.1, EPI47605.1, EPI49176.1, EPI59095.1, EPI60886.1, EPI60000.1, EPI51277.1, EPI50564.1, EPI51107.1, EPI55961.1, EPI57671.1, EPI57829.1, ADB14265.1, ADP38810.1, AEF31760.1	NA	0	0/10	NA
GVAG00224	33/33	PF00501 [AMP-binding enzyme]	EFH27409.1 (PF00501), EFH71784.1 (PF00501), EIK76668.1 (PF00501), EIK75118.1 (PF00501), EIK77304.1 (PF00501), EIK77522.1 (PF00501), EIK79496.1 (PF00501), EIK79815.1 (PF00501), EIK81891.1 (PF00501), EIK83528.1 (PF00501), EIK84067.1 (PF00501), EIK84893.1 (PF00501), EIK85428.1 (PF00501), EIK87120.1 (PF00501), EGL13881.1 (PF00501), EPI44407.1 (PF00501), EPI43411.1 (PF00501), EPI42836.1 (PF00501), EPI…	YP_003602439.1 (LACT01207), EEJ69550.1 (LACT01207), EEU28644.1 (LACT01207), EEX30094.1 (LACT01207), ZP_06627167.1 (LACT01207), EKB59665.1 (LACT01207), EKB63013.1 (LACT01207), VBILacCri20165_1947 (LACT01207), ZP_05549385.1 (LACT01207), ZP_07791438.1 (LACT01207)	10	10/10	NA
GVAG00225	33/33	PF01551 [Peptidase family M23]	EFH27410.1 (PF01551), EFH71785.1 (PF01551), EIK76669.1 (PF01551), EIK75119.1 (PF01551), EIK77305.1 (PF01551), EIK77521.1 (PF01551), EIK79497.1 (PF01551), EIK79816.1 (PF01551), EIK81890.1 (PF01551), EIK83527.1 (PF01551), EIK84068.1 (PF01551), EIK84892.1 (PF01551), EIK85429.1 (PF01551), EIK87121.1 (PF01551), EGL13775.1 (PF01551), EPI44406.1 (PF01551), EPI43410.1 (PF01551), EPI42835.1 (PF01551), EPI…	NA	0	0/10	NA
GVAG00226	33/33	PF13520 [Amino acid permease]; PF00324 [Amino acid permease]	EFH27412.1 (PF00324,PF13520), EFH71787.1 (PF00324,PF13520), EIK76671.1 (PF00324,PF13520), EIK75121.1 (PF00324,PF13520), EIK76831.1 (PF00324,PF13520), EIK77519.1 (PF00324,PF13520), EIK79499.1 (PF00324,PF13520), EIK80059.1 (PF00324,PF13520), EIK81187.1 (PF00324,PF13520), EIK83525.1 (PF00324,PF13520), EIK84285.1 (PF00324,PF13520), EIK85806.1 (PF00324,PF13520), EIK85431.1 (PF00324,PF13520), EIK87123.…	EEU28628.1 (LACT00018), EEX30078.1 (LACT00018), ZP_05549401.1 (LACT00018), EEU28629.1 (LACT01554), EEX30079.1 (LACT01554), EKB59680.1 (LACT01554), EKB62998.1 (LACT01554), VBILacCri20165_1931 (LACT01554), YP_003602424.1 (LACT01554), EEJ69566.1 (LACT00018), ZP_06627387.1 (LACT00018), EKB59681.1 (LACT00018), EKB62997.1 (LACT00018), VBILacCri20165_1930 (LACT00018), ZP_05549400.1 (LACT01554), YP_00360…	129	10/10	NA
GVAG00227	33/33	NA	EFH27413.1, EFH71788.1, EIK75709.1, EIK74885.1, EIK77018.1, EIK77518.1, EIK79500.1, EIK79389.1, EIK81185.1, EIK83524.1, EIK85632.1, EIK85432.1, EIK87124.1, EGL13833.1, EPI42940.1, EPI40688.1, EPI43910.1, EPI46827.1, EPI47011.1, EPI46211.1, EPI58508.1, EPI58210.1, EPI50763.1, EPI53912.1, EPI54432.1, EPI54708.1, EPI55750.1, ADB14453.1, ADP39049.1, AEF30915.1, EIK83816.1, EPI61651.1, EPI51945.1	NA	0	0/10	NA
GVAG00228	33/33	PF00892 [EamA-like transporter family]	EFH27414.1 (PF00892), EFH71789.1 (PF00892), EIK75710.1 (PF00892), EIK74884.1 (PF00892), EIK77017.1 (PF00892), EIK77517.1 (PF00892), EIK79501.1 (PF00892), EIK79390.1 (PF00892), EIK81186.1 (PF00892), EIK83523.1 (PF00892), EIK83815.1 (PF00892), EIK85633.1 (PF00892), EIK85433.1 (PF00892), EIK87125.1 (PF00892), EGL13979.1 (PF00892), EPI42941.1 (PF00892), EPI40687.1 (PF00892), EPI43909.1 (PF00892), EPI…	NA	0	0/10	NA
GVAG00229	33/33	PF01243 [Pyridoxamine 5'-phosphate oxidase]	EFH27416.1 (PF01243), EFH71790.1 (PF01243), EIK75711.1 (PF01243), EIK74882.1 (PF01243), EIK77015.1 (PF01243), EIK77516.1 (PF01243), EIK78378.1 (PF01243), EIK79391.1 (PF01243), EIK82313.1 (PF01243), EIK83522.1 (PF01243), EIK83814.1 (PF01243), EIK85146.1 (PF01243), EIK85434.1 (PF01243), EIK87126.1 (PF01243), EGL13831.1 (PF01243), EPI42942.1 (PF01243), EPI40686.1 (PF01243), EPI43908.1 (PF01243), EPI…	ZP_06627625.1 (LACT00786), EKB66802.1 (LACT00786), ZP_05548688.1 (LACT00786), EEU27831.1 (LACT00786), EEX29837.1 (LACT00786), EKB66782.1 (LACT00786), VBILacCri20165_1098 (LACT00786), YP_003601572.1 (LACT00786), ZP_07789175.1 (LACT00786), EEJ69397.1 (LACT00786)	10	10/10	NA
GVAG00230	33/33	PF11457 [Protein of unknown function (DUF3021)]	EFH27417.1 (PF11457), EFH71791.1 (PF11457), EIK75712.1 (PF11457), EIK74881.1 (PF11457), EIK77014.1 (PF11457), EIK77515.1 (PF11457), EIK78379.1 (PF11457), EIK79392.1 (PF11457), EIK82312.1 (PF11457), EIK83521.1 (PF11457), EIK83813.1 (PF11457), EIK85145.1 (PF11457), EIK85435.1 (PF11457), EIK87127.1 (PF11457), EGL13741.1 (PF11457), EPI42943.1 (PF11457), EPI41248.1 (PF11457), EPI42186.1 (PF11457), EPI…	NA	0	0/10	NA
GVAG00231	33/33	PF04397 [LytTr DNA-binding domain]	EFH27418.1 (PF04397), EFH71792.1 (PF04397), EIK75713.1 (PF04397), EIK74880.1 (PF04397), EIK77013.1 (PF04397), EIK77514.1 (PF04397), EIK78380.1 (PF04397), EIK79393.1 (PF04397), EIK82311.1 (PF04397), EIK83520.1 (PF04397), EIK83812.1 (PF04397), EIK85144.1 (PF04397), EIK85436.1 (PF04397), EIK87128.1 (PF04397), EGL13702.1 (PF04397), EPI42944.1 (PF04397), EPI41247.1 (PF04397), EPI42185.1 (PF04397), EPI…	YP_003601406.1 (YP_003601406.1), YP_003602351.1 (LACT01160), EEJ68747.1 (LACT01513), EEX28266.1 (LACT01513), EKB70089.1 (LACT01513), EKB78760.1 (LACT01513), VBILacCri20165_1373 (LACT01513), ZP_07789713.1 (LACT01513), ZP_06626294.1 (LACT02360), EEX30249.1 (LACT02360), ZP_05548255.1 (LACT02360), EEJ69445.1 (LACT01160), EEU28555.1 (LACT01160), EEX30004.1 (LACT01160), EKB62408.1 (LACT01160), EKB71720…	28	10/10	NA
GVAG00232	33/33	PF00300 [Histidine phosphatase superfamily (branch 1)]	EFH27419.1 (PF00300), EFH71793.1 (PF00300), EIK75714.1 (PF00300), EIK74879.1 (PF00300), EIK77012.1 (PF00300), EIK77513.1 (PF00300), EIK78381.1 (PF00300), EIK79394.1 (PF00300), EIK82310.1 (PF00300), EIK83519.1 (PF00300), EIK83811.1 (PF00300), EIK85143.1 (PF00300), EIK85437.1 (PF00300), EIK87129.1 (PF00300), EGL13655.1 (PF00300), EPI42945.1 (PF00300), EPI41246.1 (PF00300), EPI42184.1 (PF00300), EPI…	EKB71729.1 (LACT01152), ZP_06627971.1 (LACT01152), ZP_05549482.1 (LACT01152), YP_003602342.1 (LACT01152), EEJ69439.1 (LACT01152), EEU28547.1 (LACT01152), EEX29996.1 (LACT01152), EKB62359.1 (LACT01152), VBILacCri20165_0794 (LACT01152), ZP_07788682.1 (LACT01152), YP_003600809.1 (LACT00290), EEJ70505.1 (LACT00640), EEU29251.1 (LACT00640), EEX30382.1 (LACT00640), ZP_06627716.1 (LACT00640), EKB69786.1…	77	10/10	NA
GVAG00233	33/33	PF00132 [Bacterial transferase hexapeptide (six repeats)]; PF12804 [MobA-like NTP transferase domain]; PF00483 [Nucleotidyl transferase]; PF01128 [Uncharacterized protein family UPF0007]	EFH27421.1 (PF01128,PF00483,PF12804,PF00132), EFH71795.1 (PF01128,PF00483,PF12804,PF00132), EIK75716.1 (PF01128,PF00483,PF12804,PF00132), EIK74877.1 (PF01128,PF00483,PF12804,PF00132), EIK77010.1 (PF01128,PF00483,PF12804,PF00132), EIK77511.1 (PF01128,PF00483,PF12804,PF00132), EIK78383.1 (PF01128,PF00483,PF12804,PF00132), EIK79396.1 (PF01128,PF00483,PF12804,PF00132), EIK82308.1 (PF01128,PF00483,PF1…	YP_003600695.1 (LACT00235), EEX29065.1 (LACT00235), EKB61472.1 (LACT00235), EKB80764.1 (LACT00235), EEJ69959.1 (LACT00235), EEU29007.1 (LACT00235), ZP_06627464.1 (LACT00235), VBILacCri20165_1255 (LACT00235), ZP_05549840.1 (LACT00235), ZP_07790105.1 (LACT00235), YP_003601347.1 (LACT00660), EEJ70488.1 (LACT00660), EEU29221.1 (LACT00660), EEX30412.1 (LACT00660), EKB69755.1 (LACT00660), EKB71067.1 (L…	30	10/10	NA
GVAG00234	33/33	PF13793 [N-terminal domain of ribose phosphate pyrophosphokinase]; PF00156 [Phosphoribosyl transferase domain]	EFH27422.1 (PF00156,PF13793), EFH71796.1 (PF00156,PF13793), EIK75601.1 (PF00156,PF13793), EIK74982.1 (PF00156,PF13793), EIK77117.1 (PF00156,PF13793), EIK77510.1 (PF00156,PF13793), EIK78384.1 (PF00156,PF13793), EIK81103.1 (PF00156,PF13793), EIK79968.1 (PF00156,PF13793), EIK83517.1 (PF00156,PF13793), EIK83928.1 (PF00156,PF13793), EIK85019.1 (PF00156,PF13793), EIK85439.1 (PF00156,PF13793), EIK87131.…	EEX29062.1 (LACT00238), ZP_06627937.1 (LACT00238), EKB61469.1 (LACT00238), EKB80767.1 (LACT00238), YP_003600698.1 (LACT00238), ZP_05549843.1 (LACT00238), EEJ69941.1 (LACT00238), EEU29004.1 (LACT00238), VBILacCri20165_1259 (LACT00238), ZP_07790110.1 (LACT00238), EEX28614.1 (LACT00159), ZP_05549752.1 (LACT00159), ZP_06626615.1 (LACT00159), YP_003600594.1 (LACT00159), EEJ70030.1 (LACT00159), EEU2909…	29	10/10	NA
GVAG00235	33/33	PF01467 [Cytidylyltransferase]	EFH27423.1 (PF01467), EFH71797.1 (PF01467), EIK75600.1 (PF01467), EIK74981.1 (PF01467), EIK77116.1 (PF01467), EIK77509.1 (PF01467), EIK78385.1 (PF01467), EIK81104.1 (PF01467), EIK79969.1 (PF01467), EIK83516.1 (PF01467), EIK83927.1 (PF01467), EIK85020.1 (PF01467), EIK85440.1 (PF01467), EIK87132.1 (PF01467), EGL13942.1 (PF01467), EPI44549.1 (PF01467), EPI41242.1 (PF01467), EPI42204.1 (PF01467), EPI…	YP_003601977.1 (LACT01506), EEJ70116.1 (LACT01506), EEU28061.1 (LACT01506), EEX28923.1 (LACT01506), EKB63535.1 (LACT01506), EKB73175.1 (LACT01506), ZP_06626779.1 (LACT01506), VBILacCri20165_0316 (LACT01506), ZP_05549110.1 (LACT01506)	9	9/10	NA
GVAG00236	33/33	NA	EFH27424.1, EFH71798.1, EIK75599.1, EIK74980.1, EIK77115.1, EIK77508.1, EIK78386.1, EIK81105.1, EIK79970.1, EIK83515.1, EIK83926.1, EIK85021.1, EIK85441.1, EIK87133.1, EGL13674.1, EPI44548.1, EPI41241.1, EPI42203.1, EPI45501.1, EPI48354.1, EPI49515.1, EPI61013.1, EPI59445.1, EPI61997.1, EPI52600.1, EPI50040.1, EPI53206.1, EPI55225.1, EPI57067.1, EPI58099.1, ADB14672.1, ADP38945.1, AEF31231.1	NA	0	0/10	NA
GVAG00237	33/33	PF00171 [Aldehyde dehydrogenase family]	EFH27425.1 (PF00171), EFH71799.1 (PF00171), EIK75598.1 (PF00171), EIK74979.1 (PF00171), EIK77114.1 (PF00171), EIK77507.1 (PF00171), EIK78387.1 (PF00171), EIK81106.1 (PF00171), EIK79971.1 (PF00171), EIK83514.1 (PF00171), EIK83925.1 (PF00171), EIK85022.1 (PF00171), EIK85442.1 (PF00171), EIK87134.1 (PF00171), EGL13769.1 (PF00171), EPI44547.1 (PF00171), EPI41240.1 (PF00171), EPI42202.1 (PF00171), EPI…	EEU27635.1 (LACT01335), EEX29121.1 (LACT01335), ZP_05550230.1 (LACT01335), YP_003600936.1 (LACT01335), ZP_06626587.1 (LACT01335), EKB68042.1 (LACT01335), EKB69973.1 (LACT01335), VBILacCri20165_1715 (LACT01335)	8	8/10	NA
GVAG00238	33/33	PF00291 [Pyridoxal-phosphate dependent enzyme]	EFH27426.1 (PF00291), EFH71800.1 (PF00291), EIK75597.1 (PF00291), EIK74978.1 (PF00291), EIK77113.1 (PF00291), EIK77506.1 (PF00291), EIK78388.1 (PF00291), EIK81108.1 (PF00291), EIK79972.1 (PF00291), EIK83513.1 (PF00291), EIK83924.1 (PF00291), EIK85023.1 (PF00291), EIK85443.1 (PF00291), EIK87135.1 (PF00291), EGL13836.1 (PF00291), EPI44546.1 (PF00291), EPI41239.1 (PF00291), EPI42201.1 (PF00291), EPI…	EEJ69274.1 (LACT00873), EEU28429.1 (LACT00873), EEX29345.1 (LACT00873), ZP_06626355.1 (LACT00873), EKB65066.1 (LACT00873), EKB67852.1 (LACT00873), VBILacCri20165_0010 (LACT00873), ZP_07789946.1 (LACT00873), YP_003601705.1 (LACT00873), ZP_05548790.1 (LACT00873), ZP_06626329.1 (EFE00110.1)	11	10/10	NA
GVAG00239	33/33	PF02631 [RecX family]	EFH27427.1 (PF02631), EFH71801.1 (PF02631), EIK75596.1 (PF02631), EIK74977.1 (PF02631), EIK77112.1 (PF02631), EIK77505.1 (PF02631), EIK78389.1 (PF02631), EIK81109.1 (PF02631), EIK79973.1 (PF02631), EIK83512.1 (PF02631), EIK83923.1 (PF02631), EIK85024.1 (PF02631), EIK85444.1 (PF02631), EIK87136.1 (PF02631), EGL13885.1 (PF02631), EPI44545.1 (PF02631), EPI41238.1 (PF02631), EPI42200.1 (PF02631), EPI…	EEJ70651.1 (LACT00480), EEU29511.1 (LACT00480), EEX29266.1 (LACT00480), YP_003601108.1 (LACT00480), ZP_06626334.1 (LACT00480), EKB69669.1 (LACT00480), EKB70639.1 (LACT00480), VBILacCri20165_0457 (LACT00480), ZP_05548194.1 (LACT00480), ZP_07789518.1 (LACT00480)	10	10/10	NA
GVAG00240	33/33	PF06745 [KaiC]; PF08423 [Rad51]; PF00154 [recA bacterial DNA recombination protein]	EFH27428.1 (PF00154,PF08423,PF06745), EFH71802.1 (PF00154,PF08423,PF06745), EIK75595.1 (PF00154,PF08423,PF06745), EIK74976.1 (PF00154,PF08423,PF06745), EIK77111.1 (PF00154,PF08423,PF06745), EIK77504.1 (PF00154,PF08423,PF06745), EIK78390.1 (PF00154,PF08423,PF06745), EIK81110.1 (PF00154,PF08423,PF06745), EIK79974.1 (PF00154,PF08423,PF06745), EIK83511.1 (PF00154,PF08423,PF06745), EIK83922.1 (PF00154…	YP_003601147.1 (LACT00507), EEJ70682.1 (LACT00507), EEU29479.1 (LACT00507), EEX30219.1 (LACT00507), ZP_06626264.1 (LACT00507), EKB69637.1 (LACT00507), EKB70608.1 (LACT00507), VBILacCri20165_0488 (LACT00507), ZP_05548225.1 (LACT00507), ZP_07789486.1 (LACT00507)	10	10/10	NA
GVAG00241	33/33	PF00857 [Isochorismatase family]	EFH27431.1 (PF00857), EFH72108.1 (PF00857), EIK73944.1 (PF00857), EIK75527.1 (PF00857), EIK76717.1 (PF00857), EIK77309.1 (PF00857), EIK78547.1 (PF00857), EIK80442.1 (PF00857), EIK80693.1 (PF00857), EIK82218.1 (PF00857), EIK84416.1 (PF00857), EIK85131.1 (PF00857), EIK86743.1 (PF00857), EIK88118.1 (PF00857), EGL14030.1 (PF00857), EPI40888.1 (PF00857), EPI43732.1 (PF00857), EPI42860.1 (PF00857), EPI…	EEJ69366.1 (LACT00815), EEU27791.1 (LACT00815), EEX29879.1 (LACT00815), ZP_06626646.1 (LACT00815), EKB65187.1 (LACT00815), EKB67237.1 (LACT00815), VBILacCri20165_1057 (LACT00815), ZP_05548730.1 (LACT00815), ZP_07789221.1 (LACT00815), YP_003601625.1 (LACT00815)	10	10/10	Isochorismatase family protein 97/100/97 Mucin
GVAG00242	33/33	NA	EFH27433.1, EFH72110.1, EIK73942.1, EIK75525.1, EIK76719.1, EIK77311.1, EIK78549.1, EIK80444.1, EIK80695.1, EIK82216.1, EIK84418.1, EIK85129.1, EIK86741.1, EIK88116.1, EGL14032.1, EPI40890.1, EPI43734.1, EPI42862.1, EPI45570.1, EPI45085.1, EPI46601.1, EPI58565.1, EPI58384.1, EPI61830.1, EPI53132.1, EPI51032.1, EPI50144.1, EPI55529.1, EPI56374.1, EPI56340.1, ADB13477.1, ADP38387.1, AEF31249.1	NA	0	0/10	NA
GVAG00243	33/33	PF13304 [AAA domain]; PF00005 [ABC transporter]	EFH27436.1 (PF00005), EFH72113.1 (PF00005), EIK73939.1 (PF00005), EIK75522.1 (PF00005), EIK76722.1 (PF00005), EIK77314.1 (PF00005), EIK78552.1 (PF00005), EIK80448.1 (PF00005), EIK80698.1 (PF00005), EIK82213.1 (PF00005), EIK84421.1 (PF00005), EIK85127.1 (PF00005,PF13304), EIK86738.1 (PF00005), EIK88113.1 (PF00005), EGL14035.1 (PF00005), EPI40893.1 (PF00005), EPI43737.1 (PF00005), EPI42865.1 (PF000…	YP_003601447.1 (LACT00703), EEJ70746.1 (LACT00703), EEU27938.1 (LACT00703), EEX30528.1 (LACT00703), EKB65220.1 (LACT00703), ZP_06627327.1 (LACT00703), EKB67888.1 (LACT00703), VBILacCri20165_1211 (LACT00703), ZP_07788972.1 (LACT00703), ZP_05548528.1 (LACT00703), EKB70030.1 (LACT00331), EKB78147.1 (LACT00331), VBILacCri20165_1439 (LACT00331), ZP_07789648.1 (LACT00331), ZP_06626074.1 (LACT00331), EE…	665	10/10	NA
GVAG00244	33/33	PF00950 [ABC 3 transport family]; PF01032 [FecCD transport family]	EFH27437.1 (PF01032,PF00950), EFH72114.1 (PF01032,PF00950), EIK73938.1 (PF01032,PF00950), EIK75521.1 (PF01032,PF00950), EIK76723.1 (PF01032,PF00950), EIK77315.1 (PF01032,PF00950), EIK78553.1 (PF01032,PF00950), EIK80449.1 (PF01032,PF00950), EIK80699.1 (PF01032,PF00950), EIK82212.1 (PF01032,PF00950), EIK84422.1 (PF01032,PF00950), EIK85126.1 (PF01032,PF00950), EIK86737.1 (PF01032,PF00950), EIK88112.…	EEJ68877.1 (LACT01107), EEU28492.1 (LACT01107), EEX29941.1 (LACT01107), ZP_06628034.1 (LACT01107), EKB62262.1 (LACT01107), EKB71668.1 (LACT01107), VBILacCri20165_0856 (LACT01107), YP_003602273.1 (LACT01107), ZP_05549537.1 (LACT01107), ZP_07788618.1 (LACT01107)	10	10/10	NA
GVAG00245	33/33	PF02558 [Ketopantoate reductase PanE/ApbA]; PF03721 [UDP-glucose/GDP-mannose dehydrogenase family]; PF07479 [NAD-dependent glycerol-3-phosphate dehydrogenase C-terminus]; PF03807 [NADP oxidoreductase coenzyme F420-dependent]; PF02737 [3-hydroxyacyl-CoA dehydrogenase]; PF01210 [NAD-dependent glycerol-3-phosphate dehydrogenase N-terminus]	EFH27439.1 (PF01210,PF02737,PF03807,PF07479,PF02558), EFH72116.1 (PF01210,PF02737,PF03807,PF07479,PF02558), EIK73936.1 (PF01210,PF02737,PF03807,PF07479,PF02558), EIK75519.1 (PF01210,PF02737,PF03807,PF07479,PF03721,PF02558), EIK76725.1 (PF01210,PF02737,PF03807,PF07479,PF02558), EIK77317.1 (PF01210,PF02737,PF03807,PF07479,PF02558), EIK78555.1 (PF01210,PF02737,PF03807,PF07479,PF02558), EIK80451.1 (P…	ZP_07789478.1 (LACT00514), YP_003601159.1 (LACT00514), EEJ70694.1 (LACT00514), EEU29467.1 (LACT00514), EEX30231.1 (LACT00514), ZP_06626276.1 (LACT00514), EKB69625.1 (LACT00514), EKB70596.1 (LACT00514), VBILacCri20165_0500 (LACT00514), ZP_05548237.1 (LACT00514)	10	10/10	NA
GVAG00246	33/33	PF02517 [CAAX protease self-immunity]	EFH27441.1 (PF02517), EFH72118.1 (PF02517), EIK73934.1 (PF02517), EIK75517.1 (PF02517), EIK76727.1 (PF02517), EIK77319.1 (PF02517), EIK78557.1 (PF02517), EIK80453.1 (PF02517), EIK80704.1 (PF02517), EIK82208.1 (PF02517), EIK84427.1 (PF02517), EIK85121.1 (PF02517), EIK86733.1 (PF02517), EIK88108.1 (PF02517), EGL14033.1 (PF02517), EPI41627.1 (PF02517), EPI43742.1 (PF02517), EPI43578.1 (PF02517), EPI…	YP_003602450.1 (LACT01218), ZP_06626641.1 (LACT01218), EKB60046.1 (LACT01218), EKB63027.1 (LACT01218), VBILacCri20165_1961 (LACT01218), ZP_05549371.1 (LACT01218), ZP_07791423.1 (LACT01218), EEJ69535.1 (LACT01218), EEU28658.1 (LACT01218), EEX30108.1 (LACT01218)	10	10/10	NA
GVAG00247	33/33	PF03447 [Homoserine dehydrogenase]; PF00742 [Homoserine dehydrogenase]	EFH27442.1 (PF00742,PF03447), EFH72119.1 (PF00742,PF03447), EIK73933.1 (PF00742,PF03447), EIK75516.1 (PF00742,PF03447), EIK76728.1 (PF00742,PF03447), EIK77320.1 (PF00742,PF03447), EIK78558.1 (PF00742,PF03447), EIK80454.1 (PF00742,PF03447), EIK80705.1 (PF00742,PF03447), EIK82207.1 (PF00742,PF03447), EIK84428.1 (PF00742,PF03447), EIK85120.1 (PF00742,PF03447), EIK86732.1 (PF00742,PF03447), EIK88107.…	EEJ69273.1 (LACT00872), EEU28430.1 (LACT00872), EEX29344.1 (LACT00872), ZP_06626356.1 (LACT00872), EKB67853.1 (LACT00872), VBILacCri20165_0009 (LACT00872), ZP_05548789.1 (LACT00872), YP_003601704.1 (LACT00872), ZP_07789945.1 (LACT00872), EKB65065.1 (LACT00872)	10	10/10	NA
GVAG00248	33/33	PF03547 [Membrane transport protein]	EFH27446.1 (PF03547), EFH72125.1 (PF03547), EIK76407.1 (PF03547), EIK75508.1 (PF03547), EIK76017.1 (PF03547), EIK77323.1 (PF03547), EIK78561.1 (PF03547), EIK80460.1 (PF03547), EIK81538.1 (PF03547), EIK82201.1 (PF03547), EIK84436.1 (PF03547), EIK85108.1 (PF03547), EIK86729.1 (PF03547), EIK88102.1 (PF03547), EGL14346.1 (PF03547), EPI41655.1 (PF03547), EPI43243.1 (PF03547), EPI44116.1 (PF03547), EPI…	NA	0	0/10	NA
GVAG00249	33/33	PF10150 [Ribonuclease E/G family]; PF00575 [S1 RNA binding domain]	EFH27448.1 (PF00575,PF10150), EFH72126.1 (PF00575,PF10150), EIK76408.1 (PF10150), EIK75507.1 (PF10150), EIK76018.1 (PF10150), EIK77324.1 (PF10150), EIK78562.1 (PF10150), EIK80461.1 (PF10150), EIK81537.1 (PF10150), EIK82200.1 (PF00575,PF10150), EIK84437.1 (PF00575,PF10150), EIK85107.1 (PF00575,PF10150), EIK86728.1 (PF00575,PF10150), EIK88101.1 (PF00575,PF10150), EGL14247.1 (PF10150), EPI41656.1 (P…	NA	0	0/10	NA
GVAG00250	33/33	PF01018 [GTP1/OBG]; PF01926 [50S ribosome-binding GTPase]; PF02421 [Ferrous iron transport protein B]; PF09269 [Domain of unknown function (DUF1967)]	EFH27450.1 (PF09269,PF02421,PF01926,PF01018), EFH72128.1 (PF09269,PF02421,PF01926,PF01018), EIK76411.1 (PF09269,PF02421,PF01926,PF01018), EIK75504.1 (PF09269,PF02421,PF01926,PF01018), EIK76021.1 (PF09269,PF02421,PF01926,PF01018), EIK77327.1 (PF09269,PF02421,PF01926,PF01018), EIK78565.1 (PF09269,PF02421,PF01926,PF01018), EIK80464.1 (PF09269,PF02421,PF01926,PF01018), EIK81534.1 (PF09269,PF02421,PF0…	YP_003601469.1 (LACT00721), EEU27913.1 (LACT00721), EEX30552.1 (LACT00721), ZP_06627298.1 (LACT00721), EKB65308.1 (LACT00721), EKB67671.1 (LACT00721), VBILacCri20165_1185 (LACT00721), ZP_05548552.1 (LACT00721), ZP_07788997.1 (LACT00721), EEJ68946.1 (LACT00721), YP_003602320.1 (LACT01135), EEJ68837.1 (LACT01135), EEU28530.1 (LACT01135), EEX29979.1 (LACT01135), ZP_06626744.1 (LACT01135), EKB62377.1…	20	10/10	NA
GVAG00251	33/33	PF02357 [Transcription termination factor nusG]	EFH27454.1 (PF02357), EFH72132.1 (PF02357), EIK76415.1 (PF02357), EIK75500.1 (PF02357), EIK76025.1 (PF02357), EIK77331.1 (PF02357), EIK78569.1 (PF02357), EIK80468.1 (PF02357), EIK81529.1 (PF02357), EIK82549.1 (PF02357), EIK84444.1 (PF02357), EIK85100.1 (PF02357), EIK86721.1 (PF02357), EIK88094.1 (PF02357), EGL14144.1 (PF02357), EPI41528.1 (PF02357), EPI43643.1 (PF02357), EPI42647.1 (PF02357), EPI…	EEJ68726.1 (LACT00308), EEU28871.1 (LACT00308), EEX28728.1 (LACT00308), ZP_05549991.1 (LACT00308), ZP_06627084.1 (LACT00308), EKB70065.1 (LACT00308), EKB78107.1 (LACT00308), VBILacCri20165_1398 (LACT00308), ZP_07789687.1 (LACT00308), YP_003600830.1 (LACT00308)	10	10/10	NA
GVAG00252	33/33	PF00687 [Ribosomal protein L1p/L10e family]	EFH27463.1 (PF00687), EFH72141.1 (PF00687), EIK76449.1 (PF00687), EIK75466.1 (PF00687), EIK76063.1 (PF00687), EIK77337.1 (PF00687), EIK79503.1 (PF00687), EIK80499.1 (PF00687), EIK80419.1 (PF00687), EIK82547.1 (PF00687), EIK83171.1 (PF00687), EIK84659.1 (PF00687), EIK86719.1 (PF00687), EIK88092.1 (PF00687), EGL14203.1 (PF00687), EPI41315.1 (PF00687), EPI43689.1 (PF00687), EPI43355.1 (PF00687), EPI…	EEJ68728.1 (LACT00310), EEU28869.1 (LACT00310), EEX28726.1 (LACT00310), ZP_06627082.1 (LACT00310), EKB70063.1 (LACT00310), EKB78109.1 (LACT00310), VBILacCri20165_1400 (LACT00310), YP_003600832.1 (LACT00310), ZP_05549993.1 (LACT00310), ZP_07789685.1 (LACT00310)	10	10/10	NA
GVAG00253	33/33	PF03099 [Biotin/lipoate A/B protein ligase family]	EFH27471.1 (PF03099), EFH72148.1 (PF03099), EIK76452.1, EIK75463.1, EIK76066.1, EIK77343.1 (PF03099), EIK79509.1 (PF03099), EIK80502.1, EIK80416.1 (PF03099), EIK82539.1 (PF03099), EIK84445.1 (PF03099), EIK85099.1 (PF03099), EIK86714.1 (PF03099), EIK86951.1 (PF03099), EGL14200.1, EPI41527.1 (PF03099), EPI41571.1 (PF03099), EPI42270.1 (PF03099), EPI45888.1 (PF03099), EPI45810.1 (PF03099), EPI45927.…	ZP_06627947.1 (LACT02121), EKB60493.1 (LACT02121), EKB62431.1 (LACT02121), VBILacCri20165_1614 (LACT02121), ZP_07788790.1 (LACT02121)	5	5/10	NA
GVAG00254	33/33	PF02632 [BioY family]	EFH27474.1 (PF02632), EFH72149.1 (PF02632), EIK74267.1 (PF02632), EIK74621.1 (PF02632), EIK77874.1 (PF02632), EIK77344.1 (PF02632), EIK79510.1 (PF02632), EIK80715.1 (PF02632), EIK81681.1 (PF02632), EIK82538.1 (PF02632), EIK84446.1 (PF02632), EIK85098.1 (PF02632), EIK86713.1 (PF02632), EIK86952.1 (PF02632), EGL13241.1 (PF02632), EPI41109.1 (PF02632), EPI40812.1 (PF02632), EPI41882.1 (PF02632), EPI…	NA	0	0/10	NA
GVAG00255	33/33	PF00364 [Biotin-requiring enzyme]; PF13533 [Biotin-lipoyl like]; PF02222 [ATP-grasp domain]; PF00289 [Carbamoyl-phosphate synthase L chain]; PF13535 [ATP-grasp domain]; PF02785 [Biotin carboxylase C-terminal domain]; PF07478 [D-ala D-ala ligase C-terminus]; PF02786 [Carbamoyl-phosphate synthase L chain]	EFH27475.1 (PF02786,PF07478,PF02785,PF13535,PF00289,PF02222,PF13533,PF00364), EFH72150.1 (PF02786,PF07478,PF02785,PF13535,PF00289,PF02222,PF13533,PF00364), EIK74268.1 (PF02786,PF07478,PF02785,PF13535,PF00289,PF02222,PF13533,PF00364), EIK74622.1 (PF02786,PF07478,PF02785,PF13535,PF00289,PF02222,PF13533,PF00364), EIK77875.1 (PF02786,PF07478,PF02785,PF13535,PF00289,PF02222,PF13533,PF00364), EIK77345.…	ZP_06627951.1 (LACT02119), EKB60497.1 (LACT02119), EKB62427.1 (LACT02119), VBILacCri20165_1610 (LACT02119), ZP_07788792.1 (LACT02119), ZP_06626195.1 (LACT00934), ZP_05548986.1 (LACT00934), YP_003601841.1 (LACT00934), EKB65013.1 (LACT00934), EKB69449.1 (LACT00934), VBILacCri20165_0150 (LACT00934), ZP_07790078.1 (LACT00934), EEX29692.1 (LACT00934), EEJ69082.1 (LACT00934), EEU28221.1 (LACT00934), ZP…	20	10/10	NA
GVAG00256	33/33	PF01648 [4'-phosphopantetheinyl transferase superfamily]	EFH27482.1 (PF01648), EFH72154.1 (PF01648), EIK74274.1 (PF01648), EIK74627.1 (PF01648), EIK77881.1 (PF01648), EIK77351.1 (PF01648), EIK78576.1 (PF01648), EIK80710.1 (PF01648), EIK81677.1 (PF01648), EIK81828.1 (PF01648), EIK84450.1 (PF01648), EIK85094.1 (PF01648), EIK86709.1 (PF01648), EIK86957.1 (PF01648), EGL13172.1 (PF01648), EPI41589.1 (PF01648), EPI44507.1 (PF01648), EPI40702.1 (PF01648), EPI…	NA	0	0/10	NA
GVAG00257	33/33	PF01066 [CDP-alcohol phosphatidyltransferase]	EFH27555.1 (PF01066), EFH71804.1 (PF01066), EIK75592.1 (PF01066), EIK74973.1 (PF01066), EIK77108.1 (PF01066), EIK77502.1 (PF01066), EIK78392.1 (PF01066), EIK81113.1 (PF01066), EIK79977.1 (PF01066), EIK83509.1 (PF01066), EIK83919.1 (PF01066), EIK85028.1 (PF01066), EIK85447.1 (PF01066), EIK87139.1 (PF01066), EGL13676.1 (PF01066), EPI44541.1 (PF01066), EPI41233.1 (PF01066), EPI42195.1 (PF01066), EPI…	ZP_07789487.1 (LACT00506), EEJ70681.1 (LACT00506), EEU29480.1 (LACT00506), EEX30218.1 (LACT00506), ZP_06626263.1 (LACT00506), EKB69638.1 (LACT00506), EKB70609.1 (LACT00506), VBILacCri20165_0487 (LACT00506), YP_003601145.1 (LACT00506), ZP_05548224.1 (LACT00506)	10	10/10	NA
GVAG00258	33/33	PF10412 [Type IV secretion-system coupling protein DNA-binding domain]; PF09397 [Ftsk gamma domain]; PF01580 [FtsK/SpoIIIE family]; PF13491 [Domain of unknown function (DUF4117)]	EFH27556.1 (PF13491,PF01580,PF09397), EFH71805.1 (PF13491,PF01580,PF09397), EIK75591.1 (PF13491,PF01580,PF09397), EIK74972.1 (PF13491,PF01580,PF09397), EIK77107.1 (PF13491,PF01580,PF09397), EIK77501.1 (PF13491,PF01580,PF09397), EIK78393.1 (PF13491,PF01580,PF09397), EIK81114.1 (PF13491,PF01580,PF09397), EIK79978.1 (PF13491,PF01580,PF09397), EIK83508.1 (PF13491,PF01580,PF09397), EIK83918.1 (PF13491…	ZP_05548219.1 (LACT00501), EEJ70676.1 (LACT00501), EEU29485.1 (LACT00501), EEX30213.1 (LACT00501), ZP_06626258.1 (LACT00501), EKB69643.1 (LACT00501), EKB70614.1 (LACT00501), VBILacCri20165_0482 (LACT00501), ZP_07789492.1 (LACT00501), YP_003601140.1 (LACT00501)	10	10/10	NA
GVAG00259	33/33	PF02222 [ATP-grasp domain]; PF13535 [ATP-grasp domain]; PF07478 [D-ala D-ala ligase C-terminus]; PF02786 [Carbamoyl-phosphate synthase L chain]	EFH27562.1 (PF02786,PF07478,PF13535,PF02222), EFH71806.1 (PF02786,PF07478,PF13535,PF02222), EIK75590.1 (PF02786,PF07478,PF13535,PF02222), EIK74971.1 (PF02786,PF07478,PF13535,PF02222), EIK77106.1 (PF02786,PF07478,PF13535,PF02222), EIK77496.1 (PF02786,PF07478,PF13535,PF02222), EIK78398.1 (PF02786,PF07478,PF13535,PF02222), EIK81115.1 (PF02786,PF07478,PF13535,PF02222), EIK79979.1 (PF02786,PF07478,PF1…	YP_003601841.1 (LACT00934), ZP_06626195.1 (LACT00934), ZP_05548986.1 (LACT00934), EEX29692.1 (LACT00934), EEJ69082.1 (LACT00934), EEU28221.1 (LACT00934), EKB65013.1 (LACT00934), EKB69449.1 (LACT00934), VBILacCri20165_0150 (LACT00934), ZP_07790078.1 (LACT00934), ZP_06627951.1 (LACT02119), EKB60497.1 (LACT02119), EKB62427.1 (LACT02119), VBILacCri20165_1610 (LACT02119), ZP_07788792.1 (LACT02119), YP…	16	10/10	NA
GVAG00260	33/33	PF02769 [AIR synthase related protein]; PF13507 [CobB/CobQ-like glutamine amidotransferase domain]; PF00586 [AIR synthase related protein]	EFH27564.1 (PF00586,PF13507,PF02769), EFH71808.1 (PF00586,PF13507,PF02769), EIK75588.1 (PF00586,PF13507,PF02769), EIK74969.1 (PF00586,PF13507,PF02769), EIK77104.1 (PF00586,PF13507,PF02769), EIK77494.1 (PF00586,PF13507,PF02769), EIK78400.1 (PF00586,PF13507,PF02769), EIK81116.1 (PF00586,PF13507,PF02769), EIK79981.1 (PF00586,PF13507,PF02769), EIK83505.1 (PF00586,PF13507,PF02769), EIK83915.1 (PF00586…	NA	0	0/10	NA
GVAG00261	33/33	PF13230 [Glutamine amidotransferases class-II]; PF00310 [Glutamine amidotransferases class-II]; PF13537 [Glutamine amidotransferase domain]; PF13522 [Glutamine amidotransferase domain]; PF00156 [Phosphoribosyl transferase domain]	EFH27565.1 (PF00156,PF13522,PF13537,PF00310,PF13230), EFH71809.1 (PF00156,PF13522,PF13537,PF00310,PF13230), EIK75587.1 (PF00156,PF13522,PF13537,PF00310,PF13230), EIK74968.1 (PF00156,PF13522,PF13537,PF00310,PF13230), EIK77103.1 (PF00156,PF13522,PF13537,PF00310,PF13230), EIK77493.1 (PF00156,PF13522,PF13537,PF00310,PF13230), EIK78401.1 (PF00156,PF13522,PF13537,PF00310,PF13230), EIK81117.1 (PF00156,P…	YP_003600937.1 (LACT00379), EEJ70862.1 (LACT00379), EEU27634.1 (LACT00379), EKB68041.1 (LACT00379), EKB69972.1 (LACT00379), VBILacCri20165_1714 (LACT00379), ZP_07791617.1 (LACT00379), ZP_06626586.1 (LACT00379), EEX29122.1 (LACT00379), ZP_05550229.1 (LACT00379), YP_003600625.1 (LACT00183), EEJ70010.1 (LACT00183), EEU29073.1 (LACT00183), ZP_06627553.1 (LACT00183), VBILacCri20165_0778 (LACT00183), Z…	30	10/10	NA
GVAG00262	33/33	PF02769 [AIR synthase related protein]; PF00586 [AIR synthase related protein]	EFH27566.1 (PF00586,PF02769), EFH71810.1 (PF00586,PF02769), EIK75586.1 (PF00586,PF02769), EIK74967.1 (PF00586,PF02769), EIK77102.1 (PF00586,PF02769), EIK77492.1 (PF00586,PF02769), EIK78402.1 (PF00586,PF02769), EIK81118.1 (PF00586,PF02769), EIK79983.1 (PF00586,PF02769), EIK83503.1 (PF00586,PF02769), EIK83913.1 (PF00586,PF02769), EIK85034.1 (PF00586,PF02769), EIK85453.1 (PF00586,PF02769), EIK87145.…	NA	0	0/10	NA
GVAG00263	33/33	PF02222 [ATP-grasp domain]; PF13535 [ATP-grasp domain]; PF02844 [Phosphoribosylglycinamide synthetase]; PF02843 [Phosphoribosylglycinamide synthetase]; PF02655 [ATP-grasp domain]; PF02786 [Carbamoyl-phosphate synthase L chain]; PF01071 [Phosphoribosylglycinamide synthetase]	EFH27567.1 (PF01071,PF02786,PF02655,PF02843,PF02844,PF13535,PF02222), EFH71811.1 (PF01071,PF02786,PF02655,PF02843,PF02844,PF13535,PF02222), EIK75585.1 (PF01071,PF02786,PF02655,PF02843,PF02844,PF13535,PF02222), EIK74966.1 (PF01071,PF02786,PF02655,PF02843,PF02844,PF13535,PF02222), EIK77101.1 (PF01071,PF02786,PF02655,PF02843,PF02844,PF13535,PF02222), EIK77491.1 (PF01071,PF02786,PF02843,PF02844,PF135…	EEU28090.1 (LACT02046), EEX28541.1 (LACT02046), ZP_05549147.1 (LACT02046), EEJ69814.1 (LACT02046), ZP_06626230.1 (LACT02046), ZP_06627951.1 (LACT02119), EKB60497.1 (LACT02119), EKB62427.1 (LACT02119), VBILacCri20165_1610 (LACT02119), ZP_07788792.1 (LACT02119)	10	9/10	NA
GVAG00264	33/33	PF00884 [Sulfatase]	EFH27568.1 (PF00884), EFH71812.1 (PF00884), EIK75584.1 (PF00884), EIK74965.1 (PF00884), EIK77100.1 (PF00884), EIK77490.1 (PF00884), EIK78404.1 (PF00884), EIK81120.1 (PF00884), EIK79985.1 (PF00884), EIK83501.1 (PF00884), EIK83911.1 (PF00884), EIK85036.1 (PF00884), EIK85455.1 (PF00884), EIK87147.1 (PF00884), EGL13658.1 (PF00884), EPI44532.1 (PF00884), EPI43762.1 (PF00884), EPI44680.1 (PF00884), EPI…	ZP_07791747.1 (LACT00211), EEU29036.1 (LACT00211), EEX29093.1 (LACT00211), EEJ69989.1 (LACT00211), VBILacCri20165_1837 (LACT00211), ZP_06626408.1 (LACT00211), EKB61503.1 (LACT00211), EKB81732.1 (LACT00211), YP_003600666.1 (LACT00211), ZP_05549811.1 (LACT00211), VBILacCri20165_2102 (LACT00370), EEJ68879.1 (LACT00370), EEU27493.1 (LACT00370), EEX28343.1 (LACT00370), ZP_06627975.1 (LACT00370), EKB65…	30	10/10	NA
GVAG00265	33/33	PF00756 [Putative esterase]	EFH27570.1 (PF00756), EFH71814.1 (PF00756), EIK75583.1 (PF00756), EIK74963.1 (PF00756), EIK77098.1 (PF00756), EIK77489.1 (PF00756), EIK78405.1 (PF00756), EIK81121.1 (PF00756), EIK79987.1 (PF00756), EIK83499.1 (PF00756), EIK83910.1 (PF00756), EIK85037.1 (PF00756), EIK85456.1 (PF00756), EIK87149.1 (PF00756), EGL13890.1 (PF00756), EPI44531.1 (PF00756), EPI43763.1 (PF00756), EPI44681.1 (PF00756), EPI…	EEX28432.1 (LACT01998), ZP_06625945.1 (LACT01998), EKB65089.1 (LACT01998), EKB75531.1 (LACT01998), VBILacCri20165_1751 (LACT01998), ZP_07789845.1 (LACT01998)	6	6/10	NA
GVAG00266	33/33	PF09924 [Uncharacterized conserved protein (DUF2156)]	EFH27571.1 (PF09924), EFH71815.1 (PF09924), EIK75582.1 (PF09924), EIK74962.1 (PF09924), EIK77097.1 (PF09924), EIK77488.1 (PF09924), EIK78406.1 (PF09924), EIK81122.1 (PF09924), EIK79988.1 (PF09924), EIK83498.1 (PF09924), EIK83909.1 (PF09924), EIK85038.1 (PF09924), EIK85457.1 (PF09924), EIK87150.1 (PF09924), EGL13795.1 (PF09924), EPI44530.1 (PF09924), EPI43764.1 (PF09924), EPI44682.1 (PF09924), EPI…	NA	0	0/10	NA
GVAG00267	33/33	PF00731 [AIR carboxylase]	EFH27572.1 (PF00731), EFH71816.1 (PF00731), EIK75579.1 (PF00731), EIK74959.1 (PF00731), EIK77094.1 (PF00731), EIK77487.1 (PF00731), EIK78407.1 (PF00731), EIK81125.1 (PF00731), EIK79991.1 (PF00731), EIK83497.1 (PF00731), EIK83885.1 (PF00731), EIK85063.1 (PF00731), EIK85458.1 (PF00731), EIK87151.1 (PF00731), EGL13972.1 (PF00731), EPI43168.1 (PF00731), EPI43765.1 (PF00731), EPI44683.1 (PF00731), EPI…	NA	0	0/10	NA
GVAG00268	33/33	PF02222 [ATP-grasp domain]; PF13535 [ATP-grasp domain]; PF08443 [RimK-like ATP-grasp domain]; PF01071 [Phosphoribosylglycinamide synthetase]	EFH27573.1 (PF13535,PF02222), EFH71817.1 (PF13535,PF02222), EIK75580.1 (PF13535,PF02222), EIK74960.1 (PF08443,PF13535,PF02222), EIK77095.1 (PF13535,PF02222), EIK77486.1 (PF13535,PF02222), EIK78408.1 (PF13535,PF02222), EIK81124.1 (PF13535,PF02222), EIK79990.1 (PF13535,PF02222), EIK83496.1 (PF13535,PF02222), EIK83886.1 (PF01071,PF08443,PF13535,PF02222), EIK85062.1 (PF08443,PF13535,PF02222), EIK8545…	NA	0	0/10	NA
GVAG00269	33/33	PF01475 [Ferric uptake regulator family]	EFH27574.1 (PF01475), EFH71818.1 (PF01475), EIK75581.1 (PF01475), EIK74961.1 (PF01475), EIK77096.1 (PF01475), EIK77485.1 (PF01475), EIK78409.1 (PF01475), EIK81123.1 (PF01475), EIK79989.1 (PF01475), EIK83495.1 (PF01475), EIK83887.1 (PF01475), EIK85061.1 (PF01475), EIK85460.1 (PF01475), EIK87153.1 (PF01475), EGL13686.1 (PF01475), EPI43166.1 (PF01475), EPI43767.1 (PF01475), EPI44685.1 (PF01475), EPI…	NA	0	0/10	FUR-family transcriptional regulator
GVAG00270	33/33	PF03600 [Citrate transporter]	EFH27575.1 (PF03600), EFH71819.1 (PF03600), EIK75568.1 (PF03600), EIK74948.1 (PF03600), EIK77084.1 (PF03600), EIK77484.1 (PF03600), EIK78410.1 (PF03600), EIK81135.1 (PF03600), EIK80001.1 (PF03600), EIK83490.1 (PF03600), EIK83875.1 (PF03600), EIK85073.1 (PF03600), EIK85465.1 (PF03600), EIK87158.1 (PF03600), EGL13754.1 (PF03600), EPI43928.1 (PF03600), EPI41524.1 (PF03600), EPI41639.1 (PF03600), EPI…	ZP_05549727.1 (LACT00141), YP_003600559.1 (LACT00141), EKB60602.1 (LACT00141), EKB81961.1 (LACT00141), VBILacCri20165_0720 (LACT00141), ZP_07788754.1 (LACT00141), EEJ69004.1 (LACT00141), EEU29123.1 (LACT00141), ZP_06627132.1 (LACT00141), EEX28584.1 (LACT00141)	10	10/10	NA
GVAG00271	33/33	PF02775 [Thiamine pyrophosphate enzyme]; PF00205 [Thiamine pyrophosphate enzyme]; PF02776 [Thiamine pyrophosphate enzyme]	EFH27576.1 (PF02776,PF00205,PF02775), EFH71820.1 (PF02776,PF00205,PF02775), EIK75567.1 (PF02776,PF00205,PF02775), EIK74947.1 (PF02776,PF00205,PF02775), EIK77083.1 (PF02776,PF00205,PF02775), EIK77483.1 (PF02776,PF00205,PF02775), EIK78411.1 (PF02776,PF00205,PF02775), EIK81136.1 (PF02776,PF00205,PF02775), EIK80002.1 (PF02776,PF00205,PF02775), EIK83489.1 (PF02776,PF00205,PF02775), EIK83874.1 (PF02776…	EEJ69639.1 (LACT01246), ZP_06626921.1 (LACT01246), EEX30163.1 (LACT01246), EKB60011.1 (LACT01246), EKB62752.1 (LACT01246), VBILacCri20165_1534 (LACT01246), ZP_05549324.1 (LACT01246), ZP_07791361.1 (LACT01246), EEU28713.1 (LACT01246), YP_003602491.1 (LACT01246), EEJ70234.1 (LACT01615), EEX28696.1 (LACT01615), ZP_05550024.1 (LACT01615), ZP_06626073.1 (LACT01615), EEU28837.1 (LACT01615), EKB70031.1 …	19	10/10	NA
GVAG00272	33/33	PF10410 [DnaB-helicase binding domain of primase]; PF01807 [CHC2 zinc finger]; PF13155 [Toprim-like]; PF13662 [Toprim domain]; PF08275 [DNA primase catalytic core]; PF01751 [Toprim domain]	EFH27577.1 (PF01751,PF08275,PF13662,PF01807,PF10410), EFH71821.1 (PF01751,PF08275,PF13662,PF01807,PF10410), EIK75552.1 (PF01751,PF08275,PF13662,PF01807,PF10410), EIK74935.1 (PF01751,PF08275,PF13662,PF01807,PF10410), EIK77069.1 (PF01751,PF08275,PF13662,PF01807,PF10410), EIK77482.1 (PF01751,PF08275,PF13662,PF01807,PF10410), EIK78412.1 (PF01751,PF08275,PF13662,PF01807,PF10410), EIK81149.1 (PF01751,P…	ZP_05548772.1 (LACT00856), EEJ69310.1 (LACT00856), EEX29922.1 (LACT00856), ZP_06626220.1 (LACT00856), EKB65162.1 (LACT00856), EKB67332.1 (LACT00856), VBILacCri20165_1006 (LACT00856), ZP_07789919.1 (LACT00856), EEU27749.1 (LACT00856), YP_003601669.1 (LACT00856)	10	10/10	NA
GVAG00273	33/33	PF13286 [Phosphohydrolase-associated domain]; PF01966 [HD domain]	EFH27583.1 (PF01966,PF13286), EFH71822.1 (PF01966,PF13286), EIK75551.1 (PF01966,PF13286), EIK74934.1 (PF01966,PF13286), EIK77068.1 (PF01966,PF13286), EIK77479.1 (PF01966,PF13286), EIK78415.1 (PF01966,PF13286), EIK81150.1 (PF01966,PF13286), EIK80015.1 (PF01966,PF13286), EIK83787.1 (PF01966,PF13286), EIK83870.1 (PF01966,PF13286), EIK85078.1 (PF01966,PF13286), EIK85470.1 (PF01966,PF13286), EIK87162.…	NA	0	0/10	NA
GVAG00274	33/33	PF00842 [Alanine racemase]; PF01168 [Alanine racemase]	EFH27584.1 (PF01168,PF00842), EFH71823.1 (PF01168,PF00842), EIK75550.1 (PF01168,PF00842), EIK74933.1 (PF01168,PF00842), EIK77067.1 (PF01168,PF00842), EIK77478.1 (PF01168,PF00842), EIK78416.1 (PF01168,PF00842), EIK81151.1 (PF01168,PF00842), EIK80016.1 (PF01168,PF00842), EIK83786.1 (PF01168,PF00842), EIK83869.1 (PF01168,PF00842), EIK85079.1 (PF01168,PF00842), EIK85471.1 (PF01168,PF00842), EIK87163.…	EEU28970.1 (LACT00267), EEX29029.1 (LACT00267), EKB61587.1 (LACT00267), EKB79276.1 (LACT00267), VBILacCri20165_1297 (LACT00267), YP_003600744.1 (LACT00267), ZP_05549892.1 (LACT00267), ZP_07790146.1 (LACT00267), ZP_06626424.1 (LACT00267), EEJ69606.1 (LACT00267)	10	10/10	NA
GVAG00275	33/33	PF13523 [Acetyltransferase (GNAT) domain]	EFH27585.1 (PF13523), EFH71824.1 (PF13523), EIK75549.1 (PF13523), EIK74932.1 (PF13523), EIK77066.1 (PF13523), EIK77477.1 (PF13523), EIK78417.1 (PF13523), EIK81152.1 (PF13523), EIK80017.1 (PF13523), EIK83785.1 (PF13523), EIK83868.1 (PF13523), EIK85080.1 (PF13523), EIK85472.1 (PF13523), EIK87164.1 (PF13523), EGL13793.1 (PF13523), EPI41925.1 (PF13523), EPI42772.1 (PF13523), EPI40753.1 (PF13523), EPI…	YP_003600706.1 (LACT00243), EEJ69926.1 (LACT00243), EEU28996.1 (LACT00243), ZP_06627926.1 (LACT00243), VBILacCri20165_1268 (LACT00243), ZP_05549854.1 (LACT00243), ZP_07790115.1 (LACT00243), EEX29054.1 (LACT00243), EKB61461.1 (LACT00243), EKB80660.1 (LACT00243)	10	10/10	NA
GVAG00276	33/33	PF02664 [S-Ribosylhomocysteinase (LuxS)]	EFH27586.1 (PF02664), EFH71825.1 (PF02664), EIK75548.1 (PF02664), EIK74931.1 (PF02664), EIK77065.1 (PF02664), EIK77476.1 (PF02664), EIK78418.1 (PF02664), EIK81153.1 (PF02664), EIK80018.1 (PF02664), EIK83784.1 (PF02664), EIK83867.1 (PF02664), EIK85081.1 (PF02664), EIK85473.1 (PF02664), EIK87165.1 (PF02664), EGL13749.1 (PF02664), EPI41924.1 (PF02664), EPI42773.1 (PF02664), EPI40752.1 (PF02664), EPI…	EKB62264.1 (LACT01541), EKB71670.1 (LACT01541), VBILacCri20165_0858 (LACT01541), ZP_07788616.1 (LACT01541), EEJ69740.1 (LACT01541), EEU27734.1 (LACT01541), EEX28757.1 (LACT01541), YP_003602271.1 (LACT01541), ZP_05549543.1 (LACT01541)	9	9/10	NA
GVAG00277	33/33	PF00528 [Binding-protein-dependent transport system inner membrane component]	EFH27588.1 (PF00528), EFH71827.1 (PF00528), EIK75546.1 (PF00528), EIK74929.1 (PF00528), EIK77063.1 (PF00528), EIK77474.1 (PF00528), EIK78420.1 (PF00528), EIK81155.1 (PF00528), EIK80020.1 (PF00528), EIK83782.1 (PF00528), EIK83865.1 (PF00528), EIK85083.1 (PF00528), EIK85475.1 (PF00528), EIK87167.1 (PF00528), EGL13777.1 (PF00528), EPI41922.1 (PF00528), EPI42775.1 (PF00528), EPI40750.1 (PF00528), EPI…	EKB64897.1 (LACT01442), EKB69504.1 (LACT01442), VBILacCri20165_0094 (LACT01442), ZP_06626402.1 (LACT01442), ZP_05548868.1 (LACT01442), EEJ69114.1 (LACT01442), EEU28277.1 (LACT01442), EEX29499.1 (LACT01442), ZP_06627483.1 (LACT00219), EEJ69970.1 (LACT00219), EEU29025.1 (LACT00219), EEX29083.1 (LACT00219), EKB61491.1 (LACT00219), EKB81613.1 (LACT00219), VBILacCri20165_1827 (LACT00219), YP_003600676…	29	10/10	NA
GVAG00278	33/33	PF00528 [Binding-protein-dependent transport system inner membrane component]	EFH27589.1 (PF00528), EFH71828.1 (PF00528), EIK75545.1 (PF00528), EIK74928.1 (PF00528), EIK77062.1 (PF00528), EIK77473.1 (PF00528), EIK78421.1 (PF00528), EIK81156.1 (PF00528), EIK80021.1 (PF00528), EIK83781.1 (PF00528), EIK83864.1 (PF00528), EIK85084.1 (PF00528), EIK85476.1 (PF00528), EIK87168.1 (PF00528), EGL13940.1 (PF00528), EPI41921.1 (PF00528), EPI42776.1 (PF00528), EPI40749.1 (PF00528), EPI…	EKB64898.1 (LACT00913), EKB69503.1 (LACT00913), VBILacCri20165_0095 (LACT00913), EEJ69115.1 (LACT00913), EEU28276.1 (LACT00913), EEX29500.1 (LACT00913), ZP_06626401.1 (LACT00913), ZP_05548869.1 (LACT00913), YP_003601785.1 (LACT00913), EEJ69969.1 (LACT00218), EEU29026.1 (LACT00218), EEX29084.1 (LACT00218), ZP_06627484.1 (LACT00218), EKB61492.1 (LACT00218), EKB81612.1 (LACT00218), VBILacCri20165_18…	20	10/10	NA
GVAG00279	33/33	PF00496 [Bacterial extracellular solute-binding proteins]	EFH27592.1 (PF00496), EFH71829.1 (PF00496), EIK75544.1 (PF00496), EIK74927.1 (PF00496), EIK77061.1 (PF00496), EIK77472.1 (PF00496), EIK78422.1 (PF00496), EIK81157.1 (PF00496), EIK80023.1 (PF00496), EIK83780.1 (PF00496), EIK83863.1 (PF00496), EIK85085.1 (PF00496), EIK85477.1 (PF00496), EIK87169.1 (PF00496), EGL13716.1 (PF00496), EPI41920.1 (PF00496), EPI42777.1 (PF00496), EPI40748.1 (PF00496), EPI…	EKB65109.1 (LACT02403), EKB75549.1 (LACT02403), VBILacCri20165_1733 (LACT02403), ZP_05549049.1 (LACT01612), EEJ70175.1 (LACT01612), EEU28001.1 (LACT01612), EEX28861.1 (LACT01612), ZP_06627518.1 (LACT01612), EKB62958.1 (LACT01612), EKB72236.1 (LACT01612), VBILacCri20165_0249 (LACT01612), EEX29086.1 (LACT00216), EEU29029.1 (LACT00216), ZP_06627486.1 (LACT00216), EKB61495.1 (LACT00216), EKB81610.1 (…	81	10/10	NA
GVAG00280	32/33	PF08352 [Oligopeptide/dipeptide transporter]; PF00005 [ABC transporter]	EFH27684.1 (PF00005,PF08352), EFH71643.1 (PF00005,PF08352), EIK75809.1 (PF00005,PF08352), EIK74765.1 (PF00005,PF08352), EIK76920.1 (PF00005,PF08352), EIK79346.1 (PF00005,PF08352), EIK80603.1 (PF00005,PF08352), EIK81854.1 (PF00005,PF08352), EIK82323.1 (PF00005,PF08352), EIK82887.1 (PF00005,PF08352), EIK86244.1 (PF00005,PF08352), EIK85796.1 (PF00005,PF08352), EIK87681.1 (PF00005,PF08352), EGL14612.…	EEJ69972.1 (LACT00221), EEU29023.1 (LACT00221), EEX29081.1 (LACT00221), ZP_06627481.1 (LACT00221), EKB61489.1 (LACT00221), EKB81615.1 (LACT00221), VBILacCri20165_1825 (LACT00221), YP_003600678.1 (LACT00221), ZP_05549823.1 (LACT00221), ZP_07790090.1 (LACT00221), ZP_06627482.1 (LACT00220), YP_003600677.1 (LACT00220), EEJ69971.1 (LACT00220), EEU29024.1 (LACT00220), VBILacCri20165_1826 (LACT00220), Z…	652	10/10	NA
GVAG00281	32/33	PF02558 [Ketopantoate reductase PanE/ApbA]; PF02826 [D-isomer specific 2-hydroxyacid dehydrogenase]; PF03807 [NADP oxidoreductase coenzyme F420-dependent]; PF03446 [NAD binding domain of 6-phosphogluconate dehydrogenase]; PF02153 [Prephenate dehydrogenase]	EFH27690.1 (PF02153,PF03446,PF03807,PF02826,PF02558), EFH71649.1 (PF02153,PF03446,PF03807,PF02826,PF02558), EIK75844.1 (PF02153,PF03446,PF03807,PF02826), EIK74725.1 (PF02153,PF03446,PF03807,PF02826), EIK76883.1 (PF02153,PF03446,PF03807,PF02826), EIK79340.1 (PF02153,PF03446,PF03807,PF02826,PF02558), EIK80636.1 (PF02153,PF03446,PF03807,PF02826), EIK80576.1 (PF02153,PF03446,PF03807,PF02826), EIK8232…	NA	0	0/10	NA
GVAG00282	32/33	PF11238 [Protein of unknown function (DUF3039)]	EFH27837.1 (PF11238), EFH71591.1 (PF11238), EIK75861.1 (PF11238), EIK74709.1 (PF11238), EIK76867.1 (PF11238), EIK79049.1 (PF11238), EIK80652.1 (PF11238), EIK80560.1 (PF11238), EIK83341.1 (PF11238), EIK82829.1 (PF11238), EIK86306.1 (PF11238), EIK84847.1 (PF11238), EIK87411.1 (PF11238), EGL14551.1 (PF11238), EPI41493.1 (PF11238), EPI40972.1 (PF11238), EPI44228.1 (PF11238), EPI46084.1 (PF11238), EPI…	NA	0	0/10	NA
GVAG00283	32/33	NA	EFH27922.1, EFH71362.1, EIK74201.1, EIK74556.1, EIK78291.1, EIK79131.1, EIK79584.1, EIK81440.1, EIK82524.1, EIK83193.1, EIK84639.1, EIK86593.1, EIK87987.1, EGL13164.1, EPI43588.1, EPI44003.1, EPI44865.1, EPI47314.1, EPI46949.1, EPI48908.1, EPI59762.1, EPI60431.1, EPI58924.1, EPI49600.1, EPI50347.1, EPI52711.1, EPI53706.1, EPI57458.1, EPI55948.1, ADB14054.1, ADP39374.1, AEF31909.1, EIK81439.1	NA	0	0/10	NA
GVAG00284	32/33	PF08264 [Anticodon-binding domain of tRNA]; PF00133 [tRNA synthetases class I (I]; PF09334 [tRNA synthetases class I (M)]	EFH27976.1 (PF09334,PF00133,PF08264), EFH71410.1 (PF09334,PF00133,PF08264), EIK74179.1 (PF09334,PF00133,PF08264), EIK74529.1 (PF09334,PF00133,PF08264), EIK78318.1 (PF09334,PF00133,PF08264), EIK79181.1 (PF09334,PF00133,PF08264), EIK79562.1 (PF09334,PF00133,PF08264), EIK81462.1 (PF09334,PF00133,PF08264), EIK81761.1 (PF09334,PF00133,PF08264), EIK83138.1 (PF09334,PF00133,PF08264), EIK84692.1 (PF09334…	YP_003601285.1 (LACT00611), EEX30351.1 (LACT00611), ZP_06627685.1 (LACT00611), EKB69818.1 (LACT00611), EKB71008.1 (LACT00611), VBILacCri20165_0624 (LACT00611), ZP_05548358.1 (LACT00611), ZP_07789358.1 (LACT00611), EEJ70610.1 (LACT00611), EEU29282.1 (LACT00611), EEU29259.1 (LACT00632), EEX30374.1 (LACT00632), EEJ70633.1 (LACT00632), ZP_06627708.1 (LACT00632), EKB69794.1 (LACT00632), EKB70985.1 (LA…	40	10/10	NA
GVAG00285	32/33	PF01168 [Alanine racemase]	EFH28088.1 (PF01168), EFH71517.1 (PF01168), EIK74071.1 (PF01168), EIK74426.1 (PF01168), EIK77986.1 (PF01168), EIK78586.1 (PF01168), EIK81342.1 (PF01168), EIK82108.1 (PF01168), EIK84129.1 (PF01168), EIK83078.1 (PF01168), EIK86761.1 (PF01168), EIK86436.1 (PF01168), EIK87510.1 (PF01168), EGL14770.1 (PF01168), EPI41775.1 (PF01168), EPI43809.1 (PF01168), EPI43782.1 (PF01168), EPI47055.1 (PF01168), EPI…	NA	0	0/10	NA
GVAG00286	33/33	PF01966 [HD domain]	EFH28115.1 (PF01966), EFH72211.1 (PF01966), EIK75982.1 (PF01966), EIK75693.1 (PF01966), EIK76537.1 (PF01966), EIK77857.1 (PF01966), EIK79695.1 (PF01966), EIK78941.1 (PF01966), EIK81579.1 (PF01966), EIK81959.1 (PF01966), EIK82580.1 (PF01966), EIK86911.1 (PF01966), EIK85845.1 (PF01966), EIK87250.1 (PF01966), EGL13474.1 (PF01966), EPI42103.1 (PF01966), EPI42348.1 (PF01966), EPI42745.1 (PF01966), EPI…	NA	0	0/10	NA
GVAG00287	33/33	PF02705 [K+ potassium transporter]	EFH28116.1 (PF02705), EFH72212.1 (PF02705), EIK75983.1 (PF02705), EIK75692.1 (PF02705), EIK76536.1 (PF02705), EIK77856.1 (PF02705), EIK79694.1 (PF02705), EIK78940.1 (PF02705), EIK81580.1 (PF02705), EIK81960.1 (PF02705), EIK82579.1 (PF02705), EIK86912.1 (PF02705), EIK85846.1 (PF02705), EIK87249.1 (PF02705), EGL13471.1 (PF02705), EPI42102.1 (PF02705), EPI42347.1 (PF02705), EPI42744.1 (PF02705), EPI…	YP_003601069.1 (LACT00014), EEU29546.1 (LACT00014), ZP_06627282.1 (LACT00014), EEJ70724.1 (LACT00014), EEX29229.1 (LACT00014), EKB69547.1 (LACT00014), ZP_05550102.1 (LACT00014), VBILacCri20165_0414 (LACT00014), EKB70682.1 (LACT00014), EKB61537.1 (LACT00014), EKB81755.1 (LACT00014), VBILacCri20165_0786 (LACT00014), ZP_07788691.1 (LACT00014), YP_003600633.1 (LACT00014), ZP_06627545.1 (LACT00014), E…	20	10/10	NA
GVAG00288	33/33	PF01026 [TatD related DNase]	EFH28117.1 (PF01026), EFH72213.1 (PF01026), EIK75984.1 (PF01026), EIK75691.1 (PF01026), EIK76535.1 (PF01026), EIK77855.1 (PF01026), EIK79693.1 (PF01026), EIK78939.1 (PF01026), EIK81581.1 (PF01026), EIK81961.1 (PF01026), EIK82578.1 (PF01026), EIK86913.1 (PF01026), EIK85847.1 (PF01026), EIK87248.1 (PF01026), EGL13499.1 (PF01026), EPI42101.1 (PF01026), EPI42346.1 (PF01026), EPI42743.1 (PF01026), EPI…	EEJ69954.1 (LACT00230), EEU29012.1 (LACT00230), EEX29070.1 (LACT00230), ZP_06627469.1 (LACT00230), EKB61477.1 (LACT00230), EKB80759.1 (LACT00230), ZP_05549835.1 (LACT00230), ZP_07790100.1 (LACT00230), VBILacCri20165_1250 (LACT00230), YP_003600689.1 (LACT00230)	10	10/10	NA
GVAG00289	33/33	PF00664 [ABC transporter transmembrane region]; PF00005 [ABC transporter]	EFH28119.1 (PF00005,PF00664), EFH72215.1 (PF00005,PF00664), EIK75986.1 (PF00005,PF00664), EIK75689.1 (PF00005,PF00664), EIK76534.1 (PF00005,PF00664), EIK77853.1 (PF00005,PF00664), EIK79691.1 (PF00005,PF00664), EIK78937.1 (PF00005,PF00664), EIK81583.1 (PF00005,PF00664), EIK81963.1 (PF00005,PF00664), EIK82576.1 (PF00005,PF00664), EIK86915.1 (PF00005,PF00664), EIK85849.1 (PF00005,PF00664), EIK87246.…	YP_003601763.1 (LACT01426), ZP_05548845.1 (LACT01426), EEJ69195.1 (LACT01426), EEU28303.1 (LACT01426), EEX29472.1 (LACT01426), ZP_06627205.1 (LACT01426), EKB64871.1 (LACT01426), VBILacCri20165_0068 (LACT01426), YP_003602318.1 (LACT01543), ZP_05549501.1 (LACT01544), EEX29213.1 (LACT01351), YP_003602317.1 (LACT01133), VBILacCri20165_0819 (LACT01133), EKB62381.1 (LACT01133), EKB71698.1 (LACT01133), …	683	10/10	NA
GVAG00290	33/33	PF00496 [Bacterial extracellular solute-binding proteins]	EFH28120.1 (PF00496), EFH72216.1 (PF00496), EIK75987.1 (PF00496), EIK75688.1 (PF00496), EIK76533.1 (PF00496), EIK77852.1 (PF00496), EIK79690.1 (PF00496), EIK78936.1 (PF00496), EIK81584.1 (PF00496), EIK81964.1 (PF00496), EIK82575.1 (PF00496), EIK86916.1 (PF00496), EIK85850.1 (PF00496), EIK87245.1 (PF00496), EGL13446.1 (PF00496), EPI42097.1 (PF00496), EPI42343.1 (PF00496), EPI42739.1 (PF00496), EPI…	EEU28278.1 (EEU28278.1), ZP_06627181.1 (LACT00008), EKB64894.1 (LACT00008), EKB69507.1 (LACT00008), VBILacCri20165_0091 (LACT00008), ZP_05548867.1 (LACT00008), ZP_05549265.1 (LACT00008), EEJ69876.1 (LACT00008), ZP_06627758.1 (LACT00008), EKB60527.1 (LACT00008), EKB62589.1 (LACT00008), EEX28524.1 (LACT00008), EEU28768.1 (LACT00008), VBILacCri20165_1582 (LACT00008), YP_003600505.1 (LACT00008), EEJ6…	57	10/10	NA
GVAG00291	33/33	PF08352 [Oligopeptide/dipeptide transporter]; PF13304 [AAA domain]; PF00005 [ABC transporter]	EFH28121.1 (PF00005,PF13304,PF08352), EFH72217.1 (PF00005,PF13304,PF08352), EIK75988.1 (PF00005,PF13304,PF08352), EIK75687.1 (PF00005,PF13304,PF08352), EIK76532.1 (PF00005,PF13304,PF08352), EIK77851.1 (PF00005,PF13304,PF08352), EIK79689.1 (PF00005,PF13304,PF08352), EIK78935.1 (PF00005,PF13304,PF08352), EIK81585.1 (PF00005,PF13304,PF08352), EIK81965.1 (PF00005,PF13304,PF08352), EIK82574.1 (PF00005…	YP_003600677.1 (LACT00220), ZP_06627482.1 (LACT00220), EEJ69971.1 (LACT00220), EEU29024.1 (LACT00220), VBILacCri20165_1826 (LACT00220), ZP_05549822.1 (LACT00220), ZP_07790089.1 (LACT00220), EEX29082.1 (LACT00220), EKB61490.1 (LACT00220), EKB81614.1 (LACT00220), EEJ69972.1 (LACT00221), EEU29023.1 (LACT00221), EEX29081.1 (LACT00221), ZP_06627481.1 (LACT00221), EKB61489.1 (LACT00221), EKB81615.1 (LA…	659	10/10	NA
GVAG00292	33/33	PF12911 [N-terminal TM domain of oligopeptide transport permease C]; PF00528 [Binding-protein-dependent transport system inner membrane component]	EFH28122.1 (PF00528,PF12911), EFH72218.1 (PF00528,PF12911), EIK75989.1 (PF00528,PF12911), EIK75686.1 (PF00528,PF12911), EIK76531.1 (PF00528,PF12911), EIK77850.1 (PF00528,PF12911), EIK79688.1 (PF00528,PF12911), EIK78934.1 (PF00528,PF12911), EIK81586.1 (PF00528,PF12911), EIK81966.1 (PF00528,PF12911), EIK82573.1 (PF00528,PF12911), EIK86918.1 (PF00528,PF12911), EIK85852.1 (PF00528,PF12911), EIK87243.…	EKB64897.1 (LACT01442), EKB69504.1 (LACT01442), VBILacCri20165_0094 (LACT01442), ZP_06626402.1 (LACT01442), ZP_05548868.1 (LACT01442), EEJ69114.1 (LACT01442), EEU28277.1 (LACT01442), EEX29499.1 (LACT01442), EEX29083.1 (LACT00219), EKB61491.1 (LACT00219), EKB81613.1 (LACT00219), YP_003600676.1 (LACT00219), EEJ69970.1 (LACT00219), EEU29025.1 (LACT00219), VBILacCri20165_1827 (LACT00219), ZP_05549821…	19	10/10	NA
GVAG00293	33/33	PF00528 [Binding-protein-dependent transport system inner membrane component]	EFH28123.1 (PF00528), EFH72219.1 (PF00528), EIK75990.1 (PF00528), EIK75685.1 (PF00528), EIK76530.1 (PF00528), EIK77849.1 (PF00528), EIK79687.1 (PF00528), EIK78933.1 (PF00528), EIK81587.1 (PF00528), EIK81967.1 (PF00528), EIK82572.1 (PF00528), EIK86919.1 (PF00528), EIK85853.1 (PF00528), EIK87242.1 (PF00528), EGL13482.1 (PF00528), EPI42094.1 (PF00528), EPI42340.1 (PF00528), EPI42736.1 (PF00528), EPI…	EEJ69969.1 (LACT00218), EEU29026.1 (LACT00218), EEX29084.1 (LACT00218), ZP_06627484.1 (LACT00218), EKB61492.1 (LACT00218), EKB81612.1 (LACT00218), VBILacCri20165_1828 (LACT00218), YP_003600675.1 (LACT00218), ZP_05549820.1 (LACT00218), ZP_07790087.1 (LACT00218), YP_003601785.1 (LACT00913), EEJ69115.1 (LACT00913), EEU28276.1 (LACT00913), EEX29500.1 (LACT00913), ZP_06626401.1 (LACT00913), ZP_0554886…	20	10/10	NA
GVAG00294	33/33	PF01406 [tRNA synthetases class I (C) catalytic domain]; PF00133 [tRNA synthetases class I (I]; PF08264 [Anticodon-binding domain of tRNA]; PF09334 [tRNA synthetases class I (M)]	EFH28125.1 (PF09334,PF08264), EFH72221.1 (PF09334,PF08264,PF00133,PF01406), EIK75993.1 (PF09334,PF08264,PF00133,PF01406), EIK75683.1 (PF09334,PF08264,PF00133,PF01406), EIK76527.1 (PF09334,PF08264,PF00133,PF01406), EIK77847.1 (PF09334,PF08264,PF00133,PF01406), EIK79685.1 (PF09334,PF08264,PF00133,PF01406), EIK78930.1 (PF09334,PF08264,PF00133,PF01406), EIK81589.1 (PF09334,PF08264,PF00133,PF01406), E…	YP_003600688.1 (LACT00229), VBILacCri20165_1249 (LACT00229), EKB61478.1 (LACT00229), EEJ69953.1 (LACT00229), EEU29013.1 (LACT00229), EEX29071.1 (LACT00229), ZP_06627470.1 (LACT00229), EKB80758.1 (LACT00229), ZP_05549834.1 (LACT00229), ZP_07790099.1 (LACT00229), EEX30374.1 (LACT00632), EEU29259.1 (LACT00632), EEJ70633.1 (LACT00632), ZP_06627708.1 (LACT00632), EKB69794.1 (LACT00632), EKB70985.1 (LA…	40	10/10	NA
GVAG00295	33/33	NA	EFH28128.1, EFH72224.1, EIK75995.1, EIK75681.1, EIK76525.1, EIK77845.1, EIK79683.1, EIK78928.1, EIK81591.1, EIK81974.1, EIK82568.1, EIK86925.1, EIK85859.1, EIK87237.1, EGL13464.1, EPI42088.1, EPI43002.1, EPI43526.1, EPI46254.1, EPI46274.1, EPI45448.1, EPI58122.1, EPI58475.1, EPI61824.1, EPI52335.1, EPI49287.1, EPI51703.1, EPI52408.1, EPI55466.1, EPI53950.1, ADB13675.1, ADP38365.1, AEF31425.1	NA	0	0/10	NA
GVAG00296	33/33	PF03577 [Peptidase family C69]	EFH28133.1 (PF03577), EFH72228.1 (PF03577), EIK75999.1 (PF03577), EIK75677.1 (PF03577), EIK76519.1 (PF03577), EIK77841.1 (PF03577), EIK79679.1 (PF03577), EIK78923.1 (PF03577), EIK81596.1 (PF03577), EIK81977.1 (PF03577), EIK82564.1 (PF03577), EIK86929.1 (PF03577), EIK85862.1 (PF03577), EIK87234.1 (PF03577), EGL13439.1 (PF03577), EPI41862.1 (PF03577), EPI43232.1 (PF03577), EPI42606.1 (PF03577), EPI…	YP_003600707.1 (LACT00244), EEU28994.1 (LACT00244), ZP_06627924.1 (LACT00244), VBILacCri20165_1270 (LACT00244), ZP_05549856.1 (LACT00244), ZP_07790117.1 (LACT00244), EEX29053.1 (LACT00244), EKB61460.1 (LACT00244), EKB80661.1 (LACT00244), EEJ69928.1 (LACT00244), EEX28426.1 (LACT01053), EKB61774.1 (LACT01053), EKB61835.1 (LACT01053), ZP_07788437.1 (LACT01053), ZP_06626823.1 (LACT01053), YP_00360214…	39	10/10	NA
GVAG00297	33/33	PF01161 [Phosphatidylethanolamine-binding protein]	EFH28134.1 (PF01161), EFH72229.1 (PF01161), EIK76000.1 (PF01161), EIK75676.1 (PF01161), EIK76518.1 (PF01161), EIK77840.1 (PF01161), EIK79678.1 (PF01161), EIK78922.1 (PF01161), EIK81597.1 (PF01161), EIK81978.1 (PF01161), EIK82563.1 (PF01161), EIK86930.1 (PF01161), EIK85863.1 (PF01161), EIK87233.1 (PF01161), EGL13461.1 (PF01161), EPI41797.1 (PF01161), EPI43231.1 (PF01161), EPI42605.1 (PF01161), EPI…	NA	0	0/10	Raf-like phospholipid-binding protein
GVAG00298	33/33	PF13177 [DNA polymerase III]; PF00004 [ATPase family associated with various cellular activities (AAA)]	EFH28142.1 (PF13177), EFH72236.1 (PF13177), EIK76001.1 (PF13177), EIK75675.1 (PF13177), EIK76516.1 (PF13177), EIK77833.1 (PF13177), EIK79671.1 (PF13177), EIK78921.1 (PF13177), EIK81598.1 (PF13177), EIK81985.1 (PF13177), EIK82562.1 (PF13177), EIK86931.1 (PF13177), EIK85870.1 (PF00004,PF13177), EIK87226.1 (PF00004,PF13177), EGL13498.1 (PF13177), EPI41260.1 (PF13177), EPI43230.1 (PF13177), EPI42604.…	YP_003600848.1 (LACT00318), EKB70053.1 (LACT00318), EEJ70251.1 (LACT00318), EEU28854.1 (LACT00318), EEX28713.1 (LACT00318), ZP_07789668.1 (LACT00318), ZP_06626051.1 (LACT00318), VBILacCri20165_1416 (LACT00318), EKB78124.1 (LACT00318), ZP_05550007.1 (LACT00318), EEJ70244.1 (LACT00324), EEU28847.1 (LACT00324), EEX28706.1 (LACT00324), ZP_06626059.1 (LACT00324), ZP_05550014.1 (LACT00324), ZP_07789662…	20	10/10	NA
GVAG00299	33/33	PF13368 [Topoisomerase C-terminal repeat]; PF01131 [DNA topoisomerase]; PF01751 [Toprim domain]	EFH28144.1 (PF01751,PF01131,PF13368), EFH72238.1 (PF01751,PF01131,PF13368), EIK76003.1 (PF01751,PF01131,PF13368), EIK75673.1 (PF01751,PF01131,PF13368), EIK76514.1 (PF01751,PF01131,PF13368), EIK77831.1 (PF01751,PF01131,PF13368), EIK79669.1 (PF01751,PF01131,PF13368), EIK78919.1 (PF01751,PF01131,PF13368), EIK81600.1 (PF01751,PF01131,PF13368), EIK81987.1 (PF01751,PF01131,PF13368), EIK82560.1 (PF01751…	EEJ68921.1 (LACT00753), EEU27868.1 (LACT00753), EEX29798.1 (LACT00753), ZP_06626319.1 (LACT00753), EKB66842.1 (LACT00753), EKB67179.1 (LACT00753), VBILacCri20165_1141 (LACT00753), YP_003601527.1 (LACT00753), ZP_05548650.1 (LACT00753), ZP_07789045.1 (LACT00753), VBILacCri20165_1769 (LACT01869), ZP_05548924.1 (LACT01869), EKB77782.1 (LACT01869), ZP_07789830.1 (LACT01869), ZP_06628023.1 (LACT01869),…	18	10/10	NA
GVAG00300	33/33	PF01569 [PAP2 superfamily]	EFH28145.1 (PF01569), EFH72239.1 (PF01569), EIK76004.1 (PF01569), EIK75672.1 (PF01569), EIK76513.1 (PF01569), EIK77830.1 (PF01569), EIK79668.1 (PF01569), EIK78918.1 (PF01569), EIK81601.1 (PF01569), EIK81988.1 (PF01569), EIK82559.1 (PF01569), EIK86934.1 (PF01569), EIK85873.1 (PF01569), EIK87223.1 (PF01569), EGL13462.1 (PF01569), EPI40877.1, EPI42884.1 (PF01569), EPI42601.1 (PF01569), EPI46025.1 (P…	NA	0	0/10	NA
GVAG00301	33/33	PF07994 [Myo-inositol-1-phosphate synthase]; PF01658 [Myo-inositol-1-phosphate synthase]	EFH28146.1 (PF01658,PF07994), EFH72240.1 (PF01658,PF07994), EIK76005.1 (PF01658,PF07994), EIK75670.1 (PF01658,PF07994), EIK76511.1 (PF01658,PF07994), EIK77829.1 (PF01658,PF07994), EIK79667.1 (PF01658,PF07994), EIK78917.1 (PF01658,PF07994), EIK81603.1 (PF01658,PF07994), EIK81989.1 (PF01658,PF07994), EIK83485.1 (PF01658,PF07994), EIK86660.1 (PF01658,PF07994), EIK85874.1 (PF01658,PF07994), EIK87222.…	NA	0	0/10	NA
GVAG00302	33/33	PF00905 [Penicillin binding protein transpeptidase domain]; PF00912 [Transglycosylase]	EFH28147.1 (PF00912,PF00905), EFH72242.1 (PF00912,PF00905), EIK76006.1 (PF00912,PF00905), EIK75669.1 (PF00912,PF00905), EIK76510.1 (PF00912,PF00905), EIK77828.1 (PF00912,PF00905), EIK79666.1 (PF00912,PF00905), EIK78916.1 (PF00912,PF00905), EIK81604.1 (PF00912,PF00905), EIK81990.1 (PF00912,PF00905), EIK83484.1 (PF00912,PF00905), EIK86659.1 (PF00912,PF00905), EIK85875.1 (PF00912,PF00905), EIK87221.…	EKB64055.1 (LACT01009), EKB74253.1 (LACT01009), VBILacCri20165_0364 (LACT01009), ZP_05549176.1 (LACT01009), EEX28571.1 (LACT01009), YP_003602030.1 (LACT01009), ZP_06626508.1 (LACT01009), ZP_07791484.1 (LACT01009), EEJ69823.1 (LACT01009), EEU28119.1 (LACT01009), EKB61947.1 (LACT00041), EKB62210.1 (LACT00041), YP_003601638.1 (LACT00041), ZP_06626953.1 (LACT00041), EKB65133.1 (LACT00041), EKB67361.1…	35	10/10	NA
GVAG00303	33/33	PF01556 [DnaJ C terminal domain]; PF00226 [DnaJ domain]	EFH28150.1 (PF00226,PF01556), EFH72245.1 (PF00226,PF01556), EIK76009.1 (PF00226,PF01556), EIK75666.1 (PF00226,PF01556), EIK76507.1 (PF00226,PF01556), EIK77825.1 (PF00226,PF01556), EIK79663.1 (PF00226,PF01556), EIK78913.1 (PF00226,PF01556), EIK81607.1 (PF00226,PF01556), EIK81993.1 (PF00226,PF01556), EIK83481.1 (PF00226,PF01556), EIK84788.1 (PF00226,PF01556), EIK85878.1 (PF00226,PF01556), EIK87218.…	EEJ69169.1 (LACT00892), EEU28329.1 (LACT00892), EEX29446.1 (LACT00892), YP_003601737.1 (LACT00892), ZP_05548819.1 (LACT00892), ZP_06627232.1 (LACT00892), EKB64845.1 (LACT00892), EKB68147.1 (LACT00892), VBILacCri20165_0041 (LACT00892), ZP_07789977.1 (LACT00892)	10	10/10	NA
GVAG00304	33/33	PF01025 [GrpE]	EFH28151.1 (PF01025), EFH72246.1 (PF01025), EIK76010.1 (PF01025), EIK75665.1 (PF01025), EIK76506.1 (PF01025), EIK77824.1 (PF01025), EIK79662.1 (PF01025), EIK78912.1 (PF01025), EIK81608.1 (PF01025), EIK81994.1 (PF01025), EIK83479.1 (PF01025), EIK84787.1 (PF01025), EIK85879.1 (PF01025), EIK87217.1 (PF01025), EGL13442.1 (PF01025), EPI41733.1 (PF01025), EPI42875.1 (PF01025), EPI42591.1 (PF01025), EPI…	EEJ69171.1 (LACT00894), EEU28327.1 (LACT00894), EEX29448.1 (LACT00894), ZP_06627230.1 (LACT00894), EKB64847.1 (LACT00894), EKB68145.1 (LACT00894), YP_003601739.1 (LACT00894), ZP_05548821.1 (LACT00894), ZP_07789979.1 (LACT00894), VBILacCri20165_0043 (LACT00894)	10	10/10	NA
GVAG00305	33/33	PF00012 [Hsp70 protein]	EFH28152.1 (PF00012), EFH72247.1 (PF00012), EIK76011.1 (PF00012), EIK75664.1 (PF00012), EIK76505.1 (PF00012), EIK77823.1 (PF00012), EIK79661.1 (PF00012), EIK78911.1 (PF00012), EIK81609.1 (PF00012), EIK81995.1 (PF00012), EIK83478.1 (PF00012), EIK84786.1 (PF00012), EIK85880.1 (PF00012), EIK87216.1 (PF00012), EGL13425.1 (PF00012), EPI41311.1 (PF00012), EPI42874.1 (PF00012), EPI42590.1 (PF00012), EPI…	EEX29447.1 (LACT00893), YP_003601738.1 (LACT00893), EEJ69170.1 (LACT00893), EEU28328.1 (LACT00893), ZP_06627231.1 (LACT00893), EKB64846.1 (LACT00893), EKB68146.1 (LACT00893), VBILacCri20165_0042 (LACT00893), ZP_05548820.1 (LACT00893), ZP_07789978.1 (LACT00893), ZP_06627689.1 (LACT00615), YP_003601289.1 (LACT00615), VBILacCri20165_0628 (LACT00615), EEJ70614.1 (LACT00615), EEU29278.1 (LACT00615), E…	30	10/10	NA
GVAG00306	30/33	PF00128 [Alpha amylase]	EFH28161.1 (PF00128), EFH72255.1 (PF00128), EIK75970.1 (PF00128), EIK75651.1 (PF00128), EIK76491.1 (PF00128), EIK77811.1 (PF00128), EIK79650.1 (PF00128), EIK78901.1 (PF00128), EIK81621.1 (PF00128), EIK82004.1 (PF00128), EIK83468.1 (PF00128), EIK84777.1 (PF00128), EIK85889.1 (PF00128), EIK87208.1 (PF00128), EGL13449.1 (PF00128), EPI41064.1 (PF00128), EPI43885.1 (PF00128), EPI44969.1 (PF00128), EPI…	ZP_06626419.1 (LACT00262), YP_003600739.1 (LACT00262), EKB61592.1 (LACT00262), EKB79271.1 (LACT00262), EEX29034.1 (LACT00262), VBILacCri20165_1292 (LACT00262), ZP_07790141.1 (LACT00262), EEJ69601.1 (LACT00262), EEU28975.1 (LACT00262), ZP_05549887.1 (LACT00262), ZP_05549443.1 (LACT01171), EKB62574.1 (LACT01171), EKB72021.1 (LACT01171), VBILacCri20165_1888 (LACT01171), ZP_07791312.1 (LACT01171), EE…	40	10/10	NA
GVAG00307	33/33	PF01547 [Bacterial extracellular solute-binding protein]; PF13531 [Bacterial extracellular solute-binding protein]; PF13416 [Bacterial extracellular solute-binding protein]	EFH28162.1 (PF13416,PF13531), EFH72256.1 (PF13416,PF13531), EIK75969.1 (PF13416), EIK75650.1 (PF13416), EIK76490.1 (PF13416), EIK77810.1 (PF13416,PF13531), EIK79649.1 (PF13416,PF13531), EIK78900.1 (PF13416), EIK81541.1 (PF13416), EIK82005.1 (PF13416,PF13531,PF01547), EIK83466.1 (PF13416), EIK84776.1 (PF13416), EIK85890.1 (PF13416,PF01547), EIK87207.1 (PF13416,PF01547), EGL13432.1 (PF13416), EPI41…	EEJ69487.1 (LACT01167), EEU28581.1 (LACT01167), EEX30033.1 (LACT01167), ZP_06626691.1 (LACT01167), ZP_05549448.1 (LACT01167), EKB72026.1 (LACT01167), VBILacCri20165_1883 (LACT01167), YP_003602364.1 (LACT01167), ZP_07791307.1 (LACT01167), EKB62579.1 (LACT01167), ZP_05549041.1 (LACT02480), YP_003601915.1 (LACT02480), EEJ69396.1 (LACT00785), EEU27832.1 (LACT00785), EEX29836.1 (LACT00785), EKB66781.1…	45	10/10	NA
GVAG00308	33/33	PF00528 [Binding-protein-dependent transport system inner membrane component]	EFH28163.1 (PF00528), EFH72257.1 (PF00528), EIK75968.1 (PF00528), EIK75649.1 (PF00528), EIK76489.1 (PF00528), EIK77809.1 (PF00528), EIK79648.1 (PF00528), EIK78899.1 (PF00528), EIK81542.1 (PF00528), EIK82006.1 (PF00528), EIK83465.1 (PF00528), EIK84775.1 (PF00528), EIK85891.1 (PF00528), EIK87206.1 (PF00528), EGL13475.1 (PF00528), EPI41037.1 (PF00528), EPI43887.1 (PF00528), EPI44967.1 (PF00528), EPI…	EEJ69488.1 (LACT01166), EEU28580.1 (LACT01166), EEX30032.1 (LACT01166), ZP_06626690.1 (LACT01166), EKB62580.1 (LACT01166), EKB72027.1 (LACT01166), VBILacCri20165_1882 (LACT01166), YP_003602363.1 (LACT01166), ZP_05549449.1 (LACT01166), ZP_07791306.1 (LACT01166), YP_003600971.1 (YP_003600971.1), EEJ69073.1 (LACT02016), EEU28181.1 (LACT02016), EEX29735.1 (LACT02016), EKB69721.1 (LACT02016), YP_00360…	52	10/10	NA
GVAG00309	33/33	PF04854 [Protein of unknown function]	EFH28167.1 (PF04854), EFH72261.1 (PF04854), EIK75964.1 (PF04854), EIK75644.1 (PF04854), EIK76484.1 (PF04854), EIK77805.1 (PF04854), EIK79644.1 (PF04854), EIK78894.1 (PF04854), EIK81547.1 (PF04854), EIK82010.1 (PF04854), EIK83460.1 (PF04854), EIK84770.1 (PF04854), EIK85895.1 (PF04854), EIK87202.1 (PF04854), EGL13440.1 (PF04854), EPI41042.1 (PF04854), EPI41447.1 (PF04854), EPI42557.1 (PF04854), EPI…	NA	0	0/10	NA
GVAG00310	33/33	PF00528 [Binding-protein-dependent transport system inner membrane component]	EFH28168.1 (PF00528), EFH72262.1 (PF00528), EIK75963.1 (PF00528), EIK75643.1 (PF00528), EIK76483.1 (PF00528), EIK77804.1 (PF00528), EIK79643.1 (PF00528), EIK78893.1 (PF00528), EIK81548.1 (PF00528), EIK82011.1 (PF00528), EIK83459.1 (PF00528), EIK84769.1 (PF00528), EIK85896.1 (PF00528), EIK87201.1 (PF00528), EGL13463.1 (PF00528), EPI41043.1 (PF00528), EPI41446.1 (PF00528), EPI42556.1 (PF00528), EPI…	EEJ69072.1 (LACT02015), EEU28182.1 (LACT02015), EKB69722.1 (LACT02015), YP_003601877.1 (LACT02015), EEX29734.1 (LACT02015), YP_003600972.1 (YP_003600972.1), EEJ69489.1 (LACT01165), EEU28579.1 (LACT01165), EEX30031.1 (LACT01165), ZP_06626689.1 (LACT01165), EKB62581.1 (LACT01165), EKB72028.1 (LACT01165), VBILacCri20165_1881 (LACT01165), YP_003602362.1 (LACT01165), ZP_05549450.1 (LACT01165), ZP_0779…	32	10/10	NA
GVAG00311	33/33	PF00528 [Binding-protein-dependent transport system inner membrane component]	EFH28169.1 (PF00528), EFH72263.1 (PF00528), EIK75962.1 (PF00528), EIK75642.1 (PF00528), EIK76482.1 (PF00528), EIK77803.1 (PF00528), EIK79642.1 (PF00528), EIK78892.1 (PF00528), EIK81549.1 (PF00528), EIK82012.1 (PF00528), EIK83458.1 (PF00528), EIK84768.1 (PF00528), EIK85897.1 (PF00528), EIK87200.1 (PF00528), EGL13472.1 (PF00528), EPI41045.1 (PF00528), EPI41445.1 (PF00528), EPI42555.1 (PF00528), EPI…	EEJ69073.1 (LACT02016), EEU28181.1 (LACT02016), EEX29735.1 (LACT02016), EKB69721.1 (LACT02016), YP_003601878.1 (LACT02016), YP_003600971.1 (YP_003600971.1), EEJ70222.1 (LACT01051), EEU27453.1 (LACT01051), ZP_06626821.1 (LACT01051), EKB61776.1 (LACT01051), EKB61837.1 (LACT01051), VBILacCri20165_1989 (LACT01051), ZP_05549683.1 (LACT01051), ZP_07788435.1 (LACT01051), YP_003602143.1 (LACT01051), EEX2…	72	10/10	NA
GVAG00312	33/33	PF13377 [Periplasmic binding protein-like domain]; PF00532 [Periplasmic binding proteins and sugar binding domain of LacI family]; PF00356 [Bacterial regulatory proteins]; PF13407 [Periplasmic binding protein domain]	EFH28172.1 (PF13407,PF00532,PF13377), EFH72266.1 (PF13407,PF00532,PF13377), EIK75960.1 (PF13407,PF00356,PF00532,PF13377), EIK75640.1 (PF13407,PF00356,PF00532,PF13377), EIK76480.1 (PF13407,PF00356,PF00532,PF13377), EIK77802.1 (PF13407,PF00356,PF00532,PF13377), EIK79641.1 (PF13407,PF00356,PF00532,PF13377), EIK78890.1 (PF13407,PF00356,PF00532,PF13377), EIK81551.1 (PF13407,PF00356,PF00532,PF13377), E…	ZP_06627557.1 (LACT00333), EEJ70275.1 (LACT00333), EEU28834.1 (LACT00333), EEX28693.1 (LACT00333), EKB70027.1 (LACT00333), EKB78150.1 (LACT00333), VBILacCri20165_1441 (LACT00333), ZP_05550027.1 (LACT00333), ZP_07789645.1 (LACT00333), YP_003600870.1 (LACT00333), YP_003600969.1 (YP_003600969.1), YP_003602065.1 (YP_003602065.1), YP_003600902.1 (LACT00359), EEJ70297.1 (LACT00359), EEU28799.1 (LACT003…	70	10/10	NA
GVAG00313	33/33	PF00300 [Histidine phosphatase superfamily (branch 1)]	EFH28175.1 (PF00300), EFH72270.1 (PF00300), EIK75958.1 (PF00300), EIK75638.1 (PF00300), EIK76478.1 (PF00300), EIK77799.1 (PF00300), EIK79638.1 (PF00300), EIK78888.1 (PF00300), EIK81553.1 (PF00300), EIK82016.1 (PF00300), EIK83454.1 (PF00300), EIK84764.1 (PF00300), EIK85901.1 (PF00300), EIK87195.1 (PF00300), EGL13454.1 (PF00300), EPI41048.1 (PF00300), EPI41441.1 (PF00300), EPI42551.1 (PF00300), EPI…	EEJ69985.1 (LACT00208), EEU29040.1 (LACT00208), EEX29097.1 (LACT00208), ZP_06627146.1 (LACT00208), EKB61509.1 (LACT00208), EKB81728.1 (LACT00208), VBILacCri20165_1841 (LACT00208), YP_003600662.1 (LACT00208), ZP_05549807.1 (LACT00208), ZP_07791759.1 (LACT00208), ZP_06627101.1 (LACT00293), VBILacCri20165_1382 (LACT00293), EEJ68755.1 (LACT00293), EEU28888.1 (LACT00293), EKB70081.1 (LACT00293), EKB78…	79	10/10	NA
GVAG00314	33/33	PF00881 [Nitroreductase family]	EFH28177.1 (PF00881), EFH72272.1 (PF00881), EIK75956.1 (PF00881), EIK75636.1 (PF00881), EIK76476.1 (PF00881), EIK77797.1 (PF00881), EIK79636.1 (PF00881), EIK78886.1 (PF00881), EIK81555.1 (PF00881), EIK82018.1 (PF00881), EIK83453.1 (PF00881), EIK84763.1 (PF00881), EIK85903.1 (PF00881), EIK87193.1 (PF00881), EGL13485.1 (PF00881), EPI41049.1 (PF00881), EPI41439.1 (PF00881), EPI42549.1 (PF00881), EPI…	YP_003600952.1 (LACT00391), EEJ70879.1 (LACT00391), EEX29138.1 (LACT00391), ZP_06626885.1 (LACT00391), EKB68115.1 (LACT00391), EKB70185.1 (LACT00391), VBILacCri20165_1694 (LACT00391), ZP_05550212.1 (LACT00391), ZP_07791602.1 (LACT00391), EEU27618.1 (LACT00391), VBILacCri20165_2137 (LACT00068), ZP_07788893.1 (LACT00068), EEX30436.1 (LACT00068), EKB71207.1 (LACT00068), ZP_05548442.1 (LACT00068), YP…	18	10/10	NA
GVAG00315	33/33	PF00083 [Sugar (and other) transporter]; PF07690 [Major Facilitator Superfamily]	EFH28179.1 (PF07690), EFH72282.1 (PF07690), EIK75946.1 (PF07690), EIK75626.1 (PF07690), EIK76467.1 (PF07690), EIK77795.1 (PF07690,PF00083), EIK79634.1 (PF07690,PF00083), EIK78875.1 (PF07690), EIK81566.1 (PF07690), EIK82021.1 (PF07690), EIK83445.1 (PF07690), EIK84755.1 (PF07690), EIK85907.1 (PF07690), EIK87190.1 (PF07690), EGL13453.1 (PF07690), EPI41054.1 (PF07690), EPI41435.1 (PF07690), EPI42243.…	NA	0	0/10	NA
GVAG00316	33/33	PF00881 [Nitroreductase family]	EFH28183.1 (PF00881), EFH72292.1 (PF00881), EIK73961.1 (PF00881), EIK74316.1 (PF00881), EIK78097.1 (PF00881), EIK77786.1 (PF00881), EIK79625.1 (PF00881), EIK81242.1 (PF00881), EIK81643.1 (PF00881), EIK82032.1 (PF00881), EIK83761.1 (PF00881), EIK86895.1 (PF00881), EIK85917.1 (PF00881), EIK87181.1 (PF00881), EGL14790.1 (PF00881), EPI43037.1 (PF00881), EPI41425.1 (PF00881), EPI42233.1 (PF00881), EPI…	YP_003601083.1 (LACT00465), EEJ70738.1 (LACT00465), EEU29532.1 (LACT00465), EEX29243.1 (LACT00465), ZP_06627268.1 (LACT00465), EKB69533.1 (LACT00465), EKB70668.1 (LACT00465), VBILacCri20165_0428 (LACT00465), ZP_05550088.1 (LACT00465), ZP_07789542.1 (LACT00465)	10	10/10	NA
GVAG00317	32/33	PF01381 [Helix-turn-helix]	EFH28184.1, EFH71675.1, EIK75942.1, EIK75618.1, EIK76459.1, EIK77787.1, EIK79626.1, EIK78871.1, EIK81570.1, EIK82030.1, EIK83441.1, EIK84751.1, EIK85911.1, EIK87182.1 (PF01381), EGL13459.1, EPI43010.1, EPI41427.1 (PF01381), EPI42235.1 (PF01381), EPI46525.1, EPI47297.1, EPI49362.1, EPI59726.1, EPI61426.1 (PF01381), EPI61508.1, EPI52866.1, EPI50933.1, EPI53666.1, EPI55516.1, EPI56837.1, EPI56858.1,…	NA	0	0/10	NA
GVAG00318	33/33	NA	EFH28186.1, EFH72288.1, EIK75944.1, EIK75620.1, EIK76461.1, EIK77789.1, EIK79628.1, EIK78873.1, EIK81568.1, EIK82027.1, EIK83443.1, EIK84753.1, EIK85909.1, EIK87184.1, EGL13500.1, EPI43071.1, EPI41429.1, EPI42237.1, EPI47246.1, EPI47295.1, EPI49360.1, EPI59728.1, EPI61424.1, EPI61510.1, EPI52978.1, EPI50935.1, EPI53668.1, EPI55518.1, EPI56839.1, EPI56625.1, ADB14211.1, ADP38297.1, AEF31330.1	NA	0	0/10	NA
GVAG00319	33/33	PF08281 [Sigma-70]; PF00196 [Bacterial regulatory proteins]; PF00072 [Response regulator receiver domain]	EFH28187.1 (PF00072,PF00196), EFH72287.1 (PF00072,PF00196), EIK75945.1 (PF00072,PF00196), EIK75621.1 (PF00072,PF00196), EIK76462.1 (PF00072,PF00196), EIK77790.1 (PF00072,PF00196), EIK79629.1 (PF00072,PF00196), EIK78874.1 (PF00072,PF00196), EIK81567.1 (PF00072,PF00196), EIK82026.1 (PF00072,PF00196), EIK83444.1 (PF00072,PF00196), EIK84754.1 (PF00072,PF00196), EIK85908.1 (PF00072,PF00196), EIK87185.…	YP_003602311.1 (LACT01132), EEJ68842.1 (LACT01132), EEU28525.1 (LACT01132), EEX29974.1 (LACT01132), ZP_06626749.1 (LACT01132), EKB62383.1 (LACT01132), EKB71700.1 (LACT01132), ZP_05549503.1 (LACT01132), ZP_07788657.1 (LACT01132), VBILacCri20165_0821 (LACT01132)	10	10/10	NA
GVAG00320	32/33	PF02110 [Hydroxyethylthiazole kinase family]; PF00294 [pfkB family carbohydrate kinase]; PF01256 [Carbohydrate kinase]; PF03070 [TENA/THI-4/PQQC family]; PF08543 [Phosphomethylpyrimidine kinase]	EFH26908.1 (PF08543,PF00294), EFH72189.1 (PF08543,PF01256,PF00294), EIK75940.1 (PF08543,PF03070,PF01256,PF00294), EIK75616.1 (PF08543,PF03070,PF01256,PF00294), EIK76457.1 (PF08543,PF03070,PF01256,PF00294), EIK77379.1 (PF08543,PF00294), EIK78517.1 (PF08543,PF00294), EIK79721.1 (PF08543,PF03070,PF01256,PF00294), EIK80752.1 (PF08543,PF03070,PF01256,PF00294), EIK82449.1 (PF08543,PF00294), EIK83436.1 …	EKB59642.1 (LACT01175), EKB63319.1 (LACT01175), VBILacCri20165_1896 (LACT01175), ZP_07791324.1 (LACT01175), EEJ69476.1 (LACT01175), EEU28592.1 (LACT01175), EEX30044.1 (LACT01175), ZP_06627112.1 (LACT01175), ZP_05549437.1 (LACT01175), YP_003602380.1 (LACT01175), ZP_06626999.1 (LACT00070), YP_003601560.1 (LACT00070), EEU27842.1 (LACT00070), EEX29825.1 (LACT00070), EKB66769.1 (LACT00070), EKB66814.1…	20	10/10	NA
GVAG00321	32/33	PF01073 [3-beta hydroxysteroid dehydrogenase/isomerase family]; PF01370 [NAD dependent epimerase/dehydratase family]; PF04321 [RmlD substrate binding domain]; PF13460 [NADH(P)-binding]; PF13950 [UDP-glucose 4-epimerase C-term subunit]; PF02719 [Polysaccharide biosynthesis protein]; PF07993 [Male sterility protein]; PF00106 [short chain dehydrogenase]	EFH26949.1 (PF00106,PF07993,PF02719,PF13950,PF13460,PF04321,PF01370,PF01073), EFH71893.1 (PF00106,PF07993,PF02719,PF13950,PF13460,PF04321,PF01370,PF01073), EIK75919.1 (PF00106,PF07993,PF02719,PF13950,PF13460,PF04321,PF01370,PF01073), EIK74670.1 (PF00106,PF07993,PF02719,PF13950,PF13460,PF04321,PF01370,PF01073), EIK77927.1 (PF00106,PF07993,PF02719,PF13950,PF13460,PF04321,PF01370,PF01073), EIK77416.…	ZP_06626839.1 (LACT00956), EKB63646.1 (LACT00956), EKB69708.1 (LACT00956), VBILacCri20165_0217 (LACT00956), ZP_07790034.1 (LACT00956), ZP_05549025.1 (LACT00956), EEJ69042.1 (LACT00956), EEU28169.1 (LACT00956), EEX29747.1 (LACT00956), YP_003601890.1 (LACT00956), YP_003602208.1 (LACT02495), ZP_05549204.1 (LACT02495), ZP_05549201.1 (LACT02492), YP_003602205.1 (LACT02492)	14	10/10	NA
GVAG00322	30/33	PF04607 [Region found in RelA / SpoT proteins]	EFH26976.1 (PF04607), EFH71868.1 (PF04607), EIK75836.1 (PF04607), EIK74733.1 (PF04607), EIK76893.1 (PF04607), EIK77441.1 (PF04607), EIK78454.1 (PF04607), EIK80630.1 (PF04607), EIK80582.1 (PF04607), EIK83358.1 (PF04607), EIK82854.1 (PF04607), EIK86277.1 (PF04607), EIK84830.1 (PF04607), EIK87394.1 (PF04607), EGL14610.1 (PF04607), EPI41467.1, EPI42289.1 (PF04607), EPI41876.1 (PF04607), EPI45540.1 (P…	EEJ70666.1 (LACT00492), EEU29495.1 (LACT00492), EEX29281.1 (LACT00492), ZP_06626349.1 (LACT00492), EKB69653.1 (LACT00492), EKB70625.1 (LACT00492), VBILacCri20165_0472 (LACT00492), YP_003601130.1 (LACT00492), ZP_05548209.1 (LACT00492), ZP_07789503.1 (LACT00492), EEJ69068.1 (LACT01476), EEU28186.1 (LACT01476), EEX29729.1 (LACT01476), EKB69726.1 (LACT01476), ZP_06627448.1 (LACT01476), VBILacCri20165…	29	10/10	NA
GVAG00323	32/33	PF11228 [Protein of unknown function (DUF3027)]	EFH27052.1 (PF11228), EFH71082.1 (PF11228), EIK76344.1 (PF11228), EIK75180.1 (PF11228), EIK76746.1 (PF11228), EIK78776.1 (PF11228), EIK80126.1 (PF11228), EIK80990.1 (PF11228), EIK83046.1 (PF11228), EIK83907.1 (PF11228), EIK85040.1 (PF11228), EIK85259.1 (PF11228), EIK87894.1 (PF11228), EGL13328.1 (PF11228), EPI43146.1 (PF11228), EPI42482.1 (PF11228), EPI44054.1 (PF11228), EPI45481.1 (PF11228), EPI…	NA	0	0/10	NA
GVAG00324	32/33	PF00313 ['Cold-shock' DNA-binding domain]	EFH27053.1 (PF00313), EFH71081.1 (PF00313), EIK76343.1 (PF00313), EIK75181.1 (PF00313), EIK76747.1 (PF00313), EIK78775.1 (PF00313), EIK80127.1 (PF00313), EIK80989.1 (PF00313), EIK83045.1 (PF00313), EIK83906.1 (PF00313), EIK85041.1 (PF00313), EIK85258.1 (PF00313), EIK87893.1 (PF00313), EGL13320.1 (PF00313), EPI43147.1 (PF00313), EPI42481.1 (PF00313), EPI44055.1 (PF00313), EPI45480.1 (PF00313), EPI…	EEU29258.1 (LACT00633), ZP_06627709.1 (LACT00633), EKB69793.1 (LACT00633), EKB70984.1 (LACT00633), VBILacCri20165_0648 (LACT00633), YP_003601308.1 (LACT00633), ZP_05548382.1 (LACT00633), ZP_07789335.1 (LACT00633), EEJ70634.1 (LACT00633), EEX30375.1 (LACT00633)	10	10/10	NA
GVAG00325	32/33	PF00512 [His Kinase A (phospho-acceptor) domain]; PF02518 [Histidine kinase-]; PF00672 [HAMP domain]	EFH27054.1 (PF00672,PF02518,PF00512), EFH71080.1 (PF00672,PF02518,PF00512), EIK76342.1 (PF00672,PF02518,PF00512), EIK75182.1 (PF00672,PF02518,PF00512), EIK76748.1 (PF00672,PF02518,PF00512), EIK78774.1 (PF00672,PF02518,PF00512), EIK80128.1 (PF00672,PF02518,PF00512), EIK80988.1 (PF00672,PF02518,PF00512), EIK83044.1 (PF00672,PF02518,PF00512), EIK83905.1 (PF00672,PF02518,PF00512), EIK85042.1 (PF00672…	ZP_07788769.1 (LACT00128), EEJ69019.1 (LACT00128), EEU29138.1 (LACT00128), EEX28396.1 (LACT00128), ZP_06626159.1 (LACT00128), EKB60618.1 (LACT00128), EKB81945.1 (LACT00128), VBILacCri20165_0703 (LACT00128), YP_003600546.1 (LACT00128), ZP_05549712.1 (LACT00128), ZP_06626773.1 (LACT00985), EKB73181.1 (LACT00985), VBILacCri20165_0310 (LACT00985), EEJ70110.1 (LACT00985), EEU28055.1 (LACT00985), EEX28…	70	10/10	NA
GVAG00326	32/33	PF00072 [Response regulator receiver domain]; PF00486 [Transcriptional regulatory protein]	EFH27055.1 (PF00486,PF00072), EFH71079.1 (PF00486,PF00072), EIK76341.1 (PF00486,PF00072), EIK75183.1 (PF00486,PF00072), EIK76749.1 (PF00486,PF00072), EIK78773.1 (PF00486,PF00072), EIK80129.1 (PF00486,PF00072), EIK80987.1 (PF00486,PF00072), EIK83043.1 (PF00486,PF00072), EIK83904.1 (PF00486,PF00072), EIK85043.1 (PF00486,PF00072), EIK85256.1 (PF00486,PF00072), EIK87891.1 (PF00486,PF00072), EGL13341.…	EEJ69018.1 (LACT00127), EEU29139.1 (LACT00127), EEX28397.1 (LACT00127), ZP_06626158.1 (LACT00127), EKB60619.1 (LACT00127), EKB81944.1 (LACT00127), VBILacCri20165_0702 (LACT00127), YP_003600545.1 (LACT00127), ZP_05549711.1 (LACT00127), ZP_07788770.1 (LACT00127), ZP_06627449.1 (LACT01654), VBILacCri20165_0200 (LACT01654), ZP_05549012.1 (LACT01654), ZP_07790046.1 (LACT01654), YP_003601972.1 (LACT009…	80	10/10	NA
GVAG00327	32/33	NA	EFH27056.1, EFH71078.1, EIK76340.1, EIK75184.1, EIK76750.1, EIK78772.1, EIK80130.1, EIK80986.1, EIK83042.1, EIK83903.1, EIK85044.1, EIK85255.1, EIK87890.1, EGL13336.1, EPI43150.1, EPI42477.1, EPI44059.1, EPI45477.1, EPI48221.1, EPI49094.1, EPI61037.1, EPI59346.1, EPI62020.1, EPI52577.1, EPI49917.1, EPI53328.1, EPI55202.1, EPI57611.1, EPI57218.1, ADB13640.1, ADP38740.1, AEF31415.1	NA	0	0/10	NA
GVAG00328	32/33	PF06013 [Proteins of 100 residues with WXG]; PF10824 [Protein of unknown function (DUF2580)]	EFH27057.1 (PF06013), EFH71077.1 (PF06013), EIK76339.1 (PF06013), EIK75185.1 (PF06013), EIK76751.1 (PF06013), EIK78771.1 (PF06013), EIK80131.1 (PF06013), EIK80985.1 (PF06013), EIK83041.1 (PF06013), EIK83902.1 (PF06013), EIK85045.1 (PF06013), EIK85254.1 (PF06013), EIK87889.1 (PF06013), EGL13330.1 (PF06013), EPI43151.1 (PF06013), EPI42476.1 (PF10824,PF06013), EPI44060.1 (PF10824,PF06013), EPI45476.…	NA	0	0/10	NA
GVAG00329	32/33	PF00118 [TCP-1/cpn60 chaperonin family]	EFH27058.1 (PF00118), EFH71076.1 (PF00118), EIK76338.1 (PF00118), EIK75186.1 (PF00118), EIK76752.1 (PF00118), EIK78770.1 (PF00118), EIK80132.1 (PF00118), EIK80984.1 (PF00118), EIK83040.1 (PF00118), EIK83901.1 (PF00118), EIK85046.1 (PF00118), EIK85253.1 (PF00118), EIK87888.1 (PF00118), EGL13364.1 (PF00118), EPI43152.1 (PF00118), EPI42475.1 (PF00118), EPI44061.1 (PF00118), EPI45475.1 (PF00118), EPI…	EEJ70269.1 (LACT00338), EEU28828.1 (LACT00338), YP_003600876.1 (LACT00338), ZP_05550033.1 (LACT00338), EEX28687.1 (LACT00338), EKB70021.1 (LACT00338), EKB78156.1 (LACT00338), VBILacCri20165_1447 (LACT00338), ZP_07789639.1 (LACT00338), ZP_06627563.1 (LACT00338)	10	10/10	NA
GVAG00330	32/33	PF13399 [LytR cell envelope-related transcriptional attenuator]	EFH27059.1 (PF13399), EFH71075.1 (PF13399), EIK76337.1 (PF13399), EIK75187.1 (PF13399), EIK76753.1 (PF13399), EIK78769.1 (PF13399), EIK80133.1 (PF13399), EIK80983.1 (PF13399), EIK83039.1 (PF13399), EIK83900.1 (PF13399), EIK85047.1 (PF13399), EIK85252.1 (PF13399), EIK87887.1 (PF13399), EGL13322.1 (PF13399), EPI43153.1 (PF13399), EPI42474.1 (PF13399), EPI44062.1 (PF13399), EPI45474.1 (PF13399), EPI…	EEJ68964.1 (LACT00738), EEU27895.1 (LACT00738), EEX29771.1 (LACT00738)	3	3/10	NA
GVAG00331	32/33	PF03167 [Uracil DNA glycosylase superfamily]	EFH27060.1 (PF03167), EFH71074.1 (PF03167), EIK76336.1 (PF03167), EIK75188.1 (PF03167), EIK76754.1 (PF03167), EIK78768.1 (PF03167), EIK80134.1 (PF03167), EIK80982.1 (PF03167), EIK83038.1 (PF03167), EIK83899.1 (PF03167), EIK85048.1 (PF03167), EIK85251.1 (PF03167), EIK87886.1 (PF03167), EGL13362.1 (PF03167), EPI43154.1 (PF03167), EPI42473.1 (PF03167), EPI44063.1 (PF03167), EPI45473.1 (PF03167), EPI…	EEJ70525.1 (LACT00537), EEU29441.1 (LACT00537), EEX30261.1 (LACT00537), ZP_06626728.1 (LACT00537), EKB69597.1 (LACT00537), EKB70774.1 (LACT00537), VBILacCri20165_0527 (LACT00537), ZP_05548267.1 (LACT00537), ZP_07789450.1 (LACT00537), YP_003601184.1 (LACT00537)	10	10/10	NA
GVAG00332	32/33	PF00493 [MCM2/3/5 family]; PF05496 [Holliday junction DNA helicase ruvB N-terminus]; PF07728 [AAA domain (dynein-related subfamily)]; PF07726 [ATPase family associated with various cellular activities (AAA)]; PF00158 [Sigma-54 interaction domain]; PF00004 [ATPase family associated with various cellular activities (AAA)]	EFH27061.1 (PF00004,PF00158,PF07726,PF07728,PF05496,PF00493), EFH71073.1 (PF00004,PF00158,PF07726,PF07728,PF05496,PF00493), EIK76335.1 (PF00004,PF00158,PF07726,PF07728,PF05496,PF00493), EIK75189.1 (PF00158,PF07726,PF07728,PF05496,PF00493), EIK76755.1 (PF00158,PF07726,PF07728,PF05496,PF00493), EIK78767.1 (PF00004,PF00158,PF07726,PF07728,PF05496,PF00493), EIK80135.1 (PF00158,PF07726,PF07728,PF05496…	NA	0	0/10	NA
GVAG00333	32/33	PF01882 [Protein of unknown function DUF58]	EFH27062.1 (PF01882), EFH71072.1 (PF01882), EIK76334.1 (PF01882), EIK75190.1 (PF01882), EIK76756.1 (PF01882), EIK78766.1 (PF01882), EIK80136.1 (PF01882), EIK80980.1 (PF01882), EIK83036.1 (PF01882), EIK83897.1 (PF01882), EIK85050.1 (PF01882), EIK85249.1 (PF01882), EIK87884.1 (PF01882), EGL13321.1 (PF01882), EPI43156.1 (PF01882), EPI42471.1 (PF01882), EPI44065.1 (PF01882), EPI45471.1 (PF01882), EPI…	NA	0	0/10	NA
GVAG00334	32/33	NA	EFH27063.1, EFH71071.1, EIK76333.1, EIK75191.1, EIK76757.1, EIK78765.1, EIK80137.1, EIK80979.1, EIK83035.1, EIK83896.1, EIK85051.1, EIK85248.1, EIK87883.1, EGL13329.1, EPI43157.1, EPI42470.1, EPI44066.1, EPI45470.1, EPI48228.1, EPI49087.1, EPI61044.1, EPI59353.1, EPI62027.1, EPI52570.1, EPI49924.1, EPI53397.1, EPI55195.1, EPI57604.1, EPI57225.1, ADB13846.1, ADP38733.1, AEF31919.1	YP_003602386.1 (LACT01176)	1	1/10	NA
GVAG00335	32/33	PF13519 [von Willebrand factor type A domain]; PF00092 [von Willebrand factor type A domain]	EFH27064.1 (PF00092,PF13519), EFH71070.1 (PF00092,PF13519), EIK76332.1 (PF00092,PF13519), EIK75192.1 (PF00092,PF13519), EIK76758.1 (PF00092,PF13519), EIK78764.1 (PF00092,PF13519), EIK80138.1 (PF00092,PF13519), EIK80978.1 (PF00092,PF13519), EIK83034.1 (PF00092,PF13519), EIK83895.1 (PF00092,PF13519), EIK85052.1 (PF00092,PF13519), EIK85247.1 (PF00092,PF13519), EIK87882.1 (PF00092,PF13519), EGL13353.…	NA	0	0/10	NA
GVAG00336	32/33	PF13519 [von Willebrand factor type A domain]; PF00092 [von Willebrand factor type A domain]	EFH27066.1 (PF00092,PF13519), EFH71069.1 (PF00092,PF13519), EIK76331.1 (PF00092,PF13519), EIK75193.1 (PF00092,PF13519), EIK76759.1 (PF00092,PF13519), EIK78763.1 (PF00092,PF13519), EIK80139.1 (PF00092,PF13519), EIK80977.1 (PF00092,PF13519), EIK83033.1 (PF00092,PF13519), EIK83894.1 (PF00092,PF13519), EIK85053.1 (PF00092,PF13519), EIK85246.1 (PF00092,PF13519), EIK87881.1 (PF00092,PF13519), EGL13345.…	NA	0	0/10	NA
GVAG00337	32/33	NA	EFH27067.1, EFH71068.1, EIK78762.1, EIK83032.1, EIK85245.1, EIK87880.1, EPI42467.1, EPI44069.1, ADB14136.1, EIK76330.1, EIK80140.1, EIK80976.1, EIK75194.1, EIK76760.1, EIK83893.1, EIK85054.1, EGL13338.1, EPI43160.1, EPI45467.1, EPI48231.1, EPI49084.1, EPI61047.1, EPI59356.1, EPI62030.1, EPI52567.1, EPI49927.1, EPI53400.1, EPI55192.1, EPI57601.1, EPI57228.1, ADP38730.1, AEF30804.1	NA	0	0/10	NA
GVAG00338	32/33	PF06259 [Alpha/beta hydrolase]; PF00561 [alpha/beta hydrolase fold]; PF07819 [PGAP1-like protein]; PF11187 [Protein of unknown function (DUF2974)]; PF12697 [Alpha/beta hydrolase family]	EFH27069.1 (PF12697,PF07819), EFH71066.1 (PF12697,PF11187,PF07819), EIK76328.1 (PF12697,PF07819,PF00561), EIK75196.1 (PF12697,PF07819,PF00561), EIK76762.1 (PF12697,PF07819), EIK78760.1 (PF12697,PF07819), EIK80142.1 (PF12697,PF07819,PF00561), EIK80974.1 (PF12697,PF07819,PF00561), EIK83030.1 (PF12697,PF11187,PF07819), EIK83891.1 (PF12697,PF07819,PF00561), EIK85056.1 (PF12697,PF07819), EIK85243.1 (P…	EEJ69155.1 (LACT01463), ZP_06626212.1 (LACT01463), VBILacCri20165_0133 (LACT01463), ZP_05548907.1 (LACT01463), EKB64997.1 (LACT01463), EKB69465.1 (LACT01463), EEU28236.1 (LACT01463), EEX29551.1 (LACT01463), YP_003601825.1 (LACT01463)	9	9/10	NA
GVAG00339	32/33	PF00206 [Lyase]; PF08328 [Adenylosuccinate lyase C-terminal]	EFH27070.1 (PF08328,PF00206), EFH71065.1 (PF08328,PF00206), EIK76327.1 (PF08328,PF00206), EIK75197.1 (PF08328,PF00206), EIK76763.1 (PF08328,PF00206), EIK78759.1 (PF08328,PF00206), EIK80144.1 (PF08328,PF00206), EIK80973.1 (PF08328,PF00206), EIK83029.1 (PF08328,PF00206), EIK83890.1 (PF08328,PF00206), EIK85058.1 (PF08328,PF00206), EIK85242.1 (PF08328,PF00206), EIK87877.1 (PF08328,PF00206), EGL13360.…	YP_003602403.1 (LACT01549), EEX30069.1 (LACT01549), ZP_06627376.1 (LACT01549), ZP_05549411.1 (LACT01549), EKB59691.1 (LACT01549), EKB62987.1 (LACT01549), VBILacCri20165_1920 (LACT01549), EEJ69576.1 (LACT01549), EEU28618.1 (LACT01549), EEU27952.1 (LACT00689), ZP_06626607.1 (LACT00689), EKB65236.1 (LACT00689), EKB67874.1 (LACT00689), VBILacCri20165_1225 (LACT00689), YP_003601433.1 (LACT00689), ZP_0…	19	10/10	NA
GVAG00340	32/33	PF03706 [Uncharacterised protein family (UPF0104)]	EFH27071.1 (PF03706), EFH71064.1 (PF03706), EIK76326.1 (PF03706), EIK75198.1 (PF03706), EIK76764.1 (PF03706), EIK78758.1 (PF03706), EIK80145.1 (PF03706), EIK80972.1 (PF03706), EIK83028.1 (PF03706), EIK83889.1 (PF03706), EIK85059.1 (PF03706), EIK85241.1 (PF03706), EIK87876.1 (PF03706), EGL13354.1 (PF03706), EPI43164.1 (PF03706), EPI42463.1 (PF03706), EPI44073.1 (PF03706), EPI45463.1 (PF03706), EPI…	NA	0	0/10	NA
GVAG00341	32/33	PF00216 [Bacterial DNA-binding protein]	EFH27072.1 (PF00216), EFH71063.1 (PF00216), EIK76325.1 (PF00216), EIK75199.1 (PF00216), EIK76765.1 (PF00216), EIK78757.1 (PF00216), EIK80146.1 (PF00216), EIK80971.1 (PF00216), EIK83027.1 (PF00216), EIK83888.1 (PF00216), EIK85060.1 (PF00216), EIK85240.1 (PF00216), EIK87875.1 (PF00216), EGL13319.1 (PF00216), EPI43165.1 (PF00216), EPI42462.1 (PF00216), EPI44074.1 (PF00216), EPI45462.1 (PF00216), EPI…	EEJ68968.1 (LACT00741), EEU27891.1 (LACT00741), EEX29775.1 (LACT00741), ZP_06625901.1 (LACT00741), EKB65322.1 (LACT00741), EKB67693.1 (LACT00741), VBILacCri20165_1162 (LACT00741), YP_003601492.1 (LACT00741), ZP_05548574.1 (LACT00741), EKB62322.1 (EKB62322.1), EEJ70199.1 (LACT01481), EEU28022.1 (LACT01481), EEX28884.1 (LACT01481), ZP_06627823.1 (LACT01481), EKB62935.1 (LACT01481), EKB72213.1 (LACT…	20	10/10	NA
GVAG00342	32/33	PF13291 [ACT domain]; PF04607 [Region found in RelA / SpoT proteins]; PF13328 [HD domain]; PF01966 [HD domain]; PF01842 [ACT domain]; PF02824 [TGS domain]	EFH27073.1 (PF02824,PF01842,PF01966,PF13328,PF04607,PF13291), EFH71062.1 (PF02824,PF01842,PF01966,PF13328,PF04607,PF13291), EIK76310.1 (PF02824,PF01842,PF01966,PF13328,PF04607,PF13291), EIK75214.1 (PF02824,PF01842,PF01966,PF13328,PF04607,PF13291), EIK76780.1 (PF02824,PF01842,PF01966,PF13328,PF04607,PF13291), EIK78756.1 (PF02824,PF01842,PF01966,PF13328,PF04607,PF13291), EIK80160.1 (PF02824,PF01842…	EKB67900.1 (LACT00711), EEJ68982.1 (LACT00711), EEU27925.1 (LACT00711), EEX30540.1 (LACT00711), ZP_06627313.1 (LACT00711), EKB65207.1 (LACT00711), VBILacCri20165_1199 (LACT00711), ZP_05548540.1 (LACT00711), ZP_07788984.1 (LACT00711), YP_003601456.1 (LACT00711), EEJ70666.1 (LACT00492), EEU29495.1 (LACT00492), EEX29281.1 (LACT00492), ZP_06626349.1 (LACT00492), EKB69653.1 (LACT00492), EKB70625.1 (LA…	39	10/10	NA
GVAG00343	32/33	PF00692 [dUTPase]	EFH27074.1 (PF00692), EFH71061.1 (PF00692), EIK76309.1 (PF00692), EIK75215.1 (PF00692), EIK76781.1 (PF00692), EIK78755.1 (PF00692), EIK80161.1 (PF00692), EIK80955.1 (PF00692), EIK82787.1 (PF00692), EIK82985.1 (PF00692), EIK86157.1 (PF00692), EIK85238.1 (PF00692), EIK87873.1 (PF00692), EGL13347.1 (PF00692), EPI43845.1 (PF00692), EPI42460.1 (PF00692), EPI44076.1 (PF00692), EPI47825.1 (PF00692), EPI…	EEJ68736.1 (LACT00297), EEU28883.1 (LACT00297), EEX28741.1 (LACT00297), ZP_06627095.1 (LACT00297), EKB70076.1 (LACT00297), EKB78096.1 (LACT00297), VBILacCri20165_1387 (LACT00297), YP_003600818.1 (LACT00297), ZP_05549979.1 (LACT00297), ZP_07789699.1 (LACT00297)	10	10/10	NA
GVAG00344	32/33	PF13834 [Domain of unknown function (DUF4193)]	EFH27075.1 (PF13834), EFH71060.1 (PF13834), EIK76308.1 (PF13834), EIK75216.1 (PF13834), EIK76782.1 (PF13834), EIK78754.1 (PF13834), EIK80162.1 (PF13834), EIK80954.1 (PF13834), EIK82786.1 (PF13834), EIK82984.1 (PF13834), EIK86158.1 (PF13834), EIK85237.1 (PF13834), EIK87872.1 (PF13834), EGL13337.1 (PF13834), EPI43844.1 (PF13834), EPI42459.1 (PF13834), EPI44077.1 (PF13834), EPI47824.1 (PF13834), EPI…	NA	0	0/10	NA
GVAG00345	32/33	PF11268 [Protein of unknown function (DUF3071)]	EFH27076.1 (PF11268), EFH71059.1 (PF11268), EIK76307.1 (PF11268), EIK75217.1 (PF11268), EIK76783.1 (PF11268), EIK78753.1 (PF11268), EIK82785.1 (PF11268), EIK85236.1 (PF11268), EIK87871.1 (PF11268), EGL13351.1 (PF11268), EPI43843.1 (PF11268), EPI42458.1 (PF11268), EPI44078.1 (PF11268), EPI47823.1 (PF11268), EPI50629.1 (PF11268), EPI53424.1 (PF11268), EPI57577.1 (PF11268), ADB14530.1 (PF11268), ADP…	NA	0	0/10	NA
GVAG00346	32/33	PF08665 [PglZ domain]; PF01663 [Type I phosphodiesterase / nucleotide pyrophosphatase]; PF01676 [Metalloenzyme superfamily]	EFH27077.1 (PF01663), EFH71058.1 (PF01663), EIK76306.1 (PF01676,PF01663), EIK75218.1 (PF01676,PF01663), EIK76784.1 (PF01676,PF01663), EIK78752.1 (PF01663), EIK80164.1 (PF01676,PF01663,PF08665), EIK80952.1 (PF01676,PF01663,PF08665), EIK82784.1 (PF01676,PF01663), EIK82982.1 (PF01676,PF01663,PF08665), EIK86160.1 (PF01676,PF01663,PF08665), EIK85235.1 (PF01676,PF01663), EIK87870.1 (PF01676,PF01663), E…	NA	0	0/10	NA
GVAG00347	32/33	PF03989 [DNA gyrase C-terminal domain]; PF00521 [DNA gyrase/topoisomerase IV]; PF08801 [Nup133 N terminal like]	EFH27078.1 (PF00521,PF03989), EFH71057.1 (PF00521,PF03989), EIK76305.1 (PF00521,PF03989), EIK75219.1 (PF00521,PF03989), EIK76785.1 (PF00521,PF03989), EIK78751.1 (PF00521,PF03989), EIK80165.1 (PF00521,PF03989), EIK80951.1 (PF00521,PF03989), EIK82783.1 (PF08801,PF00521,PF03989), EIK82981.1 (PF00521,PF03989), EIK86161.1 (PF00521,PF03989), EIK85234.1 (PF08801,PF00521,PF03989), EIK87869.1 (PF08801,PF0…	YP_003600478.1 (LACT00087), EEJ70304.1 (LACT00087), EEU28724.1 (LACT00087), EEX30174.1 (LACT00087), ZP_06626932.1 (LACT00087), EKB60022.1 (LACT00087), EKB62763.1 (LACT00087), VBILacCri20165_1546 (LACT00087), ZP_05549313.1 (LACT00087), EKB65181.1 (LACT01414), YP_003601619.1 (LACT01414), EEJ69360.1 (LACT01414), EEU27797.1 (LACT01414), EEX29873.1 (LACT01414), EKB67243.1 (LACT01414), VBILacCri20165_1…	19	10/10	NA
GVAG00348	32/33	PF07690 [Major Facilitator Superfamily]	EFH27080.1 (PF07690), EFH71052.1 (PF07690), EIK76302.1 (PF07690), EIK75223.1 (PF07690), EIK76056.1 (PF07690), EIK78749.1 (PF07690), EIK80167.1 (PF07690), EIK80943.1 (PF07690), EIK82780.1 (PF07690), EIK82974.1 (PF07690), EIK86169.1 (PF07690), EIK85223.1 (PF07690), EIK87863.1 (PF07690), EGL13272.1 (PF07690), EPI43838.1 (PF07690), EPI42455.1 (PF07690), EPI44081.1 (PF07690), EPI47817.1 (PF07690), EPI…	ZP_07789842.1 (ZP_07789842.1), VBILacCri20165_1754 (LACT01037)	2	2/10	NA
GVAG00349	32/33	PF00986 [DNA gyrase B subunit]; PF02518 [Histidine kinase-]; PF01751 [Toprim domain]; PF00204 [DNA gyrase B]	EFH27082.1 (PF00204,PF01751,PF02518,PF00986), EFH71051.1 (PF00204,PF01751,PF02518,PF00986), EIK76294.1 (PF00204,PF01751,PF02518,PF00986), EIK75232.1 (PF00204,PF01751,PF02518,PF00986), EIK76362.1 (PF00204,PF01751,PF02518,PF00986), EIK78748.1 (PF00204,PF01751,PF02518,PF00986), EIK80174.1 (PF00204,PF01751,PF02518,PF00986), EIK80937.1 (PF00204,PF01751,PF02518,PF00986), EIK82778.1 (PF00204,PF01751,PF0…	EEX30173.1 (LACT00086), VBILacCri20165_1545 (LACT00086), YP_003600477.1 (LACT00086), ZP_07788863.1 (LACT00086), ZP_06626931.1 (LACT00086), EKB60021.1 (LACT00086), EKB62762.1 (LACT00086), ZP_05549314.1 (LACT00086), EEJ70303.1 (LACT00086), EEU28723.1 (LACT00086), EKB65182.1 (LACT00811), YP_003601620.1 (LACT00811), EEU27796.1 (LACT00811), EEJ69361.1 (LACT00811), EEX29874.1 (LACT00811), ZP_06626652.1…	20	10/10	NA
GVAG00350	32/33	PF04545 [Sigma-70]; PF04542 [Sigma-70 region 2]; PF00140 [Sigma-70 factor]; PF04539 [Sigma-70 region 3]	EFH27083.1 (PF04539,PF00140,PF04542,PF04545), EFH71050.1 (PF04539,PF00140,PF04542,PF04545), EIK76293.1 (PF04539,PF00140,PF04542,PF04545), EIK75233.1 (PF04539,PF00140,PF04542,PF04545), EIK76363.1 (PF04539,PF00140,PF04542,PF04545), EIK78747.1 (PF04539,PF00140,PF04542,PF04545), EIK80175.1 (PF04539,PF00140,PF04542,PF04545), EIK80936.1 (PF04539,PF00140,PF04542,PF04545), EIK82777.1 (PF04539,PF00140,PF0…	EEJ69309.1 (LACT00855), EEU27750.1 (LACT00855), EEX29921.1 (LACT00855), ZP_06626221.1 (LACT00855), EKB65161.1 (LACT00855), EKB67333.1 (LACT00855), YP_003601668.1 (LACT00855), ZP_05548771.1 (LACT00855), ZP_07789918.1 (LACT00855), VBILacCri20165_1007 (LACT00855)	10	10/10	NA
GVAG00351	32/33	NA	EFH27084.1, EFH71049.1, EIK76292.1, EIK75234.1, EIK76364.1, EIK78746.1, EIK80176.1, EIK80935.1, EIK82776.1, EIK82967.1, EIK86176.1, EIK85219.1, EIK87853.1, EGL14335.1, EPI43835.1, EPI42448.1, EPI44008.1, EPI47814.1, EPI47386.1, EPI46055.1, EPI60543.1, EPI61185.1, EPI61752.1, EPI52790.1, EPI50676.1, EPI50954.1, EPI55771.1, EPI56059.1, EPI55906.1, ADB13869.1, ADP38687.1, AEF31548.1	NA	0	0/10	NA
GVAG00352	32/33	PF00348 [Polyprenyl synthetase]	EFH27085.1 (PF00348), EFH71048.1 (PF00348), EIK76291.1 (PF00348), EIK75235.1 (PF00348), EIK76365.1 (PF00348), EIK78745.1 (PF00348), EIK80177.1 (PF00348), EIK80934.1 (PF00348), EIK82767.1 (PF00348), EIK82966.1 (PF00348), EIK86177.1 (PF00348), EIK85218.1 (PF00348), EIK87852.1 (PF00348), EGL14251.1 (PF00348), EPI43833.1 (PF00348), EPI42447.1 (PF00348), EPI44009.1 (PF00348), EPI47812.1 (PF00348), EPI…	EKB75540.1 (LACT01027), YP_003602107.1 (LACT01027), EEJ70898.1 (LACT01027), EEU28152.1 (LACT01027), EEX28441.1 (LACT01027), ZP_06625954.1 (LACT01027), EKB65100.1 (LACT01027), VBILacCri20165_1742 (LACT01027), ZP_05549229.1 (LACT01027), ZP_07789854.1 (LACT01027), YP_003601810.1 (LACT01449), ZP_06626378.1 (LACT01449), EKB64982.1 (LACT01449), EKB69480.1 (LACT01449), VBILacCri20165_0118 (LACT01449), Z…	19	10/10	NA
GVAG00353	32/33	PF00069 [Protein kinase domain]; PF07714 [Protein tyrosine kinase]; PF03793 [PASTA domain]	EFH27086.1 (PF03793,PF07714,PF00069), EFH71047.1 (PF03793,PF07714,PF00069), EIK76290.1 (PF03793,PF07714,PF00069), EIK75236.1 (PF03793,PF07714,PF00069), EIK76366.1 (PF03793,PF07714,PF00069), EIK78744.1 (PF03793,PF07714,PF00069), EIK80178.1 (PF03793,PF07714,PF00069), EIK80933.1 (PF03793,PF07714,PF00069), EIK82766.1 (PF03793,PF07714,PF00069), EIK82965.1 (PF03793,PF07714,PF00069), EIK86178.1 (PF03793…	YP_003601800.1 (LACT00925), EEU28263.1 (LACT00925), EEX29525.1 (LACT00925), ZP_06626388.1 (LACT00925), VBILacCri20165_0108 (LACT00925), EKB64972.1 (LACT00925), EKB69490.1 (LACT00925), ZP_05548882.1 (LACT00925), ZP_07791505.1 (LACT00925), EEJ69128.1 (LACT00925)	10	10/10	NA
GVAG00354	32/33	PF01553 [Acyltransferase]	EFH27087.1 (PF01553), EFH71046.1 (PF01553), EIK76289.1 (PF01553), EIK75237.1 (PF01553), EIK76367.1 (PF01553), EIK78743.1 (PF01553), EIK80179.1 (PF01553), EIK80932.1 (PF01553), EIK82765.1 (PF01553), EIK82964.1 (PF01553), EIK86179.1 (PF01553), EIK85216.1 (PF01553), EIK87850.1 (PF01553), EGL14383.1 (PF01553), EPI43831.1 (PF01553), EPI42444.1 (PF01553), EPI44012.1 (PF01553), EPI47810.1 (PF01553), EPI…	NA	0	0/10	NA
GVAG00355	32/33	NA	EFH27089.1, EFH71045.1, EIK76288.1, EIK75238.1, EIK76368.1, EIK78741.1, EIK80180.1, EIK80931.1, EIK82764.1, EIK82963.1, EIK86180.1, EIK85215.1, EIK87849.1, EGL14113.1, EPI43830.1, EPI42445.1, EPI44011.1, EPI47809.1, EPI47382.1, EPI46051.1, EPI60548.1, EPI61190.1, EPI61748.1, EPI52794.1, EPI50672.1, EPI50958.1, EPI55767.1, EPI56055.1, EPI55902.1, ADB13517.1, ADP38682.1, AEF30784.1	NA	0	0/10	NA
GVAG00356	32/33	PF02810 [SEC-C motif]; PF07517 [SecA DEAD-like domain]; PF00270 [DEAD/DEAH box helicase]; PF07516 [SecA Wing and Scaffold domain]; PF01043 [SecA preprotein cross-linking domain]	EFH27090.1 (PF01043,PF07516,PF00270,PF07517,PF02810), EFH71044.1 (PF01043,PF07516,PF00270,PF07517,PF02810), EIK76287.1 (PF01043,PF07516,PF00270,PF07517,PF02810), EIK75239.1 (PF01043,PF07516,PF00270,PF07517,PF02810), EIK76369.1 (PF01043,PF07516,PF00270,PF07517,PF02810), EIK78740.1 (PF01043,PF07516,PF00270,PF07517,PF02810), EIK80181.1 (PF01043,PF07516,PF00270,PF07517,PF02810), EIK80930.1 (PF01043,P…	ZP_07789480.1 (LACT00056), EEJ70689.1 (LACT00056), EEU29472.1 (LACT00056), EEX30226.1 (LACT00056), EKB69630.1 (LACT00056), EKB70601.1 (LACT00056), VBILacCri20165_0495 (LACT00056), ZP_06626271.1 (LACT00056), ZP_05548232.1 (LACT00056), YP_003601154.1 (LACT00056), EKB62017.1 (LACT00056)	11	10/10	NA
GVAG00357	32/33	PF02482 [Sigma 54 modulation protein / S30EA ribosomal protein]	EFH27091.1 (PF02482), EFH71043.1 (PF02482), EIK76286.1 (PF02482), EIK75240.1 (PF02482), EIK76370.1 (PF02482), EIK78739.1 (PF02482), EIK80182.1 (PF02482), EIK80929.1 (PF02482), EIK82762.1 (PF02482), EIK82961.1 (PF02482), EIK86182.1 (PF02482), EIK85213.1 (PF02482), EIK87847.1 (PF02482), EGL14369.1 (PF02482), EPI43905.1 (PF02482), EPI42442.1 (PF02482), EPI44014.1 (PF02482), EPI47807.1 (PF02482), EPI…	EEJ70688.1 (LACT00512), EEU29473.1 (LACT00512), EEX30225.1 (LACT00512), ZP_06626270.1 (LACT00512), EKB69631.1 (LACT00512), EKB70602.1 (LACT00512), VBILacCri20165_0494 (LACT00512), ZP_05548231.1 (LACT00512), ZP_07789481.1 (LACT00512), YP_003601153.1 (LACT00512)	10	10/10	NA
GVAG00358	32/33	PF12710 [haloacid dehalogenase-like hydrolase]; PF13242 [HAD-hyrolase-like]; PF00702 [haloacid dehalogenase-like hydrolase]; PF13419 [Haloacid dehalogenase-like hydrolase]	EFH27092.1 (PF13419,PF00702,PF13242,PF12710), EFH71042.1 (PF13419,PF00702,PF13242,PF12710), EIK76285.1 (PF13419), EIK75241.1 (PF13419), EIK76371.1 (PF13419), EIK78738.1 (PF13419,PF00702,PF13242,PF12710), EIK80183.1 (PF13419,PF00702), EIK80928.1 (PF13419,PF00702), EIK82761.1 (PF13419,PF00702,PF12710), EIK82960.1 (PF13419,PF00702), EIK86183.1 (PF13419,PF00702), EIK85212.1 (PF13419,PF00702,PF12710),…	EEJ70612.1 (LACT00613), EEU29280.1 (LACT00613), EEX30353.1 (LACT00613), ZP_06627687.1 (LACT00613), EKB69816.1 (LACT00613), EKB71006.1 (LACT00613), VBILacCri20165_0626 (LACT00613), ZP_05548360.1 (LACT00613), ZP_07789356.1 (LACT00613), YP_003601287.1 (LACT00613), ZP_06626177.1 (LACT01566), ZP_05549960.1 (LACT01566), EEJ68767.1 (LACT01566), EEU28902.1 (LACT01566), EEX28961.1 (LACT01566), EKB70096.1 …	29	10/10	NA
GVAG00359	32/33	PF13476 [AAA domain]; PF02463 [RecF/RecN/SMC N terminal domain]; PF13175 [AAA ATPase domain]	EFH27093.1 (PF02463,PF13476), EFH71041.1 (PF02463,PF13476), EIK76284.1 (PF02463,PF13476), EIK75242.1, EIK76372.1 (PF02463,PF13476), EIK78737.1 (PF02463,PF13476), EIK80184.1 (PF02463,PF13476), EIK80927.1 (PF02463,PF13476), EIK82760.1 (PF02463,PF13476), EIK82959.1 (PF13175,PF02463,PF13476), EIK86184.1 (PF02463,PF13476), EIK85211.1 (PF02463,PF13476), EIK87845.1 (PF02463,PF13476), EGL14139.1 (PF02463…	EEJ69136.1 (LACT01447), EEU28255.1 (LACT01447), EEX29533.1 (LACT01447), YP_003601808.1 (LACT01447), ZP_06626380.1 (LACT01447), EKB64980.1 (LACT01447), EKB69482.1 (LACT01447), VBILacCri20165_0116 (LACT01447), ZP_05548890.1 (LACT01447)	9	9/10	NA
GVAG00360	32/33	PF01479 [S4 domain]; PF01728 [FtsJ-like methyltransferase]	EFH27095.1 (PF01728,PF01479), EFH71039.1 (PF01728,PF01479), EIK76282.1 (PF01728,PF01479), EIK75244.1 (PF01728,PF01479), EIK76373.1 (PF01728,PF01479), EIK78735.1 (PF01728,PF01479), EIK80186.1 (PF01728,PF01479), EIK80925.1 (PF01728,PF01479), EIK82758.1 (PF01728,PF01479), EIK82957.1 (PF01728,PF01479), EIK86186.1 (PF01728,PF01479), EIK85209.1 (PF01728,PF01479), EIK87843.1 (PF01728,PF01479), EGL14360.…	EEJ69137.1 (LACT01448), EEU28254.1 (LACT01448), EEX29534.1 (LACT01448), ZP_06626379.1 (LACT01448), EKB64981.1 (LACT01448), EKB69481.1 (LACT01448), VBILacCri20165_0117 (LACT01448), YP_003601809.1 (LACT01448), ZP_05548891.1 (LACT01448), ZP_07789373.1 (LACT00600), EEU29307.1 (LACT00600), EEX30336.1 (LACT00600), ZP_06627671.1 (LACT00600), EKB69834.1 (LACT00600), EKB71023.1 (LACT00600), VBILacCri20165…	39	10/10	rRNA methyltransferase (possible TlyA-family hemolysin)
GVAG00361	32/33	PF13344 [Haloacid dehalogenase-like hydrolase]; PF13242 [HAD-hyrolase-like]	EFH27096.1 (PF13242,PF13344), EFH71038.1 (PF13242,PF13344), EIK76281.1 (PF13242,PF13344), EIK75245.1 (PF13242,PF13344), EIK76374.1 (PF13242,PF13344), EIK78734.1 (PF13242,PF13344), EIK80187.1 (PF13242,PF13344), EIK80924.1 (PF13242,PF13344), EIK82757.1 (PF13242,PF13344), EIK82956.1 (PF13242,PF13344), EIK86187.1 (PF13242,PF13344), EIK85208.1 (PF13242,PF13344), EIK87842.1 (PF13242,PF13344), EGL14271.…	YP_003600907.1 (LACT00363), EEJ70292.1 (LACT00363), EEU28794.1 (LACT00363), EEX28656.1 (LACT00363), ZP_06626856.1 (LACT00363), ZP_05550064.1 (LACT00363), EKB69985.1 (LACT00363), EKB78090.1 (LACT00363), ZP_07789608.1 (LACT00363), VBILacCri20165_1483 (LACT00363)	10	10/10	NA
GVAG00362	32/33	NA	EFH27097.1, EFH71037.1, EIK76280.1, EIK75246.1, EIK76375.1, EIK78733.1, EIK80188.1, EIK80923.1, EIK82756.1, EIK82955.1, EIK86188.1, EIK85207.1, EIK87841.1, EGL14365.1, EPI43899.1, EPI42436.1, EPI44020.1, EPI47801.1, EPI47406.1, EPI46043.1, EPI60247.1, EPI61198.1, EPI61740.1, EPI52802.1, EPI50706.1, EPI51875.1, EPI55834.1, EPI56047.1, EPI55894.1, ADB13836.1, ADP38673.1, AEF31172.1	NA	0	0/10	NA
GVAG00363	32/33	PF01479 [S4 domain]; PF00579 [tRNA synthetases class I (W and Y)]	EFH27098.1 (PF00579,PF01479), EFH71036.1 (PF00579,PF01479), EIK76279.1 (PF00579,PF01479), EIK75247.1 (PF00579,PF01479), EIK76376.1 (PF00579,PF01479), EIK78732.1 (PF00579,PF01479), EIK80189.1 (PF00579,PF01479), EIK80922.1 (PF00579,PF01479), EIK82755.1 (PF00579,PF01479), EIK82954.1 (PF00579,PF01479), EIK86189.1 (PF00579,PF01479), EIK85206.1 (PF00579,PF01479), EIK87840.1 (PF00579,PF01479), EGL14124.…	YP_003600668.1 (LACT00213), ZP_05549813.1 (LACT00213), EEJ69961.1 (LACT00213), EEU29034.1 (LACT00213), EEX29091.1 (LACT00213), ZP_06627491.1 (LACT00213), EKB61500.1 (LACT00213), EKB81605.1 (LACT00213), VBILacCri20165_1835 (LACT00213), ZP_07791744.1 (LACT00213)	10	10/10	NA
GVAG00364	32/33	PF00206 [Lyase]	EFH27099.1 (PF00206), EFH71035.1 (PF00206), EIK76278.1 (PF00206), EIK75248.1 (PF00206), EIK76377.1 (PF00206), EIK78731.1 (PF00206), EIK80190.1 (PF00206), EIK80921.1 (PF00206), EIK82754.1 (PF00206), EIK82953.1 (PF00206), EIK86190.1 (PF00206), EIK85205.1 (PF00206), EIK87839.1 (PF00206), EGL14418.1 (PF00206), EPI43897.1 (PF00206), EPI42434.1 (PF00206), EPI44022.1 (PF00206), EPI47799.1 (PF00206), EPI…	EKB59691.1 (LACT01549), EKB62987.1 (LACT01549), VBILacCri20165_1920 (LACT01549), EEX30069.1 (LACT01549), ZP_06627376.1 (LACT01549), ZP_05549411.1 (LACT01549), YP_003602403.1 (LACT01549), EEJ69576.1 (LACT01549), EEU28618.1 (LACT01549), ZP_05548514.1 (LACT00689), EEX30514.1 (LACT00689), EEU27952.1 (LACT00689), ZP_06626607.1 (LACT00689), EKB65236.1 (LACT00689), EKB67874.1 (LACT00689), VBILacCri20165…	19	10/10	NA
GVAG00365	32/33	PF00764 [Arginosuccinate synthase]	EFH27100.1 (PF00764), EFH71034.1 (PF00764), EIK76277.1 (PF00764), EIK75249.1 (PF00764), EIK76378.1 (PF00764), EIK78730.1 (PF00764), EIK80191.1 (PF00764), EIK80920.1 (PF00764), EIK82753.1 (PF00764), EIK82952.1 (PF00764), EIK86191.1 (PF00764), EIK85204.1 (PF00764), EIK87838.1 (PF00764), EGL14240.1 (PF00764), EPI43896.1 (PF00764), EPI42433.1 (PF00764), EPI44023.1 (PF00764), EPI47798.1 (PF00764), EPI…	NA	0	0/10	NA
GVAG00366	32/33	PF02863 [Arginine repressor]; PF01316 [Arginine repressor]	EFH27101.1 (PF01316,PF02863), EFH71033.1 (PF01316,PF02863), EIK76276.1 (PF01316,PF02863), EIK75250.1 (PF01316,PF02863), EIK76379.1 (PF01316,PF02863), EIK78729.1 (PF01316,PF02863), EIK80192.1 (PF01316,PF02863), EIK80919.1 (PF01316,PF02863), EIK82752.1 (PF01316,PF02863), EIK82907.1 (PF01316,PF02863), EIK86224.1 (PF01316,PF02863), EIK85203.1 (PF01316,PF02863), EIK87837.1 (PF01316,PF02863), EGL14278.…	NA	0	0/10	NA
GVAG00367	32/33	PF03484 [tRNA synthetase B5 domain]; PF03147 [Ferredoxin-fold anticodon binding domain]; PF01588 [Putative tRNA binding domain]; PF03483 [B3/4 domain]	EFH27102.1 (PF03483,PF01588,PF03147,PF03484), EFH71032.1 (PF03483,PF01588,PF03147,PF03484), EIK76275.1 (PF03483,PF01588,PF03147,PF03484), EIK75251.1 (PF03483,PF01588,PF03147,PF03484), EIK76380.1 (PF03483,PF01588,PF03147,PF03484), EIK78728.1 (PF03483,PF01588,PF03147,PF03484), EIK80193.1 (PF03483,PF01588,PF03147,PF03484), EIK80918.1 (PF03483,PF01588,PF03147,PF03484), EIK82751.1 (PF03483,PF01588,PF0…	YP_003601957.1 (LACT00974), ZP_06627787.1 (LACT00974), VBILacCri20165_0294 (LACT00974), ZP_05549091.1 (LACT00974), EKB63302.1 (LACT00974), EKB72314.1 (LACT00974), EEJ70138.1 (LACT00974), EEU28042.1 (LACT00974), EEX28904.1 (LACT00974), ZP_07791674.1 (LACT00974), YP_003602013.1 (LACT01000), ZP_06626491.1 (LACT01000), EKB74270.1 (LACT01000), VBILacCri20165_0347 (LACT01000), ZP_05549159.1 (LACT01000)…	20	10/10	NA
GVAG00368	32/33	PF01409 [tRNA synthetases class II core domain (F)]; PF02912 [Aminoacyl tRNA synthetase class II]	EFH27103.1 (PF02912,PF01409), EFH71031.1 (PF02912,PF01409), EIK76274.1 (PF02912,PF01409), EIK75252.1 (PF02912,PF01409), EIK76382.1 (PF02912,PF01409), EIK78727.1 (PF02912,PF01409), EIK80194.1 (PF02912,PF01409), EIK80917.1 (PF02912,PF01409), EIK82750.1 (PF02912,PF01409), EIK82905.1 (PF02912,PF01409), EIK86226.1 (PF02912,PF01409), EIK85201.1 (PF02912,PF01409), EIK87835.1 (PF02912,PF01409), EGL14141.…	YP_003601958.1 (LACT00975), EEJ70139.1 (LACT00975), EEU28043.1 (LACT00975), EEX28905.1 (LACT00975), ZP_06627788.1 (LACT00975), EKB63301.1 (LACT00975), EKB72313.1 (LACT00975), VBILacCri20165_0295 (LACT00975), ZP_05549092.1 (LACT00975), ZP_07791675.1 (LACT00975)	10	10/10	NA
GVAG00369	32/33	PF08032 [RNA 2'-O ribose methyltransferase substrate binding]; PF00588 [SpoU rRNA Methylase family]	EFH27104.1 (PF00588), EFH71030.1 (PF00588), EIK76273.1 (PF00588), EIK75253.1 (PF00588), EIK76383.1 (PF00588), EIK78726.1 (PF00588), EIK80195.1 (PF00588), EIK80916.1 (PF00588), EIK82749.1 (PF00588,PF08032), EIK82904.1 (PF00588), EIK86227.1 (PF00588), EIK85200.1 (PF00588,PF08032), EIK87834.1 (PF00588,PF08032), EGL14109.1 (PF00588), EPI41136.1 (PF00588), EPI42428.1 (PF00588), EPI44028.1 (PF00588), E…	VBILacCri20165_0303 (LACT00980), ZP_07791683.1 (LACT00980), EEJ70145.1 (LACT00980), EEU28049.1 (LACT00980), ZP_06626766.1 (LACT00980), ZP_05549098.1 (LACT00980), EEX28911.1 (LACT00980), EKB63291.1 (LACT00980), EKB72302.1 (LACT00980), YP_003601964.1 (LACT00980), YP_003600823.1 (LACT00302), ZP_06627090.1 (LACT00302), EKB70071.1 (LACT00302), EKB78101.1 (LACT00302), VBILacCri20165_1392 (LACT00302), Z…	20	10/10	NA
GVAG00370	32/33	PF01545 [Cation efflux family]	EFH27106.1 (PF01545), EFH71029.1 (PF01545), EIK76272.1 (PF01545), EIK75254.1 (PF01545), EIK76384.1 (PF01545), EIK78725.1 (PF01545), EIK80196.1 (PF01545), EIK80915.1 (PF01545), EIK82748.1 (PF01545), EIK82903.1 (PF01545), EIK86228.1 (PF01545), EIK85199.1 (PF01545), EIK87833.1 (PF01545), EGL14206.1 (PF01545), EPI41137.1 (PF01545), EPI42427.1 (PF01545), EPI44029.1 (PF01545), EPI46871.1 (PF01545), EPI…	ZP_06627103.1 (LACT00291), YP_003600810.1 (LACT00291), ZP_05549972.1 (LACT00291), EEJ68753.1 (LACT00291), EEU28890.1 (LACT00291), EEX28748.1 (LACT00291), EKB70083.1 (LACT00291), EKB78528.1 (LACT00291), VBILacCri20165_1380 (LACT00291), ZP_07789707.1 (LACT00291)	10	10/10	NA
GVAG00371	32/33	PF02541 [Ppx/GppA phosphatase family]; PF04417 [Protein of unknown function (DUF501)]	EFH27108.1 (PF04417,PF02541), EFH71028.1 (PF04417,PF02541), EIK76674.1 (PF04417,PF02541), EIK75124.1 (PF04417,PF02541), EIK76828.1 (PF04417,PF02541), EIK78721.1 (PF04417,PF02541), EIK80062.1 (PF04417,PF02541), EIK81190.1 (PF04417,PF02541), EIK82746.1 (PF04417,PF02541), EIK84282.1 (PF04417,PF02541), EIK85809.1 (PF04417,PF02541), EIK85196.1 (PF04417,PF02541), EIK87831.1 (PF04417,PF02541), EGL13925.…	NA	0	0/10	NA
GVAG00372	32/33	PF04977 [Septum formation initiator]	EFH27109.1 (PF04977), EFH71027.1 (PF04977), EIK76675.1 (PF04977), EIK75125.1 (PF04977), EIK76827.1 (PF04977), EIK78720.1 (PF04977), EIK80063.1 (PF04977), EIK81191.1 (PF04977), EIK82745.1 (PF04977), EIK84281.1 (PF04977), EIK85810.1 (PF04977), EIK85195.1 (PF04977), EIK87830.1 (PF04977), EGL13905.1 (PF04977), EPI44400.1 (PF04977), EPI42582.1 (PF04977), EPI40820.1 (PF04977), EPI47893.1 (PF04977), EPI…	NA	0	0/10	NA
GVAG00373	32/33	PF00056 [lactate/malate dehydrogenase]; PF03807 [NADP oxidoreductase coenzyme F420-dependent]; PF02866 [lactate/malate dehydrogenase]	EFH27113.1 (PF02866,PF03807,PF00056), EFH71024.1 (PF02866,PF00056), EIK76676.1 (PF02866,PF03807,PF00056), EIK75126.1 (PF02866,PF03807,PF00056), EIK76826.1 (PF02866,PF03807,PF00056), EIK78717.1 (PF02866,PF03807,PF00056), EIK80064.1 (PF02866,PF03807,PF00056), EIK81192.1 (PF02866,PF03807,PF00056), EIK82744.1 (PF02866,PF03807,PF00056), EIK84280.1 (PF02866,PF03807,PF00056), EIK85811.1 (PF02866,PF03807…	EEJ70136.1 (LACT01498), EEU28040.1 (LACT01498), EEX28902.1 (LACT01498), ZP_06627785.1 (LACT01498), EKB63304.1 (LACT01498), EKB72316.1 (LACT01498), VBILacCri20165_0292 (LACT01498), YP_003601955.1 (LACT01498), ZP_05549089.1 (LACT01498), YP_003600746.1 (LACT00269), EEJ69608.1 (LACT00269), EEU28968.1 (LACT00269), EEX29027.1 (LACT00269), ZP_06626426.1 (LACT00269), EKB61584.1 (LACT00269), EKB79279.1 (L…	29	10/10	NA
GVAG00374	32/33	PF03952 [Enolase]; PF00113 [Enolase]	EFH27114.1 (PF00113,PF03952), EFH71023.1 (PF00113,PF03952), EIK76677.1 (PF00113,PF03952), EIK75127.1 (PF00113,PF03952), EIK76825.1 (PF00113,PF03952), EIK78716.1 (PF00113,PF03952), EIK80065.1 (PF00113,PF03952), EIK81193.1 (PF00113,PF03952), EIK82743.1 (PF00113,PF03952), EIK84279.1 (PF00113,PF03952), EIK85812.1 (PF00113,PF03952), EIK85193.1 (PF00113,PF03952), EIK87828.1 (PF00113,PF03952), EGL13882.…	EEJ70445.1 (LACT00668), EEU29195.1 (LACT00668), EEX30438.1 (LACT00668), EKB70343.1 (LACT00668), VBILacCri20165_2043 (LACT00668), ZP_07788897.1 (LACT00668), YP_003601375.1 (LACT00668), ZP_06627997.1 (LACT00668), EKB71204.1 (LACT00668), ZP_05548444.1 (LACT00668)	10	10/10	NA
GVAG00375	32/33	PF00005 [ABC transporter]	EFH27118.1 (PF00005), EFH71019.1 (PF00005), EIK76680.1 (PF00005), EIK75130.1 (PF00005), EIK76822.1 (PF00005), EIK78713.1 (PF00005), EIK80067.1 (PF00005), EIK81196.1 (PF00005), EIK82740.1 (PF00005), EIK84276.1 (PF00005), EIK85815.1 (PF00005), EIK85190.1 (PF00005), EIK87825.1 (PF00005), EGL13945.1 (PF00005), EPI44394.1 (PF00005), EPI42574.1 (PF00005), EPI40827.1 (PF00005), EPI47888.1 (PF00005), EPI…	EEJ70103.1 (LACT02055), EEX28934.1 (LACT02055), ZP_06626790.1 (LACT02055), EKB73199.1 (LACT02055), ZP_05549121.1 (LACT02055), YP_003602144.1 (LACT01052), EEJ70221.1 (LACT01052), ZP_06626822.1 (LACT01052), EKB61775.1 (LACT01052), EKB61836.1 (LACT01052), ZP_07788436.1 (LACT01052), EEU27454.1 (LACT01052), EEX28425.1 (LACT01052), VBILacCri20165_1988 (LACT01052), ZP_05549682.1 (LACT01052), EEJ70530.1 …	666	10/10	NA
GVAG00376	32/33	PF02559 [CarD-like/TRCF domain]; PF00270 [DEAD/DEAH box helicase]; PF00176 [SNF2 family N-terminal domain]; PF04851 [Type III restriction enzyme]; PF00271 [Helicase conserved C-terminal domain]; PF03461 [TRCF domain]	EFH27119.1 (PF03461,PF00271,PF04851,PF00176,PF00270,PF02559), EFH71013.1 (PF03461,PF00271,PF04851,PF00176,PF00270,PF02559), EIK76681.1 (PF03461,PF00271,PF04851,PF00270,PF02559), EIK75131.1 (PF03461,PF00271,PF04851,PF00270,PF02559), EIK76821.1 (PF03461,PF00271,PF04851,PF00270,PF02559), EIK78712.1 (PF03461,PF00271,PF04851,PF00176,PF00270,PF02559), EIK80068.1 (PF03461,PF00271,PF04851,PF00270,PF02559…	YP_003600748.1 (LACT00271), ZP_06626428.1 (LACT00271), EKB61582.1 (LACT00271), EKB79281.1 (LACT00271), EEJ69610.1 (LACT00271), EEU28966.1 (LACT00271), EEX29025.1 (LACT00271), VBILacCri20165_1302 (LACT00271), ZP_07790151.1 (LACT00271), ZP_05549896.1 (LACT00271), YP_003601790.1 (LACT00918), ZP_06626396.1 (LACT00918), EEJ69120.1 (LACT00918), EEU28271.1 (LACT00918), EEX29505.1 (LACT00918), EKB69498.1…	49	10/10	NA
GVAG00377	32/33	PF01195 [Peptidyl-tRNA hydrolase]	EFH27120.1 (PF01195), EFH71012.1 (PF01195), EIK76682.1 (PF01195), EIK75132.1 (PF01195), EIK76820.1 (PF01195), EIK78711.1 (PF01195), EIK80069.1 (PF01195), EIK81198.1 (PF01195), EIK82738.1 (PF01195), EIK84274.1 (PF01195), EIK85817.1 (PF01195), EIK85188.1 (PF01195), EIK87823.1 (PF01195), EGL13806.1 (PF01195), EPI44392.1 (PF01195), EPI42572.1 (PF01195), EPI40829.1 (PF01195), EPI47886.1 (PF01195), EPI…	YP_003600747.1 (LACT00270), EEJ69609.1 (LACT00270), EEU28967.1 (LACT00270), EEX29026.1 (LACT00270), ZP_06626427.1 (LACT00270), EKB61583.1 (LACT00270), EKB79280.1 (LACT00270), VBILacCri20165_1301 (LACT00270), ZP_05549895.1 (LACT00270), ZP_07790150.1 (LACT00270)	10	10/10	NA
GVAG00378	32/33	PF09084 [NMT1/THI5 like]; PF13379 [NMT1-like family]	EFH27121.1 (PF09084), EFH71011.1 (PF09084), EIK76683.1 (PF13379,PF09084), EIK75133.1 (PF13379,PF09084), EIK76819.1 (PF13379,PF09084), EIK78710.1 (PF09084), EIK80070.1 (PF13379,PF09084), EIK81199.1 (PF13379,PF09084), EIK82737.1 (PF13379,PF09084), EIK84273.1 (PF13379,PF09084), EIK85818.1 (PF13379,PF09084), EIK85187.1 (PF13379,PF09084), EIK87822.1 (PF13379,PF09084), EGL13723.1 (PF13379,PF09084), EPI…	NA	0	0/10	NA
GVAG00379	32/33	PF00528 [Binding-protein-dependent transport system inner membrane component]	EFH27122.1 (PF00528), EFH71010.1 (PF00528), EIK76684.1 (PF00528), EIK75134.1 (PF00528), EIK76818.1 (PF00528), EIK78709.1 (PF00528), EIK80071.1 (PF00528), EIK81200.1 (PF00528), EIK82736.1 (PF00528), EIK84272.1 (PF00528), EIK85819.1 (PF00528), EIK85186.1 (PF00528), EIK87821.1 (PF00528), EGL13915.1 (PF00528), EPI44390.1 (PF00528), EPI42569.1 (PF00528), EPI40832.1 (PF00528), EPI47884.1 (PF00528), EPI…	YP_003600834.1 (LACT01317), ZP_06627080.1 (LACT01317), EKB78111.1 (LACT01317), VBILacCri20165_1402 (LACT01317), ZP_05549995.1 (LACT01317), EEJ68730.1 (LACT01317), EEU28867.1 (LACT01317), EEX28724.1 (LACT01317), ZP_07789683.1 (LACT01317), EEJ69463.1 (LACT01320), EEU28565.1 (LACT01320), EEX30016.1 (LACT01320), ZP_06626983.1 (LACT01320), ZP_05549465.1 (LACT01320), EKB65113.1 (LACT01320), EKB75553.1 …	18	10/10	NA
GVAG00380	32/33	PF03699 [Uncharacterised protein family (UPF0182)]	EFH27123.1 (PF03699), EFH71009.1 (PF03699), EIK76685.1 (PF03699), EIK75135.1 (PF03699), EIK76817.1 (PF03699), EIK78708.1 (PF03699), EIK80072.1 (PF03699), EIK81201.1 (PF03699), EIK82735.1 (PF03699), EIK84271.1 (PF03699), EIK85820.1 (PF03699), EIK85185.1 (PF03699), EIK87820.1 (PF03699), EGL13809.1 (PF03699), EPI44389.1 (PF03699), EPI42568.1 (PF03699), EPI40833.1 (PF03699), EPI47883.1 (PF03699), EPI…	NA	0	0/10	NA
GVAG00381	32/33	PF00860 [Permease family]	EFH27124.1 (PF00860), EFH71007.1 (PF00860), EIK76686.1 (PF00860), EIK75136.1 (PF00860), EIK76816.1 (PF00860), EIK78707.1 (PF00860), EIK80073.1 (PF00860), EIK81202.1 (PF00860), EIK82734.1 (PF00860), EIK84270.1 (PF00860), EIK85822.1 (PF00860), EIK85184.1 (PF00860), EIK87817.1 (PF00860), EGL13835.1 (PF00860), EPI44388.1 (PF00860), EPI42567.1 (PF00860), EPI40834.1 (PF00860), EPI47882.1 (PF00860), EPI…	EEJ70063.1 (LACT00432), EEU27485.1 (LACT00432), YP_003601035.1 (LACT00432), ZP_05550133.1 (LACT00432), EEX29199.1 (LACT00432), EKB69519.1 (LACT00432), EKB70550.1 (LACT00432), VBILacCri20165_1627 (LACT00432), ZP_07791635.1 (LACT00432), ZP_06627623.1 (LACT00432), EKB61458.1 (LACT00246), EKB80663.1 (LACT00246), YP_003600709.1 (LACT00246), EEJ69930.1 (LACT00246), EEU28992.1 (LACT00246), EEX29051.1 (L…	20	10/10	NA
GVAG00382	32/33	PF03601 [Conserved hypothetical protein 698]	EFH27126.1 (PF03601), EFH71005.1 (PF03601), EIK76688.1 (PF03601), EIK75139.1 (PF03601), EIK76814.1 (PF03601), EIK78704.1 (PF03601), EIK80075.1 (PF03601), EIK81204.1 (PF03601), EIK82733.1 (PF03601), EIK84268.1 (PF03601), EIK85824.1 (PF03601), EIK85182.1 (PF03601), EIK87816.1 (PF03601), EGL13870.1 (PF03601), EPI44386.1 (PF03601), EPI42565.1 (PF03601), EPI40836.1 (PF03601), EPI47880.1 (PF03601), EPI…	EEJ70449.1 (LACT00672), EEU29191.1 (LACT00672), EEX30442.1 (LACT00672), EKB70352.1 (LACT00672), ZP_07788902.1 (LACT00672), VBILacCri20165_2048 (LACT00672), EKB71200.1 (LACT00672), ZP_05548448.1 (LACT00672), ZP_06627993.1 (LACT00672), YP_003601379.1 (LACT00672)	10	10/10	NA
GVAG00383	32/33	PF03734 [L]	EFH27127.1 (PF03734), EFH71004.1 (PF03734), EIK76689.1 (PF03734), EIK75140.1 (PF03734), EIK76813.1 (PF03734), EIK78703.1 (PF03734), EIK80076.1 (PF03734), EIK81205.1 (PF03734), EIK82732.1 (PF03734), EIK84267.1 (PF03734), EIK85825.1 (PF03734), EIK85181.1 (PF03734), EIK87815.1 (PF03734), EGL13710.1 (PF03734), EPI44385.1 (PF03734), EPI42564.1 (PF03734), EPI40837.1 (PF03734), EPI47879.1 (PF03734), EPI…	EKB65027.1 (LACT01017), EKB75512.1 (LACT01017), VBILacCri20165_2093 (LACT01017), ZP_07789877.1 (LACT01017), EEX28453.1 (LACT01017), EEJ70911.1 (LACT01017), EEU28140.1 (LACT01017), ZP_05549214.1 (LACT01017), ZP_06625966.1 (LACT01017), YP_003602096.1 (LACT01017)	10	10/10	NA
GVAG00384	32/33	PF01926 [50S ribosome-binding GTPase]; PF06071 [Protein of unknown function (DUF933)]; PF02421 [Ferrous iron transport protein B]	EFH27128.1 (PF02421,PF06071,PF01926), EFH71003.1 (PF02421,PF06071,PF01926), EIK76690.1 (PF02421,PF06071,PF01926), EIK75141.1 (PF02421,PF06071,PF01926), EIK76812.1 (PF02421,PF06071,PF01926), EIK78702.1 (PF02421,PF06071,PF01926), EIK80077.1 (PF02421,PF06071,PF01926), EIK81206.1 (PF02421,PF06071,PF01926), EIK82731.1 (PF02421,PF06071,PF01926), EIK84266.1 (PF02421,PF06071,PF01926), EIK85826.1 (PF02421…	EEJ68837.1 (LACT01135), EEU28530.1 (LACT01135), EEX29979.1 (LACT01135), ZP_06626744.1 (LACT01135), EKB62377.1 (LACT01135), EKB71694.1 (LACT01135), VBILacCri20165_0815 (LACT01135), ZP_05549499.1 (LACT01135), ZP_07788663.1 (LACT01135), YP_003602320.1 (LACT01135), EEJ68946.1 (LACT00721), EEU27913.1 (LACT00721), EEX30552.1 (LACT00721), ZP_06627298.1 (LACT00721), EKB65308.1 (LACT00721), EKB67671.1 (LA…	30	10/10	NA
GVAG00385	32/33	PF02558 [Ketopantoate reductase PanE/ApbA]; PF03807 [NADP oxidoreductase coenzyme F420-dependent]; PF01210 [NAD-dependent glycerol-3-phosphate dehydrogenase N-terminus]; PF03446 [NAD binding domain of 6-phosphogluconate dehydrogenase]	EFH27129.1 (PF03446,PF03807), EFH71002.1 (PF03446,PF03807), EIK76691.1 (PF03807), EIK75142.1 (PF03807), EIK76811.1 (PF03807), EIK78701.1 (PF03446,PF03807), EIK80078.1 (PF03807), EIK81207.1 (PF03446,PF03807), EIK82730.1 (PF03446,PF01210,PF03807,PF02558), EIK84265.1 (PF03446,PF03807), EIK85827.1 (PF03446,PF03807), EIK85179.1 (PF03446,PF01210,PF03807,PF02558), EIK87813.1 (PF03446,PF03807,PF02558), E…	NA	0	0/10	NA
GVAG00386	32/33	PF00561 [alpha/beta hydrolase fold]; PF12697 [Alpha/beta hydrolase family]	EFH27130.1 (PF12697,PF00561), EFH71001.1 (PF12697,PF00561), EIK76692.1 (PF12697,PF00561), EIK75143.1 (PF12697,PF00561), EIK76810.1 (PF12697,PF00561), EIK78700.1 (PF12697,PF00561), EIK80079.1 (PF12697,PF00561), EIK81208.1 (PF12697,PF00561), EIK82729.1 (PF12697,PF00561), EIK84264.1 (PF12697,PF00561), EIK85828.1 (PF12697,PF00561), EIK85178.1 (PF12697,PF00561), EIK87812.1 (PF12697,PF00561), EGL13900.…	NA	0	0/10	NA
GVAG00387	32/33	PF07730 [Histidine kinase]; PF02518 [Histidine kinase-]	EFH27131.1 (PF02518,PF07730), EFH71000.1 (PF07730), EIK76693.1 (PF07730), EIK75144.1 (PF07730), EIK76809.1 (PF07730), EIK78699.1 (PF02518,PF07730), EIK80080.1 (PF07730), EIK81209.1 (PF07730), EIK82728.1 (PF07730), EIK84263.1 (PF07730), EIK85829.1 (PF07730), EIK85177.1 (PF02518,PF07730), EIK87811.1 (PF07730), EGL13855.1 (PF07730), EPI44381.1 (PF02518,PF07730), EPI42560.1 (PF07730), EPI40841.1 (PF0…	NA	0	0/10	NA
GVAG00388	32/33	PF08281 [Sigma-70]; PF00196 [Bacterial regulatory proteins]; PF00072 [Response regulator receiver domain]	EFH27132.1 (PF00072,PF00196,PF08281), EFH70999.1 (PF00072,PF00196,PF08281), EIK76694.1 (PF00072,PF00196,PF08281), EIK75145.1 (PF00072,PF00196,PF08281), EIK76808.1 (PF00072,PF00196,PF08281), EIK78698.1 (PF00072,PF00196,PF08281), EIK80081.1 (PF00072,PF00196,PF08281), EIK81210.1 (PF00072,PF00196,PF08281), EIK82727.1 (PF00072,PF00196,PF08281), EIK84262.1 (PF00072,PF00196,PF08281), EIK85830.1 (PF00072…	YP_003601872.1 (LACT01654), ZP_06627449.1 (LACT01654), VBILacCri20165_0200 (LACT01654), ZP_05549012.1 (LACT01654), ZP_07790046.1 (LACT01654), EEJ69677.1 (LACT01063), EEU27648.1 (LACT01063), EEX28376.1 (LACT01063), EKB61859.1 (LACT01063), EKB61905.1 (LACT01063), VBILacCri20165_0981 (LACT01063), ZP_05549666.1 (LACT01063), ZP_07788454.1 (LACT01063), YP_003602159.1 (LACT01063), ZP_06627022.1 (LACT010…	49	10/10	NA
GVAG00389	32/33	PF12704 [MacB-like periplasmic core domain]; PF02687 [FtsX-like permease family]	EFH27134.1 (PF02687,PF12704), EFH70997.1 (PF02687,PF12704), EIK76696.1 (PF02687,PF12704), EIK75147.1 (PF02687,PF12704), EIK76806.1 (PF02687,PF12704), EIK78696.1 (PF02687,PF12704), EIK80083.1 (PF02687,PF12704), EIK81212.1 (PF02687,PF12704), EIK82725.1 (PF02687,PF12704), EIK84261.1 (PF02687,PF12704), EIK85831.1 (PF02687,PF12704), EIK85174.1 (PF02687,PF12704), EIK87808.1 (PF02687,PF12704), EGL13787.…	YP_003602452.1 (LACT01220), ZP_05548859.1 (LACT01439), VBILacCri20165_0082 (LACT01439), ZP_06627355.1 (LACT01220), EEJ69157.1 (LACT01439), EEU28287.1 (LACT01439), EEX29489.1 (LACT01439), ZP_06627191.1 (LACT01439), EKB64885.1 (LACT01439), YP_003601777.1 (LACT01439), EEJ69533.1 (LACT01220), EEU28660.1 (LACT01220), EEX30110.1 (LACT01220), EKB60044.1 (LACT01220), EKB63029.1 (LACT01220), VBILacCri2016…	18	10/10	SalY-family antimicrobial peptide ABC transport system, permease
GVAG00390	32/33	PF00005 [ABC transporter]	EFH27135.1 (PF00005), EFH70996.1 (PF00005), EIK76697.1 (PF00005), EIK75148.1 (PF00005), EIK76805.1 (PF00005), EIK78695.1 (PF00005), EIK80084.1 (PF00005), EIK81213.1 (PF00005), EIK82724.1 (PF00005), EIK84260.1 (PF00005), EIK85832.1 (PF00005), EIK85173.1 (PF00005), EIK87807.1 (PF00005), EGL13728.1 (PF00005), EPI44377.1 (PF00005), EPI42643.1 (PF00005), EPI42705.1 (PF00005), EPI47872.1 (PF00005), EPI…	EEJ69158.1 (LACT01440), EEU28286.1 (LACT01440), EEX29490.1 (LACT01440), ZP_06627190.1 (LACT01440), EKB64886.1 (LACT01440), EKB69437.1 (LACT01440), VBILacCri20165_0083 (LACT01440), ZP_05548860.1 (LACT01440), YP_003601778.1 (LACT01440), EEU28660.1 (LACT01220), EEJ69533.1 (LACT01220), EEX30110.1 (LACT01220), EKB60044.1 (LACT01220), EKB63029.1 (LACT01220), VBILacCri20165_1963 (LACT01220), ZP_05549369…	661	10/10	SalY-family antimicrobial peptide ABC transport system, ATP-binding protein
GVAG00391	32/33	PF02021 [Uncharacterised protein family UPF0102]	EFH27137.1 (PF02021), EFH70994.1 (PF02021), EIK76258.1 (PF02021), EIK75268.1 (PF02021), EIK76398.1 (PF02021), EIK78693.1 (PF02021), EIK80211.1 (PF02021), EIK80899.1 (PF02021), EIK82722.1 (PF02021), EIK84331.1 (PF02021), EIK85953.1 (PF02021), EIK85172.1 (PF02021), EIK87805.1 (PF02021), EGL14128.1 (PF02021), EPI43511.1 (PF02021), EPI42641.1 (PF02021), EPI42703.1 (PF02021), EPI48678.1 (PF02021), EPI…	NA	0	0/10	NA
GVAG00392	32/33	PF05362 [Lon protease (S16) C-terminal proteolytic domain]; PF13335 [Magnesium chelatase]; PF01078 [Magnesium chelatase]; PF13541 [Subunit ChlI of Mg-chelatase]	EFH27138.1 (PF13541,PF01078,PF13335,PF05362), EFH70993.1 (PF13541,PF01078,PF13335,PF05362), EIK76257.1 (PF13541,PF01078,PF13335,PF05362), EIK75269.1 (PF13541,PF01078,PF13335,PF05362), EIK76399.1 (PF13541,PF01078,PF13335,PF05362), EIK78692.1 (PF13541,PF01078,PF13335,PF05362), EIK80212.1 (PF13541,PF01078,PF13335,PF05362), EIK80898.1 (PF13541,PF01078,PF13335,PF05362), EIK82721.1 (PF13541,PF01078,PF1…	NA	0	0/10	NA
GVAG00393	32/33	PF02481 [DNA recombination-mediator protein A]	EFH27139.1 (PF02481), EFH70992.1 (PF02481), EIK76256.1 (PF02481), EIK75270.1 (PF02481), EIK76400.1 (PF02481), EIK78691.1 (PF02481), EIK80213.1 (PF02481), EIK80897.1 (PF02481), EIK82720.1 (PF02481), EIK84333.1 (PF02481), EIK85955.1 (PF02481), EIK85170.1 (PF02481), EIK87803.1 (PF02481), EGL14321.1 (PF02481), EPI43513.1 (PF02481), EPI42639.1 (PF02481), EPI42701.1 (PF02481), EPI48680.1 (PF02481), EPI…	EEJ68920.1 (LACT00752), EEU27869.1 (LACT00752), EEX29797.1 (LACT00752), ZP_06626318.1 (LACT00752), EKB66843.1 (LACT00752), EKB67178.1 (LACT00752), VBILacCri20165_1142 (LACT00752), ZP_05548649.1 (LACT00752), ZP_07789044.1 (LACT00752), YP_003601526.1 (LACT00752)	10	10/10	NA
GVAG00394	32/33	PF07992 [Pyridine nucleotide-disulphide oxidoreductase]; PF00890 [FAD binding domain]; PF02910 [Fumarate reductase flavoprotein C-term]	EFH27140.1 (PF02910,PF00890), EFH70991.1 (PF02910,PF00890), EIK76255.1 (PF02910,PF00890), EIK75271.1 (PF02910,PF00890,PF07992), EIK76401.1 (PF02910,PF00890,PF07992), EIK78690.1 (PF02910,PF00890), EIK80214.1 (PF02910,PF00890), EIK80896.1 (PF02910,PF00890), EIK82719.1 (PF02910,PF00890), EIK84334.1 (PF02910,PF00890), EIK85956.1 (PF02910,PF00890,PF07992), EIK85169.1 (PF02910,PF00890), EIK87802.1 (PF0…	ZP_05548515.1 (LACT00690), YP_003601434.1 (LACT00690), EEJ70765.1 (LACT00690), EEU27951.1 (LACT00690), EEX30515.1 (LACT00690), ZP_06626606.1 (LACT00690), EKB65235.1 (LACT00690), EKB67875.1 (LACT00690), VBILacCri20165_1224 (LACT00690), ZP_07788956.1 (LACT00690), YP_003601090.1 (LACT01356), EEJ70716.1 (LACT01356), EEU29527.1 (LACT01356), ZP_06627263.1 (LACT01356), ZP_05550083.1 (LACT01356), EKB6510…	29	10/10	NA
GVAG00395	32/33	PF07702 [UTRA domain]; PF00392 [Bacterial regulatory proteins]	EFH27141.1 (PF00392,PF07702), EFH70990.1 (PF00392,PF07702), EIK75571.1 (PF00392,PF07702), EIK74951.1 (PF00392,PF07702), EIK77086.1 (PF00392,PF07702), EIK78689.1 (PF00392,PF07702), EIK81133.1 (PF00392,PF07702), EIK79999.1 (PF00392,PF07702), EIK82718.1 (PF00392,PF07702), EIK83877.1 (PF00392,PF07702), EIK85071.1 (PF00392,PF07702), EIK85168.1 (PF00392,PF07702), EIK87801.1 (PF07702), EGL13909.1 (PF003…	YP_003601912.1 (YP_003601912.1), YP_003601368.1 (LACT01638), EEX29164.1 (LACT00408), ZP_05550175.1 (LACT00408), EEJ70850.1 (LACT00408), EKB68930.1 (LACT00408), VBILacCri20165_1665 (LACT00408), YP_003600987.1 (LACT00408), EEU27592.1 (LACT00408), ZP_06627850.1 (LACT00408), EEX30432.1 (LACT01638), ZP_06627905.1 (LACT01638), EKB71211.1 (LACT01638), ZP_05548438.1 (LACT01638), ZP_07791579.1 (LACT00408)…	58	10/10	NA
GVAG00396	32/33	PF03054 [tRNA methyl transferase]; PF00958 [GMP synthase C terminal domain]; PF00117 [Glutamine amidotransferase class-I]; PF02540 [NAD synthase]; PF07722 [Peptidase C26]	EFH27143.1 (PF07722,PF02540,PF00117,PF00958,PF03054), EFH70980.1 (PF07722,PF02540,PF00117,PF00958,PF03054), EIK76268.1 (PF07722,PF02540,PF00117,PF00958,PF03054), EIK75258.1 (PF07722,PF02540,PF00117,PF00958,PF03054), EIK76388.1 (PF07722,PF02540,PF00117,PF00958,PF03054), EIK78687.1 (PF07722,PF02540,PF00117,PF00958,PF03054), EIK80201.1 (PF07722,PF02540,PF00117,PF00958,PF03054), EIK80909.1 (PF07722,P…	YP_003600713.1 (LACT00249), EEJ69933.1 (LACT00249), EEU28989.1 (LACT00249), EEX29048.1 (LACT00249), EKB61455.1 (LACT00249), EKB80666.1 (LACT00249), VBILacCri20165_1275 (LACT00249), ZP_06627919.1 (LACT00249), ZP_05549861.1 (LACT00249), ZP_07790122.1 (LACT00249), EKB65014.1 (LACT00935), EKB69448.1 (LACT00935), VBILacCri20165_0151 (LACT00935), YP_003601842.1 (LACT00935), ZP_07790077.1 (LACT00935), E…	30	10/10	NA
GVAG00397	32/33	PF01515 [Phosphate acetyl/butaryl transferase]	EFH27147.1 (PF01515), EFH70978.1 (PF01515), EIK76266.1 (PF01515), EIK75260.1 (PF01515), EIK76390.1 (PF01515), EIK78685.1 (PF01515), EIK80203.1 (PF01515), EIK80907.1 (PF01515), EIK82715.1 (PF01515), EIK84323.1 (PF01515), EIK85945.1 (PF01515), EIK85164.1 (PF01515), EIK87796.1 (PF01515), EGL14339.1 (PF01515), EPI43503.1 (PF01515), EPI42632.1 (PF01515), EPI42694.1 (PF01515), EPI48670.1 (PF01515), EPI…	EEJ70526.1 (LACT00538), EEU29440.1 (LACT00538), ZP_06626727.1 (LACT00538), EKB69596.1 (LACT00538), EKB70773.1 (LACT00538), VBILacCri20165_0528 (LACT00538), ZP_05548268.1 (LACT00538), ZP_07789449.1 (LACT00538), YP_003601185.1 (LACT00538), EEX30262.1 (LACT00538)	10	10/10	NA
GVAG00398	32/33	PF00871 [Acetokinase family]	EFH27148.1 (PF00871), EFH70977.1 (PF00871), EIK76265.1 (PF00871), EIK75261.1 (PF00871), EIK76391.1 (PF00871), EIK78684.1 (PF00871), EIK80204.1 (PF00871), EIK80906.1 (PF00871), EIK82714.1 (PF00871), EIK84324.1 (PF00871), EIK85946.1 (PF00871), EIK85163.1 (PF00871), EIK87795.1 (PF00871), EGL14235.1 (PF00871), EPI43504.1 (PF00871), EPI42631.1 (PF00871), EPI42693.1 (PF00871), EPI48671.1 (PF00871), EPI…	ZP_06626698.1 (LACT01906), EEJ69480.1 (LACT01906), EEU28588.1 (LACT01906), EEX30040.1 (LACT01906), ZP_05549441.1 (LACT01906), EEJ70559.1 (LACT00570), YP_003601218.1 (LACT00570), EEX30301.1 (LACT00570), ZP_06626530.1 (LACT00570), EKB69869.1 (LACT00570), EKB70730.1 (LACT00570), ZP_05548308.1 (LACT00570), ZP_07789406.1 (LACT00570), EEU29408.1 (LACT00570), VBILacCri20165_0573 (LACT00570), YP_00360237…	26	10/10	NA
GVAG00399	32/33	PF00275 [EPSP synthase (3-phosphoshikimate 1-carboxyvinyltransferase)]	EFH27149.1 (PF00275), EFH70976.1 (PF00275), EIK76264.1 (PF00275), EIK75262.1 (PF00275), EIK76392.1 (PF00275), EIK78683.1 (PF00275), EIK80205.1 (PF00275), EIK80905.1 (PF00275), EIK82713.1 (PF00275), EIK84325.1 (PF00275), EIK85947.1 (PF00275), EIK85162.1 (PF00275), EIK87794.1 (PF00275), EGL14373.1 (PF00275), EPI43505.1 (PF00275), EPI42630.1 (PF00275), EPI42692.1 (PF00275), EPI48672.1 (PF00275), EPI…	EEJ69925.1 (LACT00242), EEU28997.1 (LACT00242), ZP_06627927.1 (LACT00242), VBILacCri20165_1267 (LACT00242), ZP_05549853.1 (LACT00242), ZP_07790114.1 (LACT00242), EEX29055.1 (LACT00242), EKB61462.1 (LACT00242), EKB80659.1 (LACT00242), YP_003600705.1 (LACT00242)	10	10/10	NA
GVAG00400	32/33	PF00128 [Alpha amylase]; PF02922 [Carbohydrate-binding module 48 (Isoamylase N-terminal domain)]	EFH27151.1 (PF02922,PF00128), EFH70974.1 (PF02922,PF00128), EIK76259.1 (PF02922,PF00128), EIK75267.1 (PF02922,PF00128), EIK76397.1 (PF02922,PF00128), EIK78681.1 (PF02922,PF00128), EIK80210.1 (PF02922,PF00128), EIK80900.1 (PF02922,PF00128), EIK82711.1 (PF02922,PF00128), EIK84330.1 (PF02922,PF00128), EIK85952.1 (PF02922,PF00128), EIK85160.1 (PF02922,PF00128), EIK87792.1 (PF02922,PF00128), EGL14298.…	EEJ69081.1 (LACT01812), EEU28204.1 (LACT01812), EKB63899.1 (LACT01812), VBILacCri20165_0175 (LACT01812), EKB69689.1 (LACT01812), EEX29709.1 (LACT01812), ZP_07790066.1 (LACT01812), ZP_05549444.1 (LACT01170), YP_003602368.1 (LACT01170), EEJ69483.1 (LACT01170), EEU28585.1 (LACT01170), EEX30037.1 (LACT01170), ZP_06626695.1 (LACT01170), EKB62575.1 (LACT01170), EKB72022.1 (LACT01170), VBILacCri20165_18…	17	10/10	NA
GVAG00401	32/33	PF01367 [5'-3' exonuclease]; PF02739 [5'-3' exonuclease]; PF00476 [DNA polymerase family A]	EFH27153.1 (PF00476,PF02739,PF01367), EFH70972.1 (PF00476,PF02739,PF01367), EIK76253.1 (PF00476,PF02739,PF01367), EIK75273.1 (PF00476,PF02739,PF01367), EIK76403.1 (PF00476,PF02739,PF01367), EIK78679.1 (PF00476,PF02739,PF01367), EIK80216.1 (PF00476,PF02739,PF01367), EIK80894.1 (PF00476,PF02739,PF01367), EIK82710.1 (PF00476,PF02739,PF01367), EIK84336.1 (PF00476,PF02739,PF01367), EIK85958.1 (PF00476…	EEJ70794.1 (LACT00994), EEU28079.1 (LACT00994), EEX28952.1 (LACT00994), ZP_06627732.1 (LACT00994), ZP_05549138.1 (LACT00994), EKB64084.1 (LACT00994), EKB74279.1 (LACT00994), VBILacCri20165_0337 (LACT00994), ZP_07791461.1 (LACT00994), YP_003602003.1 (LACT00994)	10	10/10	NA
GVAG00402	32/33	PF03861 [ANTAR domain]; PF00072 [Response regulator receiver domain]	EFH27154.1 (PF00072,PF03861), EFH70971.1 (PF00072,PF03861), EIK76252.1 (PF00072,PF03861), EIK75274.1 (PF00072,PF03861), EIK76404.1 (PF00072,PF03861), EIK78678.1 (PF00072,PF03861), EIK80217.1 (PF00072,PF03861), EIK80893.1 (PF00072,PF03861), EIK82709.1 (PF00072,PF03861), EIK84337.1 (PF00072,PF03861), EIK85959.1 (PF00072,PF03861), EIK85158.1 (PF00072,PF03861), EIK87790.1 (PF00072,PF03861), EGL14229.…	YP_003601872.1 (LACT01654), ZP_06627449.1 (LACT01654), VBILacCri20165_0200 (LACT01654), ZP_05549012.1 (LACT01654), ZP_07790046.1 (LACT01654), EEJ69677.1 (LACT01063), EEU27648.1 (LACT01063), EEX28376.1 (LACT01063), EKB61859.1 (LACT01063), EKB61905.1 (LACT01063), VBILacCri20165_0981 (LACT01063), ZP_05549666.1 (LACT01063), ZP_07788454.1 (LACT01063), ZP_06627022.1 (LACT01063), YP_003602159.1 (LACT010…	68	10/10	NA
GVAG00403	32/33	PF01040 [UbiA prenyltransferase family]	EFH27155.1 (PF01040), EFH70970.1 (PF01040), EIK76251.1 (PF01040), EIK75275.1 (PF01040), EIK76405.1 (PF01040), EIK78677.1 (PF01040), EIK80218.1 (PF01040), EIK80892.1 (PF01040), EIK82708.1 (PF01040), EIK84338.1 (PF01040), EIK85960.1 (PF01040), EIK85157.1 (PF01040), EIK87789.1 (PF01040), EGL14428.1 (PF01040), EPI43518.1 (PF01040), EPI42621.1 (PF01040), EPI42683.1 (PF01040), EPI46565.1 (PF01040), EPI…	EEJ70899.1 (LACT01026), EEU28151.1 (LACT01026), ZP_05549228.1 (LACT01026), YP_003602106.1 (LACT01026), EEX28442.1 (LACT01026), ZP_06625955.1 (LACT01026), EKB65101.1 (LACT01026), EKB75541.1 (LACT01026), VBILacCri20165_1741 (LACT01026), ZP_07789855.1 (LACT01026), EEJ70892.1 (LACT01662), EEX28458.1 (LACT01662), EKB65034.1 (LACT01662), VBILacCri20165_2085 (LACT01662), ZP_07789883.1 (LACT01662), EEU28…	26	10/10	NA
GVAG00404	32/33	PF02361 [Cobalt transport protein]	EFH27156.1 (PF02361), EFH70969.1 (PF02361), EIK76250.1 (PF02361), EIK75276.1 (PF02361), EIK76406.1 (PF02361), EIK78676.1 (PF02361), EIK80219.1 (PF02361), EIK80891.1 (PF02361), EIK82707.1 (PF02361), EIK84339.1 (PF02361), EIK85961.1 (PF02361), EIK85156.1 (PF02361), EIK87788.1 (PF02361), EGL14196.1 (PF02361), EPI43519.1 (PF02361), EPI42620.1 (PF02361), EPI42682.1 (PF02361), EPI46564.1 (PF02361), EPI…	EEJ68815.1 (LACT01315), EEU28917.1 (LACT01315), VBILacCri20165_1350 (LACT01315), ZP_06626477.1 (LACT01315), EEX28976.1 (LACT01315), YP_003600799.1 (LACT01315), EKB61606.1 (LACT01315), EKB79033.1 (LACT01315), ZP_05549945.1 (LACT01315), YP_003601446.1 (LACT00702), EEU27939.1 (LACT00702), EEX30527.1 (LACT00702), EKB65221.1 (LACT00702), EEJ70745.1 (LACT00702), ZP_06627328.1 (LACT00702), EKB67887.1 (L…	29	10/10	NA
GVAG00405	32/33	PF13304 [AAA domain]; PF00005 [ABC transporter]	EFH27157.1 (PF00005,PF13304), EFH70968.1 (PF00005,PF13304), EIK76249.1 (PF00005,PF13304), EIK75277.1 (PF00005,PF13304), EIK77602.1 (PF00005,PF13304), EIK78675.1 (PF00005,PF13304), EIK80220.1 (PF00005,PF13304), EIK80890.1 (PF00005,PF13304), EIK82706.1 (PF00005,PF13304), EIK84340.1 (PF00005,PF13304), EIK85962.1 (PF00005,PF13304), EIK85155.1 (PF00005,PF13304), EIK87787.1 (PF00005,PF13304), EGL14248.…	EEJ70746.1 (LACT00703), EEU27938.1 (LACT00703), EEX30528.1 (LACT00703), EKB65220.1 (LACT00703), YP_003601447.1 (LACT00703), ZP_05548528.1 (LACT00703), ZP_06627327.1 (LACT00703), EKB67888.1 (LACT00703), VBILacCri20165_1211 (LACT00703), ZP_07788972.1 (LACT00703), EEJ68813.1 (LACT01313), EEX28978.1 (LACT01313), EEU28919.1 (LACT01313), YP_003600797.1 (LACT01313), EKB61608.1 (LACT01313), EKB79031.1 (L…	675	10/10	NA
GVAG00406	32/33	PF00224 [Pyruvate kinase]; PF02887 [Pyruvate kinase]; PF03328 [HpcH/HpaI aldolase/citrate lyase family]	EFH27165.1 (PF03328,PF02887,PF00224), EFH70961.1 (PF03328,PF02887,PF00224), EIK75717.1 (PF03328,PF02887,PF00224), EIK74876.1 (PF03328,PF02887,PF00224), EIK77009.1 (PF03328,PF02887,PF00224), EIK78668.1 (PF03328,PF02887,PF00224), EIK79397.1 (PF03328,PF02887,PF00224), EIK82307.1 (PF03328,PF02887,PF00224), EIK82699.1 (PF03328,PF02887,PF00224), EIK83808.1 (PF03328,PF02887,PF00224), EIK85140.1 (PF03328…	ZP_06625889.1 (LACT01402), EEJ68956.1 (LACT01402), EEU27903.1 (LACT01402), EEX29763.1 (LACT01402), EKB65334.1 (LACT01402), EKB67681.1 (LACT01402), VBILacCri20165_1174 (LACT01402), ZP_05548562.1 (LACT01402), YP_003601480.1 (LACT01402)	9	9/10	NA
GVAG00407	32/33	PF12344 [Ultra-violet resistance protein B]; PF00270 [DEAD/DEAH box helicase]; PF02151 [UvrB/uvrC motif]; PF04851 [Type III restriction enzyme]; PF00271 [Helicase conserved C-terminal domain]	EFH27168.1 (PF00271,PF04851,PF02151,PF00270,PF12344), EFH70960.1 (PF00271,PF04851,PF02151,PF00270,PF12344), EIK75718.1 (PF00271,PF04851,PF02151,PF00270,PF12344), EIK74875.1 (PF00271,PF04851,PF02151,PF00270,PF12344), EIK77008.1 (PF00271,PF04851,PF02151,PF00270,PF12344), EIK78665.1 (PF00271,PF04851,PF02151,PF00270,PF12344), EIK79398.1 (PF00271,PF04851,PF02151,PF00270,PF12344), EIK82302.1 (PF00271,P…	ZP_05548240.1 (LACT00517), YP_003601162.1 (LACT00517), EEJ70697.1 (LACT00517), EEU29464.1 (LACT00517), EEX30234.1 (LACT00517), EKB69622.1 (LACT00517), EKB70593.1 (LACT00517), VBILacCri20165_0503 (LACT00517), ZP_07789475.1 (LACT00517), ZP_06626279.1 (LACT00517), EEX29025.1 (LACT00271), VBILacCri20165_1302 (LACT00271), ZP_07790151.1 (LACT00271), EEJ69610.1 (LACT00271), EEU28966.1 (LACT00271), EKB61…	104	10/10	NA
GVAG00408	32/33	PF01121 [Dephospho-CoA kinase]; PF13238 [AAA domain]	EFH27169.1 (PF01121), EFH70959.1 (PF01121), EIK75720.1 (PF01121), EIK74874.1 (PF01121), EIK77007.1 (PF13238,PF01121), EIK78664.1 (PF01121), EIK79399.1 (PF13238,PF01121), EIK82301.1 (PF01121), EIK82697.1 (PF01121), EIK83799.1 (PF13238,PF01121), EIK85486.1 (PF01121), EIK85499.1 (PF01121), EIK87778.1 (PF01121), EGL13729.1 (PF13238,PF01121), EPI42920.1 (PF01121), EPI44629.1 (PF01121), EPI44317.1 (PF0…	EEJ70792.1 (LACT00992), EEU28077.1 (LACT00992), EEX28950.1 (LACT00992), ZP_06627734.1 (LACT00992), EKB64086.1 (LACT00992), EKB74281.1 (LACT00992), VBILacCri20165_0335 (LACT00992), ZP_05549136.1 (LACT00992), ZP_07791459.1 (LACT00992), YP_003602001.1 (LACT00992)	10	10/10	NA
GVAG00409	32/33	PF00763 [Tetrahydrofolate dehydrogenase/cyclohydrolase]; PF02882 [Tetrahydrofolate dehydrogenase/cyclohydrolase]	EFH27172.1 (PF02882,PF00763), EFH71149.1 (PF02882,PF00763), EIK75725.1 (PF02882,PF00763), EIK74869.1 (PF02882,PF00763), EIK77002.1 (PF02882,PF00763), EIK78661.1 (PF02882,PF00763), EIK79403.1 (PF02882,PF00763), EIK82297.1 (PF02882,PF00763), EIK82693.1 (PF02882,PF00763), EIK83792.1 (PF02882,PF00763), EIK85494.1 (PF02882,PF00763), EIK85502.1 (PF02882,PF00763), EIK87774.1 (PF02882,PF00763), EGL13914.…	EEJ69141.1 (LACT01452), EEU28250.1 (LACT01452), EEX29538.1 (LACT01452), ZP_06626375.1 (LACT01452), EKB64985.1 (LACT01452), EKB69477.1 (LACT01452), VBILacCri20165_0121 (LACT01452), YP_003601813.1 (LACT01452), ZP_05548895.1 (LACT01452)	9	9/10	NA
GVAG00410	32/33	PF02559 [CarD-like/TRCF domain]	EFH27174.1 (PF02559), EFH71151.1 (PF02559), EIK75727.1 (PF02559), EIK74867.1 (PF02559), EIK77000.1 (PF02559), EIK78114.1 (PF02559), EIK79818.1 (PF02559), EIK82295.1 (PF02559), EIK82690.1 (PF02559), EIK82901.1 (PF02559), EIK86230.1 (PF02559), EIK85504.1 (PF02559), EIK87772.1 (PF02559), EGL13678.1 (PF02559), EPI41139.1 (PF02559), EPI44636.1 (PF02559), EPI43651.1 (PF02559), EPI46873.1 (PF02559), EPI…	NA	0	0/10	NA
GVAG00411	32/33	PF00128 [Alpha amylase]; PF02922 [Carbohydrate-binding module 48 (Isoamylase N-terminal domain)]; PF02806 [Alpha amylase]	EFH27175.1 (PF02806,PF02922,PF00128), EFH71152.1 (PF02806,PF02922,PF00128), EIK75728.1 (PF02806,PF02922,PF00128), EIK74866.1 (PF02806,PF02922,PF00128), EIK76999.1 (PF02806,PF02922,PF00128), EIK78115.1 (PF02806,PF02922,PF00128), EIK79819.1 (PF02806,PF02922,PF00128), EIK82294.1 (PF02806,PF02922,PF00128), EIK82689.1 (PF02806,PF02922,PF00128), EIK82900.1 (PF02806,PF02922,PF00128), EIK86231.1 (PF02806…	EKB63899.1 (LACT01812), VBILacCri20165_0175 (LACT01812), EKB69689.1 (LACT01812), EEX29709.1 (LACT01812), ZP_07790066.1 (LACT01812), EEJ69081.1 (LACT01812), EEU28204.1 (LACT01812), EKB62574.1 (LACT01171), EKB72021.1 (LACT01171), VBILacCri20165_1888 (LACT01171), ZP_07791312.1 (LACT01171), YP_003602369.1 (LACT01171), ZP_06626696.1 (LACT01171), EEJ69482.1 (LACT01171), EEU28586.1 (LACT01171), EEX30038…	46	10/10	NA
GVAG00412	32/33	PF00072 [Response regulator receiver domain]; PF00486 [Transcriptional regulatory protein]	EFH27176.1 (PF00486,PF00072), EFH71153.1 (PF00486,PF00072), EIK75729.1 (PF00486,PF00072), EIK74865.1 (PF00486,PF00072), EIK76998.1 (PF00486,PF00072), EIK78116.1 (PF00486,PF00072), EIK79820.1 (PF00486,PF00072), EIK82293.1 (PF00486,PF00072), EIK82688.1 (PF00486,PF00072), EIK82899.1 (PF00486,PF00072), EIK86232.1 (PF00486,PF00072), EIK85506.1 (PF00486,PF00072), EIK87770.1 (PF00486,PF00072), EGL13916.…	EEJ69018.1 (LACT00127), EEU29139.1 (LACT00127), EEX28397.1 (LACT00127), ZP_06626158.1 (LACT00127), EKB60619.1 (LACT00127), EKB81944.1 (LACT00127), VBILacCri20165_0702 (LACT00127), YP_003600545.1 (LACT00127), ZP_05549711.1 (LACT00127), ZP_07788770.1 (LACT00127), ZP_06627641.1 (LACT00573), EEU29337.1 (LACT00573), ZP_05548313.1 (LACT00573), ZP_07789402.1 (LACT00573), EEX30306.1 (LACT00573), YP_00360…	71	10/10	NA
GVAG00413	32/33	PF00512 [His Kinase A (phospho-acceptor) domain]; PF02518 [Histidine kinase-]; PF00672 [HAMP domain]	EFH27177.1 (PF00672,PF02518,PF00512), EFH71154.1 (PF00672,PF02518,PF00512), EIK75730.1 (PF00672,PF02518,PF00512), EIK74864.1 (PF00672,PF02518,PF00512), EIK76997.1 (PF00672,PF02518,PF00512), EIK78117.1 (PF00672,PF02518,PF00512), EIK79821.1 (PF00672,PF02518,PF00512), EIK82292.1 (PF00672,PF02518,PF00512), EIK82687.1 (PF00672,PF02518,PF00512), EIK82898.1 (PF00672,PF02518,PF00512), EIK86233.1 (PF00672…	EEJ69019.1 (LACT00128), EEU29138.1 (LACT00128), EEX28396.1 (LACT00128), ZP_06626159.1 (LACT00128), EKB60618.1 (LACT00128), EKB81945.1 (LACT00128), VBILacCri20165_0703 (LACT00128), YP_003600546.1 (LACT00128), ZP_05549712.1 (LACT00128), ZP_07788769.1 (LACT00128), ZP_06626773.1 (LACT00985), EKB73181.1 (LACT00985), VBILacCri20165_0310 (LACT00985), EEJ70110.1 (LACT00985), EEU28055.1 (LACT00985), EEX28…	70	10/10	NA
GVAG00414	32/33	PF00156 [Phosphoribosyl transferase domain]	EFH27178.1, EFH71155.1, EIK75731.1 (PF00156), EIK74863.1 (PF00156), EIK76996.1 (PF00156), EIK78118.1, EIK79822.1 (PF00156), EIK82291.1 (PF00156), EIK82586.1, EIK82897.1 (PF00156), EIK86234.1 (PF00156), EIK85508.1, EIK87768.1, EGL13822.1 (PF00156), EPI41143.1 (PF00156), EPI44640.1, EPI43655.1, EPI46877.1 (PF00156), EPI48793.1 (PF00156), EPI46166.1 (PF00156), EPI60189.1 (PF00156), EPI61316.1 (PF001…	YP_003601152.1 (LACT01364), EEJ70687.1 (LACT01364), EEU29474.1 (LACT01364), EEX30224.1 (LACT01364), ZP_06626269.1 (LACT01364), EKB69632.1 (LACT01364), EKB70603.1 (LACT01364), VBILacCri20165_0493 (LACT01364), ZP_05548230.1 (LACT01364), EEJ69089.1 (LACT00941), YP_003601848.1 (LACT00941), ZP_05548993.1 (LACT00941), EEU28214.1 (LACT00941), EEX29699.1 (LACT00941), ZP_06626188.1 (LACT00941), EKB65020.1…	19	10/10	NA
GVAG00415	32/33	PF08282 [haloacid dehalogenase-like hydrolase]; PF03332 [Eukaryotic phosphomannomutase]	EFH27180.1 (PF03332,PF08282), EFH71156.1 (PF03332,PF08282), EIK75732.1 (PF03332,PF08282), EIK74862.1 (PF03332,PF08282), EIK76995.1 (PF03332,PF08282), EIK78119.1 (PF03332,PF08282), EIK79823.1 (PF03332,PF08282), EIK82290.1 (PF03332,PF08282), EIK82587.1 (PF03332,PF08282), EIK82896.1 (PF03332,PF08282), EIK86235.1 (PF03332,PF08282), EIK85509.1 (PF03332,PF08282), EIK87767.1 (PF03332,PF08282), EGL13913.…	YP_003601651.1 (LACT00839), EEJ69892.1 (LACT00111), EEU28780.1 (LACT00111), EEX28512.1 (LACT00111), ZP_06627745.1 (LACT00111), EKB60513.1 (LACT00111), EKB62609.1 (LACT00111), VBILacCri20165_1595 (LACT00111), ZP_05549253.1 (LACT00111), ZP_07788806.1 (LACT00111), EEJ69339.1 (LACT00839), EEU27766.1 (LACT00839), EEX29905.1 (LACT00839), ZP_06626965.1 (LACT00839), EKB65145.1 (LACT00839), EKB67349.1 (LA…	20	10/10	NA
GVAG00416	32/33	PF06262 [Possibl zinc metallo-peptidase]	EFH27181.1 (PF06262), EFH71157.1 (PF06262), EIK75733.1 (PF06262), EIK74861.1 (PF06262), EIK76994.1 (PF06262), EIK78120.1 (PF06262), EIK79824.1 (PF06262), EIK82289.1 (PF06262), EIK82588.1 (PF06262), EIK82895.1 (PF06262), EIK86236.1 (PF06262), EIK85510.1 (PF06262), EIK87766.1 (PF06262), EGL13689.1 (PF06262), EPI41145.1 (PF06262), EPI44642.1 (PF06262), EPI43657.1 (PF06262), EPI46879.1 (PF06262), EPI…	NA	0	0/10	NA
GVAG00417	32/33	NA	EFH27182.1, EFH71158.1, EIK75734.1, EIK74860.1, EIK76993.1, EIK78121.1, EIK79825.1, EIK82288.1, EIK82589.1, EIK82894.1, EIK86237.1, EIK85511.1, EIK87765.1, EGL13863.1, EPI41146.1, EPI44644.1, EPI43659.1, EPI46880.1, EPI48790.1, EPI46169.1, EPI60186.1, EPI61313.1, EPI62165.1, EPI49771.1, EPI50876.1, EPI51384.1, EPI55341.1, EPI57306.1, EPI57406.1, ADB14184.1, ADP39076.1, AEF30909.1	NA	0	0/10	NA
GVAG00418	32/33	PF03816 [Cell envelope-related transcriptional attenuator domain]	EFH27185.1 (PF03816), EFH71161.1 (PF03816), EIK75737.1 (PF03816), EIK74858.1 (PF03816), EIK76990.1 (PF03816), EIK78124.1 (PF03816), EIK79827.1 (PF03816), EIK82285.1 (PF03816), EIK82592.1 (PF03816), EIK82891.1 (PF03816), EIK86240.1 (PF03816), EIK85514.1 (PF03816), EIK87762.1 (PF03816), EGL13782.1 (PF03816), EPI41149.1 (PF03816), EPI44647.1 (PF03816), EPI43662.1 (PF03816), EPI46883.1 (PF03816), EPI…	YP_003602260.1 (LACT01105), ZP_06626552.1 (LACT01105), EEJ69759.1 (LACT01105), EEU27719.1 (LACT01105), ZP_05549562.1 (LACT01105), EEX29095.1 (LACT00210), EEJ69987.1 (LACT00210), EEU29038.1 (LACT00210), ZP_06626410.1 (LACT00210), EEX28775.1 (LACT01105), EKB71258.1 (LACT01105), VBILacCri20165_0884 (LACT01105), ZP_07788590.1 (LACT01105), EKB62086.1 (LACT01105), VBILacCri20165_1839 (LACT00210), EKB81…	28	10/10	NA
GVAG00419	32/33	PF13191 [AAA ATPase domain]; PF01580 [FtsK/SpoIIIE family]	EFH27186.1 (PF01580), EFH71162.1 (PF01580), EIK75738.1 (PF01580), EIK74857.1 (PF01580), EIK76989.1 (PF01580), EIK78125.1 (PF01580), EIK79828.1 (PF01580), EIK82284.1 (PF01580), EIK82593.1 (PF01580), EIK82890.1 (PF01580), EIK86241.1 (PF01580), EIK85515.1 (PF01580), EIK87761.1 (PF01580,PF13191), EGL13941.1 (PF01580), EPI41150.1 (PF01580), EPI44648.1 (PF01580,PF13191), EPI43663.1 (PF01580,PF13191), E…	YP_003601140.1 (LACT00501), ZP_05548219.1 (LACT00501), EEJ70676.1 (LACT00501), EEU29485.1 (LACT00501), EEX30213.1 (LACT00501), ZP_06626258.1 (LACT00501), EKB69643.1 (LACT00501), EKB70614.1 (LACT00501), VBILacCri20165_0482 (LACT00501), ZP_07789492.1 (LACT00501)	10	10/10	NA
GVAG00420	32/33	PF02467 [Transcription factor WhiB]	EFH27187.1 (PF02467), EFH71163.1 (PF02467), EIK75739.1 (PF02467), EIK74856.1 (PF02467), EIK76988.1 (PF02467), EIK78126.1 (PF02467), EIK79829.1 (PF02467), EIK82283.1 (PF02467), EIK82594.1 (PF02467), EIK82889.1 (PF02467), EIK86242.1 (PF02467), EIK85516.1 (PF02467), EIK87760.1 (PF02467), EGL13877.1 (PF02467), EPI41151.1 (PF02467), EPI44649.1 (PF02467), EPI43664.1 (PF02467), EPI46885.1 (PF02467), EPI…	NA	0	0/10	NA
GVAG00421	32/33	PF08448 [PAS fold]; PF13581 [Histidine kinase-like ATPase domain]; PF07536 [HWE histidine kinase]; PF07568 [Histidine kinase]; PF02518 [Histidine kinase-]; PF12282 [Signal transduction histidine kinase]	EFH27188.1 (PF12282,PF02518,PF07568,PF07536,PF13581), EFH71164.1 (PF12282,PF02518,PF07568,PF07536,PF13581), EIK75740.1 (PF12282,PF02518,PF07568,PF07536,PF13581), EIK74855.1 (PF12282,PF02518,PF07568,PF07536,PF13581), EIK76987.1 (PF12282,PF02518,PF07568,PF07536,PF13581), EIK78127.1 (PF12282,PF02518,PF07568,PF07536,PF13581), EIK79830.1 (PF12282,PF02518,PF07568,PF07536,PF13581), EIK82282.1 (PF12282,P…	NA	0	0/10	NA
GVAG00422	32/33	PF00056 [lactate/malate dehydrogenase]; PF03807 [NADP oxidoreductase coenzyme F420-dependent]; PF02866 [lactate/malate dehydrogenase]	EFH27189.1 (PF02866,PF03807,PF00056), EFH71165.1 (PF02866,PF03807,PF00056), EIK76221.1 (PF02866,PF03807,PF00056), EIK75306.1 (PF02866,PF03807,PF00056), EIK77629.1 (PF02866,PF03807,PF00056), EIK78128.1 (PF02866,PF03807,PF00056), EIK80262.1 (PF02866,PF03807,PF00056), EIK80861.1 (PF02866,PF03807,PF00056), EIK82596.1 (PF02866,PF03807,PF00056), EIK84367.1 (PF02866,PF03807,PF00056), EIK85988.1 (PF02866…	EEJ69608.1 (LACT00269), EEU28968.1 (LACT00269), EEX29027.1 (LACT00269), ZP_06626426.1 (LACT00269), EKB61584.1 (LACT00269), EKB79279.1 (LACT00269), VBILacCri20165_1300 (LACT00269), ZP_05549894.1 (LACT00269), ZP_07790149.1 (LACT00269), YP_003600746.1 (LACT00269), EEJ70766.1 (LACT00691), EEU27950.1 (LACT00691), EEX30516.1 (LACT00691), ZP_06626605.1 (LACT00691), EKB65234.1 (LACT00691), EKB67876.1 (LA…	29	10/10	NA
GVAG00423	32/33	PF00009 [Elongation factor Tu GTP binding domain]; PF09439 [Signal recognition particle receptor beta subunit]; PF01926 [50S ribosome-binding GTPase]; PF08477 [Miro-like protein]; PF02421 [Ferrous iron transport protein B]; PF13167 [GTP-binding GTPase N-terminal]	EFH27190.1 (PF13167,PF02421,PF08477,PF01926,PF09439), EFH71166.1 (PF13167,PF02421,PF08477,PF01926,PF09439), EIK76220.1 (PF13167,PF02421,PF08477,PF01926,PF09439), EIK75307.1 (PF13167,PF02421,PF08477,PF01926,PF09439), EIK77630.1 (PF13167,PF02421,PF08477,PF01926,PF09439), EIK78129.1 (PF13167,PF02421,PF08477,PF01926,PF09439), EIK80263.1 (PF13167,PF02421,PF08477,PF01926,PF09439), EIK80860.1 (PF13167,P…	EEX28797.1 (LACT01087), EKB62109.1 (LACT01087), EKB71281.1 (LACT01087), VBILacCri20165_0908 (LACT01087), ZP_07788567.1 (LACT01087), ZP_06626574.1 (LACT01087), ZP_05549585.1 (LACT01087), EEJ69784.1 (LACT01087), EEU27696.1 (LACT01087), YP_003602238.1 (LACT01087), YP_003601491.1 (LACT00740), EEJ68967.1 (LACT00740), EEU27892.1 (LACT00740), EEX29774.1 (LACT00740), ZP_06625900.1 (LACT00740), EKB65323.1…	40	10/10	NA
GVAG00424	32/33	PF01209 [ubiE/COQ5 methyltransferase family]; PF05175 [Methyltransferase small domain]; PF08241 [Methyltransferase domain]; PF12847 [Methyltransferase domain]; PF03602 [Conserved hypothetical protein 95]; PF13847 [Methyltransferase domain]; PF13649 [Methyltransferase domain]; PF13659 [Methyltransferase domain]; PF06325 [Ribosomal protein L11 methyltransferase (PrmA)]; PF02390 [Putative methyltran…	EFH27191.1 (PF01170,PF06325,PF13659,PF13847,PF12847,PF08241,PF05175), EFH71167.1 (PF01170,PF06325,PF13659,PF13847,PF12847,PF08241,PF05175), EIK76219.1 (PF01170,PF06325,PF13659,PF13847,PF12847,PF08241,PF05175), EIK75308.1 (PF01170,PF06325,PF13659,PF13847,PF12847,PF08241,PF05175), EIK77631.1 (PF01170,PF06325,PF13659,PF13847,PF12847,PF08241,PF05175), EIK78130.1 (PF01170,PF06325,PF13659,PF13847,PF128…	EEJ68719.1 (LACT00315), EEU28857.1 (LACT00315), EEX28716.1 (LACT00315), ZP_06627070.1 (LACT00315), EKB70056.1 (LACT00315), EKB78121.1 (LACT00315), VBILacCri20165_1413 (LACT00315), YP_003600845.1 (LACT00315), ZP_05550004.1 (LACT00315), ZP_07789674.1 (LACT00315), EEJ70574.1 (LACT00583), EEU29327.1 (LACT00583), EEX30316.1 (LACT00583), ZP_06627651.1 (LACT00583), EKB69854.1 (LACT00583), EKB71043.1 (LA…	21	10/10	NA
GVAG00425	32/33	PF01443 [Viral (Superfamily 1) RNA helicase]; PF13245 [Part of AAA domain]; PF13538 [Family description]	EFH27195.1 (PF13538,PF13245,PF01443), EFH71174.1 (PF13538,PF13245,PF01443), EIK76159.1 (PF13538,PF13245,PF01443), EIK75366.1 (PF13538,PF13245,PF01443), EIK77690.1 (PF13538,PF13245,PF01443), EIK78134.1 (PF13538,PF13245,PF01443), EIK80331.1 (PF13538,PF13245,PF01443), EIK80791.1 (PF13538,PF13245,PF01443), EIK82602.1 (PF13538,PF13245,PF01443), EIK84529.1 (PF13538,PF13245), EIK86053.1 (PF13538,PF13245…	EEX28493.1 (LACT01077), ZP_05549648.1 (LACT01077), EKB61867.1 (LACT01077), EKB61916.1 (LACT01077), VBILacCri20165_0962 (LACT01077), ZP_07788475.1 (LACT01077), EEU27666.1 (LACT01077), YP_003602175.1 (LACT01077), EEJ69692.1 (LACT01077), ZP_06627403.1 (LACT01077)	10	10/10	NA
GVAG00426	32/33	PF03477 [ATP cone domain]	EFH27196.1 (PF03477), EFH71175.1 (PF03477), EIK76158.1 (PF03477), EIK75367.1 (PF03477), EIK77691.1 (PF03477), EIK78135.1 (PF03477), EIK80332.1 (PF03477), EIK80790.1 (PF03477), EIK82603.1 (PF03477), EIK84528.1 (PF03477), EIK86054.1 (PF03477), EIK85525.1 (PF03477), EIK87751.1 (PF03477), EGL14332.1 (PF03477), EPI43201.1 (PF03477), EPI44658.1 (PF03477), EPI43673.1 (PF03477), EPI48066.1 (PF03477), EPI…	EKB64087.1 (LACT00991), EKB74282.1 (LACT00991), VBILacCri20165_0334 (LACT00991), YP_003602000.1 (LACT00991), ZP_07791458.1 (LACT00991), EEJ70791.1 (LACT00991), EEU28076.1 (LACT00991), EEX28949.1 (LACT00991), ZP_06627735.1 (LACT00991), ZP_05549135.1 (LACT00991)	10	10/10	NA
GVAG00427	32/33	PF01476 [LysM domain]	EFH27198.1 (PF01476), EFH71177.1 (PF01476), EIK76156.1 (PF01476), EIK75369.1 (PF01476), EIK77693.1 (PF01476), EIK78137.1 (PF01476), EIK80334.1 (PF01476), EIK80788.1 (PF01476), EIK82604.1 (PF01476), EIK84526.1 (PF01476), EIK86055.1 (PF01476), EIK85526.1 (PF01476), EIK87750.1 (PF01476), EGL14112.1 (PF01476), EPI43200.1 (PF01476), EPI41194.1 (PF01476), EPI41720.1 (PF01476), EPI48064.1 (PF01476), EPI…	NA	0	0/10	NA
GVAG00428	32/33	PF00717 [Peptidase S24-like]; PF01726 [LexA DNA binding domain]	EFH27199.1 (PF01726,PF00717), EFH71178.1 (PF01726,PF00717), EIK76155.1 (PF01726,PF00717), EIK75370.1 (PF01726,PF00717), EIK77694.1 (PF01726,PF00717), EIK78138.1 (PF01726,PF00717), EIK80335.1 (PF01726,PF00717), EIK80787.1 (PF01726,PF00717), EIK82605.1 (PF01726,PF00717), EIK84525.1 (PF01726,PF00717), EIK86056.1 (PF01726,PF00717), EIK85527.1 (PF01726,PF00717), EIK87749.1 (PF01726,PF00717), EGL14225.…	EEJ69198.1 (LACT01428), EEU28300.1 (LACT01428), EEX29475.1 (LACT01428), ZP_06627202.1 (LACT01428), EKB64874.1 (LACT01428), EKB68955.1 (LACT01428), VBILacCri20165_0071 (LACT01428), YP_003601766.1 (LACT01428), ZP_05548848.1 (LACT01428), EEJ69262.1 (LACT02160), EEU28440.1 (LACT02160), EEX29335.1 (LACT02160), ZP_05548594.1 (LACT02160)	13	9/10	NA
GVAG00429	32/33	PF03449 [Transcription elongation factor]; PF01272 [Transcription elongation factor]	EFH27200.1 (PF01272,PF03449), EFH71179.1 (PF01272,PF03449), EIK76154.1 (PF01272,PF03449), EIK75371.1 (PF01272,PF03449), EIK77695.1 (PF01272,PF03449), EIK78139.1 (PF01272,PF03449), EIK80336.1 (PF01272,PF03449), EIK80786.1 (PF01272,PF03449), EIK82606.1 (PF01272,PF03449), EIK84524.1 (PF01272,PF03449), EIK86057.1 (PF01272,PF03449), EIK85528.1 (PF01272,PF03449), EIK87748.1 (PF01272,PF03449), EGL14285.…	ZP_06627786.1 (LACT01499), VBILacCri20165_0293 (LACT01499), EEJ70137.1 (LACT01499), EEU28041.1 (LACT01499), EEX28903.1 (LACT01499), YP_003601956.1 (LACT01499), ZP_05549090.1 (LACT01499), EKB63303.1 (LACT01499), EKB72315.1 (LACT01499), EEX29078.1 (LACT00062), EKB61486.1 (LACT00062), YP_003600681.1 (LACT00062), ZP_05549826.1 (LACT00062), EEU29020.1 (LACT00062), ZP_07790093.1 (LACT00062), VBILacCri2…	20	10/10	NA
GVAG00430	32/33	PF00254 [FKBP-type peptidyl-prolyl cis-trans isomerase]	EFH27201.1 (PF00254), EFH71180.1 (PF00254), EIK76153.1 (PF00254), EIK75372.1 (PF00254), EIK77696.1 (PF00254), EIK78140.1 (PF00254), EIK80337.1 (PF00254), EIK80785.1 (PF00254), EIK82607.1 (PF00254), EIK84523.1 (PF00254), EIK86058.1 (PF00254), EIK85529.1 (PF00254), EIK87747.1 (PF00254), EGL14396.1 (PF00254), EPI43197.1 (PF00254), EPI41197.1 (PF00254), EPI41717.1 (PF00254), EPI48061.1 (PF00254), EPI…	EKB69763.1 (LACT00656), EKB71075.1 (LACT00656), VBILacCri20165_0680 (LACT00656), ZP_07789993.1 (LACT00656), EEX30405.1 (LACT00656), ZP_05548411.1 (LACT00656), EEJ70480.1 (LACT00656), EEU29228.1 (LACT00656), ZP_06627790.1 (LACT00656), YP_003601338.1 (LACT00656)	10	10/10	NA
GVAG00431	32/33	PF03315 [Serine dehydratase beta chain]; PF03313 [Serine dehydratase alpha chain]	EFH27202.1 (PF03313,PF03315), EFH71181.1 (PF03313,PF03315), EIK76152.1 (PF03313,PF03315), EIK75373.1 (PF03313,PF03315), EIK77697.1 (PF03313,PF03315), EIK78141.1 (PF03313,PF03315), EIK80338.1 (PF03313,PF03315), EIK80784.1 (PF03313,PF03315), EIK82608.1 (PF03313,PF03315), EIK84522.1 (PF03313,PF03315), EIK86059.1 (PF03313,PF03315), EIK85530.1 (PF03313,PF03315), EIK87746.1 (PF03313,PF03315), EGL14152.…	EEX29713.1 (LACT01470), EKB63653.1 (LACT01470), EKB69743.1 (LACT01470), VBILacCri20165_0182 (LACT01470), ZP_07790060.1 (LACT01470), EEJ69049.1 (LACT01470), EEU28200.1 (LACT01470), YP_003601853.1 (LACT01470), ZP_05548998.1 (LACT01470), YP_003601852.1 (LACT01469), EEJ69048.1 (LACT01469), EEU28201.1 (LACT01469), EEX29712.1 (LACT01469), EKB63652.1 (LACT01469), EKB69744.1 (LACT01469), VBILacCri20165_0…	18	9/10	NA
GVAG00432	32/33	PF08282 [haloacid dehalogenase-like hydrolase]; PF12710 [haloacid dehalogenase-like hydrolase]; PF00122 [E1-E2 ATPase]; PF00702 [haloacid dehalogenase-like hydrolase]	EFH27203.1 (PF00702,PF00122,PF12710,PF08282), EFH71182.1 (PF00702,PF00122,PF12710,PF08282), EIK76151.1 (PF00702,PF00122,PF12710,PF08282), EIK75374.1 (PF00702,PF00122,PF12710,PF08282), EIK77698.1 (PF00702,PF00122,PF12710,PF08282), EIK78142.1 (PF00702,PF00122,PF12710,PF08282), EIK80339.1 (PF00702,PF00122,PF12710,PF08282), EIK80783.1 (PF00702,PF00122,PF12710,PF08282), EIK82609.1 (PF00702,PF00122,PF1…	EEU27957.1 (LACT00684), EEJ70759.1 (LACT00684), YP_003601428.1 (LACT00684), EKB65241.1 (LACT00684), EEX30509.1 (LACT00684), ZP_06626612.1 (LACT00684), ZP_07788949.1 (LACT00684), EKB67869.1 (LACT00684), VBILacCri20165_1230 (LACT00684), ZP_05548509.1 (LACT00684), YP_003601280.1 (LACT00610), EEJ70607.1 (LACT00610), EEU29285.1 (LACT00610), EEX30348.1 (LACT00610), ZP_06627682.1 (LACT00610), VBILacCri2…	115	10/10	NA
GVAG00433	32/33	NA	EFH27204.1, EFH71183.1, EIK76150.1, EIK75375.1, EIK77699.1, EIK78143.1, EIK80340.1, EIK80782.1, EIK82610.1, EIK84520.1, EIK86061.1, EIK85532.1, EIK87744.1, EGL14410.1, EPI43193.1, EPI41200.1, EPI41714.1, EPI48057.1, EPI48021.1, EPI45612.1, EPI60465.1, EPI60703.1, EPI61868.1, EPI52251.1, EPI51421.1, EPI52064.1, EPI55795.1, EPI57352.1, EPI58025.1, ADB13984.1, ADP38536.1, AEF31214.1	NA	0	0/10	NA
GVAG00434	32/33	PF00070 [Pyridine nucleotide-disulphide oxidoreductase]; PF07992 [Pyridine nucleotide-disulphide oxidoreductase]; PF02852 [Pyridine nucleotide-disulphide oxidoreductase]; PF02737 [3-hydroxyacyl-CoA dehydrogenase]; PF13738 [Pyridine nucleotide-disulphide oxidoreductase]	EFH27207.1 (PF13738,PF02737,PF02852,PF07992,PF00070), EFH71184.1 (PF13738,PF02737,PF02852,PF07992,PF00070), EIK75743.1 (PF13738,PF02737,PF02852,PF07992,PF00070), EIK74851.1 (PF13738,PF02737,PF02852,PF07992,PF00070), EIK76984.1 (PF13738,PF02852,PF07992,PF00070), EIK78146.1 (PF13738,PF02737,PF02852,PF07992,PF00070), EIK78961.1 (PF13738,PF02852,PF07992,PF00070), EIK82280.1 (PF13738,PF02737,PF02852,P…	EEX29161.1 (LACT00406), EKB68934.1 (LACT00406), EKB70158.1 (LACT00406), VBILacCri20165_1669 (LACT00406), EEJ70846.1 (LACT00406), EEU27595.1 (LACT00406), ZP_05550178.1 (LACT00406), ZP_06627847.1 (LACT00406), YP_003600983.1 (LACT00406), ZP_07791581.1 (LACT00406), YP_003601731.1 (YP_003601731.1), EEJ70695.1 (LACT00515), EEU29466.1 (LACT00515), EEX30232.1 (LACT00515), ZP_06626277.1 (LACT00515), EKB69…	21	10/10	NA
GVAG00435	32/33	PF00465 [Iron-containing alcohol dehydrogenase]	EFH27208.1 (PF00465), EFH71185.1 (PF00465), EIK75744.1 (PF00465), EIK74850.1 (PF00465), EIK76983.1 (PF00465), EIK78147.1 (PF00465), EIK78960.1 (PF00465), EIK82279.1 (PF00465), EIK82613.1 (PF00465), EIK84292.1 (PF00465), EIK86946.1 (PF00465), EIK85535.1 (PF00465), EIK87739.1 (PF00465), EGL13884.1 (PF00465), EPI41668.1 (PF00465), EPI41204.1 (PF00465), EPI41710.1 (PF00465), EPI48269.1 (PF00465), EPI…	EKB68042.1 (LACT01335), EKB69973.1 (LACT01335), VBILacCri20165_1715 (LACT01335), ZP_06626587.1 (LACT01335), YP_003600936.1 (LACT01335), EEJ70860.1 (LACT01335), ZP_05550230.1 (LACT01335), EEX29121.1 (LACT01335), EEJ70861.1 (EEJ70861.1)	9	8/10	NA
GVAG00436	32/33	PF01061 [ABC-2 type transporter]; PF12698 [ABC-2 family transporter protein]	EFH27210.1 (PF12698), EFH71187.1 (PF12698), EIK75745.1 (PF12698), EIK74848.1 (PF12698), EIK76981.1 (PF12698), EIK78149.1 (PF12698), EIK78959.1 (PF12698), EIK82278.1 (PF12698), EIK82614.1 (PF12698), EIK84294.1 (PF12698,PF01061), EIK85918.1 (PF12698,PF01061), EIK85537.1 (PF12698), EIK87737.1 (PF12698), EGL13895.1 (PF12698), EPI41669.1 (PF12698), EPI41205.1 (PF12698), EPI41709.1 (PF12698), EPI48268.…	VBILacCri20165_1996 (LACT01045), EKB61783.1 (LACT01045), EKB61844.1 (LACT01045), ZP_07788429.1 (LACT01045), YP_003602136.1 (LACT01045), EEX28417.1 (LACT01045), ZP_06626814.1 (LACT01045), ZP_05549690.1 (LACT01045), EEJ70229.1 (LACT01045), EEU27446.1 (LACT01045)	10	10/10	NA
GVAG00437	32/33	NA	EFH27211.1, EFH71188.1, EIK75746.1, EIK74847.1, EIK76980.1, EIK78150.1, EIK78958.1, EIK82277.1, EIK82615.1, EIK84295.1, EIK85919.1, EIK85538.1, EIK87736.1, EGL13949.1, EPI41670.1, EPI41206.1, EPI41708.1, EPI48267.1, EPI48517.1, EPI46182.1, EPI59639.1, EPI58241.1, EPI61533.1, EPI53067.1, EPI50475.1, EPI51399.1, EPI55393.1, EPI57291.1, EPI57393.1, ADB13905.1, ADP39094.1, AEF31265.1	EEX29218.1 (LACT00445), EKB69558.1 (LACT00445), EKB70694.1 (LACT00445), VBILacCri20165_0403 (LACT00445), ZP_07791644.1 (LACT00445), EEJ70075.1 (LACT00445), EEU27465.1 (LACT00445), ZP_06627600.1 (LACT00445), YP_003601056.1 (LACT00445), ZP_05550113.1 (LACT00445), ZP_06626292.1 (LACT02358), ZP_05548253.1 (LACT02358), EEX30247.1 (LACT02358), EKB60039.1 (LACT01682), ZP_06627350.1 (LACT01682), EKB63034…	323	10/10	NA
GVAG00438	32/33	PF00664 [ABC transporter transmembrane region]; PF03193 [Protein of unknown function]; PF00005 [ABC transporter]	EFH27215.1 (PF00005,PF03193,PF00664), EFH71192.1 (PF00005,PF03193,PF00664), EIK75758.1 (PF00005,PF03193,PF00664), EIK74838.1 (PF00005,PF03193,PF00664), EIK76970.1 (PF00005,PF03193,PF00664), EIK78155.1 (PF00005,PF03193,PF00664), EIK79768.1 (PF00005,PF03193,PF00664), EIK82260.1 (PF00005,PF03193,PF00664), EIK82622.1 (PF00005,PF03193,PF00664), EIK84296.1 (PF00005,PF03193,PF00664), EIK85920.1 (PF00005…	YP_003600513.1 (LACT01894), YP_003601762.1 (LACT00908), ZP_06627206.1 (LACT00908), EKB64870.1 (LACT00908), EKB68122.1 (LACT00908), VBILacCri20165_0067 (LACT00908), ZP_07791755.1 (LACT00908), EEJ69194.1 (LACT00908), ZP_06627024.1 (LACT01061), EEU27646.1 (LACT01061), EEX28374.1 (LACT01061), EKB61861.1 (LACT01061), EKB61907.1 (LACT01061), VBILacCri20165_0983 (LACT01061), ZP_05549668.1 (LACT01061), Z…	676	10/10	NA
GVAG00439	32/33	PF00583 [Acetyltransferase (GNAT) family]; PF13508 [Acetyltransferase (GNAT) domain]; PF13420 [Acetyltransferase (GNAT) domain]; PF13673 [Acetyltransferase (GNAT) domain]; PF12568 [Acetyltransferase (GNAT) domain]	EFH27217.1 (PF12568,PF13673,PF13420,PF13508,PF00583), EFH71195.1 (PF12568,PF13673,PF13420,PF13508,PF00583), EIK75762.1 (PF12568,PF13673,PF13420,PF13508,PF00583), EIK74834.1 (PF12568,PF13673,PF13420,PF13508,PF00583), EIK76966.1 (PF12568,PF13673,PF13420,PF13508,PF00583), EIK78157.1 (PF13673,PF13420,PF13508,PF00583), EIK79764.1 (PF12568,PF13673,PF13420,PF13508,PF00583), EIK82256.1 (PF12568,PF13673,P…	YP_003601420.1 (LACT01398), ZP_06627590.1 (LACT01398), EKB65252.1 (LACT01398), EKB68012.1 (LACT01398), VBILacCri20165_1243 (LACT01398), EEJ70749.1 (LACT01398), EEU27966.1 (LACT01398), EEX30501.1 (LACT01398), ZP_07788939.1 (LACT01398), EEJ69408.1 (LACT00774), EEU27845.1 (LACT00774), EEX29822.1 (LACT00774), ZP_06626996.1 (LACT00774), EKB66766.1 (LACT00774), EKB66817.1 (LACT00774), VBILacCri20165_11…	19	10/10	NA
GVAG00440	32/33	PF00291 [Pyridoxal-phosphate dependent enzyme]	EFH27219.1 (PF00291), EFH71196.1 (PF00291), EIK75760.1 (PF00291), EIK74836.1 (PF00291), EIK76968.1 (PF00291), EIK78159.1 (PF00291), EIK79766.1 (PF00291), EIK82258.1 (PF00291), EIK82628.1 (PF00291), EIK84307.1 (PF00291), EIK85929.1 (PF00291), EIK85550.1 (PF00291), EIK87722.1 (PF00291), EGL13718.1 (PF00291), EPI41682.1 (PF00291), EPI41214.1 (PF00291), EPI41700.1 (PF00291), EPI48252.1 (PF00291), EPI…	NA	0	0/10	NA
GVAG00441	32/33	PF00375 [Sodium:dicarboxylate symporter family]	EFH27221.1 (PF00375), EFH71198.1 (PF00375), EIK75763.1 (PF00375), EIK74833.1 (PF00375), EIK76965.1 (PF00375), EIK78161.1 (PF00375), EIK79763.1 (PF00375), EIK82255.1 (PF00375), EIK82631.1 (PF00375), EIK84310.1 (PF00375), EIK85933.1 (PF00375), EIK85552.1 (PF00375), EIK87719.1 (PF00375), EGL13931.1 (PF00375), EPI41685.1 (PF00375), EPI41217.1 (PF00375), EPI41697.1 (PF00375), EPI48249.1 (PF00375), EPI…	NA	0	0/10	NA
GVAG00442	32/33	PF00083 [Sugar (and other) transporter]	EFH27224.1, EFH71200.1, EIK75764.1, EIK74832.1, EIK76964.1, EIK78163.1, EIK79762.1, EIK82254.1, EIK82632.1, EIK84311.1, EIK85934.1, EIK85553.1, EIK87718.1, EGL13733.1, EPI41658.1, EPI41218.1, EPI41696.1, EPI48247.1, EPI48496.1, EPI48763.1, EPI59656.1, EPI58224.1, EPI61547.1 (PF00083), EPI53082.1 (PF00083), EPI50461.1, EPI51266.1, EPI55407.1, EPI57274.1, EPI57773.1, ADB14047.1, ADP39117.1, AEF3077…	NA	0	0/10	NA
GVAG00443	32/33	PF01386 [Ribosomal L25p family]	EFH27232.1 (PF01386), EFH71987.1 (PF01386), EIK75895.1 (PF01386), EIK74896.1 (PF01386), EIK77030.1 (PF01386), EIK79416.1 (PF01386), EIK79286.1 (PF01386), EIK80054.1 (PF01386), EIK83607.1 (PF01386), EIK83829.1 (PF01386), EIK85620.1 (PF01386), EIK85347.1 (PF01386), EIK87042.1 (PF01386), EGL13810.1 (PF01386), EPI41086.1 (PF01386), EPI40759.1 (PF01386), EPI41761.1 (PF01386), EPI45982.1 (PF01386), EPI…	NA	0	0/10	NA
GVAG00444	32/33	PF01063 [Aminotransferase class IV]	EFH27233.1 (PF01063), EFH71989.1 (PF01063), EIK76673.1 (PF01063), EIK75123.1 (PF01063), EIK76829.1 (PF01063), EIK79415.1 (PF01063), EIK80061.1 (PF01063), EIK81189.1 (PF01063), EIK83608.1 (PF01063), EIK84283.1 (PF01063), EIK85808.1 (PF01063), EIK85346.1 (PF01063), EIK87041.1 (PF01063), EGL13786.1 (PF01063), EPI44402.1 (PF01063), EPI40760.1 (PF01063), EPI41762.1 (PF01063), EPI47895.1 (PF01063), EPI…	NA	0	0/10	NA
GVAG00445	32/33	PF03458 [UPF0126 domain]	EFH27234.1 (PF03458), EFH71990.1 (PF03458), EIK76672.1 (PF03458), EIK75122.1 (PF03458), EIK76830.1 (PF03458), EIK79414.1 (PF03458), EIK80060.1 (PF03458), EIK81188.1 (PF03458), EIK83609.1 (PF03458), EIK84284.1 (PF03458), EIK85807.1 (PF03458), EIK85345.1 (PF03458), EIK87040.1 (PF03458), EGL13868.1 (PF03458), EPI44403.1 (PF03458), EPI40761.1 (PF03458), EPI41763.1 (PF03458), EPI47896.1 (PF03458), EPI…	NA	0	0/10	NA
GVAG00446	32/33	PF01649 [Ribosomal protein S20]	EFH27235.1 (PF01649), EFH71992.1 (PF01649), EIK75572.1 (PF01649), EIK74952.1 (PF01649), EIK77087.1 (PF01649), EIK79413.1 (PF01649), EIK81132.1 (PF01649), EIK79998.1 (PF01649), EIK83610.1 (PF01649), EIK83878.1 (PF01649), EIK85070.1 (PF01649), EIK85344.1 (PF01649), EIK87039.1 (PF01649), EGL13695.1 (PF01649), EPI43925.1 (PF01649), EPI44218.1 (PF01649), EPI43288.1 (PF01649), EPI48487.1 (PF01649), EPI…	EEJ70475.1 (LACT01377), EEU29233.1 (LACT01377), YP_003601333.1 (LACT01377), ZP_06627246.1 (LACT01377), EKB69768.1 (LACT01377), EKB71080.1 (LACT01377), VBILacCri20165_0675 (LACT01377), ZP_05548406.1 (LACT01377), EEX30400.1 (LACT01377)	9	9/10	NA
GVAG00447	32/33	PF03144 [Elongation factor Tu domain 2]; PF06421 [GTP-binding protein LepA C-terminus]; PF00009 [Elongation factor Tu GTP binding domain]; PF00679 [Elongation factor G C-terminus]	EFH27238.1 (PF00679,PF00009,PF06421,PF03144), EFH71993.1 (PF00679,PF00009,PF06421,PF03144), EIK75573.1 (PF00679,PF00009,PF06421,PF03144), EIK74953.1 (PF00679,PF00009,PF06421,PF03144), EIK77088.1 (PF00679,PF00009,PF06421,PF03144), EIK79411.1 (PF00679,PF00009,PF06421,PF03144), EIK81131.1 (PF00679,PF00009,PF06421,PF03144), EIK79997.1 (PF00679,PF00009,PF06421,PF03144), EIK82165.1 (PF00679,PF00009,PF0…	EEJ69168.1 (LACT01645), ZP_06627913.1 (LACT01645), VBILacCri20165_0040 (LACT01645), ZP_05548818.1 (LACT01645), EKB64844.1 (LACT01645), EKB68148.1 (LACT01645), EEX29445.1 (LACT01645), YP_003601735.1 (LACT01645), EEJ68784.1 (LACT01285), EEU28949.1 (LACT01285), EEX29008.1 (LACT01285), ZP_06626446.1 (LACT01285), EKB61639.1 (LACT01285), EKB79000.1 (LACT01285), VBILacCri20165_1319 (LACT01285), YP_00360…	76	10/10	NA
GVAG00448	32/33	NA	EFH27240.1, EFH71995.1, EIK75575.1, EIK74955.1, EIK77090.1, EIK79409.1, EIK81129.1, EIK79995.1, EIK82167.1, EIK83881.1, EIK85067.1, EIK85341.1, EIK87036.1, EGL13985.1, EPI43173.1, EPI44215.1, EPI43291.1, EPI45877.1, EPI46632.1, EPI49410.1, EPI61063.1, EPI59312.1, EPI62042.1, EPI52555.1, EPI49939.1, EPI53232.1, EPI55180.1, EPI57041.1, EPI58074.1, ADB14681.1, ADP38969.1, AEF31846.1	NA	0	0/10	NA
GVAG00449	32/33	PF03466 [LysR substrate binding domain]; PF00126 [Bacterial regulatory helix-turn-helix protein]	EFH27243.1 (PF00126,PF03466), EFH71998.1 (PF00126,PF03466), EIK76712.1 (PF00126,PF03466), EIK75163.1 (PF00126,PF03466), EIK76790.1 (PF00126,PF03466), EIK79407.1 (PF00126,PF03466), EIK80113.1 (PF00126,PF03466), EIK81825.1 (PF00126,PF03466), EIK82174.1 (PF00126,PF03466), EIK83297.1 (PF00126,PF03466), EIK86648.1 (PF00126,PF03466), EIK85339.1 (PF00126,PF03466), EIK87031.1 (PF00126,PF03466), EGL13960.…	ZP_06626628.1 (LACT00885), EKB65048.1 (LACT00885), EKB68024.1 (LACT00885), VBILacCri20165_0030 (LACT00885), ZP_05548810.1 (LACT00885), ZP_07789968.1 (LACT00885), EEJ69226.1 (LACT00885), EEU28411.1 (LACT00885), EEX29363.1 (LACT00885), YP_003601724.1 (LACT00885), YP_003602045.1 (YP_003602045.1), YP_003600933.1 (LACT00376), EEJ70856.1 (LACT00376), EEU27638.1 (LACT00376), ZP_06627534.1 (LACT00376), E…	66	10/10	NA
GVAG00450	32/33	PF13242 [HAD-hyrolase-like]; PF00702 [haloacid dehalogenase-like hydrolase]; PF13419 [Haloacid dehalogenase-like hydrolase]	EFH27244.1 (PF13419,PF00702,PF13242), EFH71999.1 (PF13419,PF00702,PF13242), EIK76711.1 (PF13419,PF13242), EIK75162.1 (PF13419,PF13242), EIK76791.1 (PF13419,PF13242), EIK79406.1 (PF13419,PF00702,PF13242), EIK80112.1 (PF13419,PF13242), EIK81824.1 (PF13419,PF13242), EIK82175.1 (PF13419,PF00702,PF13242), EIK83298.1 (PF13419,PF13242), EIK86649.1 (PF13419,PF13242), EIK85338.1 (PF13419,PF13242), EIK8703…	EKB70349.1 (LACT02131), VBILacCri20165_2051 (LACT02131), ZP_07788905.1 (LACT02131), YP_003601384.1 (LACT02131), YP_003600515.1 (LACT00106), ZP_06626177.1 (LACT01566), ZP_05549960.1 (LACT01566), EEJ68767.1 (LACT01566), EEU28902.1 (LACT01566), EEX28961.1 (LACT01566), EKB70096.1 (LACT01566), EKB78987.1 (LACT01566), VBILacCri20165_1366 (LACT01566), ZP_07789722.1 (LACT01566), EEJ69896.1 (LACT00106), E…	33	10/10	NA
GVAG00451	32/33	PF01256 [Carbohydrate kinase]	EFH27245.1 (PF01256), EFH72000.1 (PF01256), EIK76710.1 (PF01256), EIK75161.1 (PF01256), EIK76792.1 (PF01256), EIK79405.1 (PF01256), EIK80111.1 (PF01256), EIK81823.1 (PF01256), EIK82176.1 (PF01256), EIK83299.1 (PF01256), EIK86650.1 (PF01256), EIK85337.1 (PF01256), EIK87029.1 (PF01256), EGL13752.1 (PF01256), EPI44361.1 (PF01256), EPI44212.1 (PF01256), EPI43294.1 (PF01256), EPI47857.1 (PF01256), EPI…	EEU28141.1 (LACT01018), EEJ70910.1 (LACT01018), ZP_06625965.1 (LACT01018), ZP_05549215.1 (LACT01018), EEX28452.1 (LACT01018), YP_003602097.1 (LACT01018), EKB65026.1 (LACT01018), EKB75511.1 (LACT01018), VBILacCri20165_2094 (LACT01018), ZP_07789876.1 (LACT01018)	10	10/10	NA
GVAG00452	32/33	PF01297 [Periplasmic solute binding protein family]	EFH27246.1 (PF01297), EFH72001.1 (PF01297), EIK76709.1 (PF01297), EIK75160.1 (PF01297), EIK76793.1 (PF01297), EIK79404.1 (PF01297), EIK80110.1 (PF01297), EIK81822.1 (PF01297), EIK82177.1 (PF01297), EIK83301.1 (PF01297), EIK86652.1 (PF01297), EIK85336.1 (PF01297), EIK87028.1 (PF01297), EGL13840.1 (PF01297), EPI44363.1 (PF01297), EPI44210.1 (PF01297), EPI43295.1 (PF01297), EPI47859.1 (PF01297), EPI…	NA	0	0/10	NA
GVAG00453	32/33	PF13304 [AAA domain]; PF00005 [ABC transporter]	EFH27247.1 (PF00005,PF13304), EFH72002.1 (PF00005,PF13304), EIK76708.1 (PF00005,PF13304), EIK75159.1 (PF00005,PF13304), EIK76794.1 (PF00005,PF13304), EIK78864.1 (PF00005,PF13304), EIK80109.1 (PF00005,PF13304), EIK81821.1 (PF00005,PF13304), EIK82178.1 (PF00005,PF13304), EIK83302.1 (PF00005,PF13304), EIK86653.1 (PF00005,PF13304), EIK85335.1 (PF00005,PF13304), EIK87027.1 (PF00005,PF13304), EGL13939.…	EKB70030.1 (LACT00331), EKB78147.1 (LACT00331), VBILacCri20165_1439 (LACT00331), ZP_07789648.1 (LACT00331), ZP_06626074.1 (LACT00331), EEJ70233.1 (LACT00331), EEU28836.1 (LACT00331), ZP_05550025.1 (LACT00331), YP_003600868.1 (LACT00331), EEX28695.1 (LACT00331), ZP_06628035.1 (LACT01108), EEU28493.1 (LACT01108), EEX29942.1 (LACT01108), EKB62261.1 (LACT01108), EKB71667.1 (LACT01108), YP_003602274.1…	658	10/10	NA
GVAG00454	32/33	PF00950 [ABC 3 transport family]; PF01032 [FecCD transport family]	EFH27248.1 (PF00950), EFH72003.1 (PF01032,PF00950), EIK76707.1 (PF01032,PF00950), EIK75158.1 (PF01032,PF00950), EIK76795.1 (PF01032,PF00950), EIK78863.1 (PF00950), EIK80108.1 (PF01032,PF00950), EIK81820.1 (PF01032,PF00950), EIK82179.1 (PF00950), EIK83303.1 (PF01032,PF00950), EIK86654.1 (PF01032,PF00950), EIK85334.1 (PF00950), EIK87026.1 (PF00950), EGL13684.1 (PF01032,PF00950), EPI44365.1 (PF01032…	EEJ68877.1 (LACT01107), EEU28492.1 (LACT01107), EEX29941.1 (LACT01107), ZP_06628034.1 (LACT01107), EKB62262.1 (LACT01107), EKB71668.1 (LACT01107), VBILacCri20165_0856 (LACT01107), YP_003602273.1 (LACT01107), ZP_05549537.1 (LACT01107), ZP_07788618.1 (LACT01107)	10	10/10	NA
GVAG00455	32/33	PF00950 [ABC 3 transport family]	EFH27249.1 (PF00950), EFH72004.1 (PF00950), EIK76706.1 (PF00950), EIK75157.1 (PF00950), EIK76796.1 (PF00950), EIK78862.1 (PF00950), EIK80107.1 (PF00950), EIK81819.1 (PF00950), EIK82180.1 (PF00950), EIK83304.1 (PF00950), EIK86655.1 (PF00950), EIK85333.1 (PF00950), EIK87025.1 (PF00950), EGL13779.1 (PF00950), EPI44366.1 (PF00950), EPI44207.1 (PF00950), EPI43298.1 (PF00950), EPI47862.1 (PF00950), EPI…	NA	0	0/10	NA
GVAG00456	32/33	PF07973 [Threonyl and Alanyl tRNA synthetase second additional domain]; PF00587 [tRNA synthetase class II core domain (G]; PF03129 [Anticodon binding domain]	EFH27250.1 (PF03129,PF00587,PF07973), EFH72005.1 (PF03129,PF00587,PF07973), EIK76705.1 (PF03129,PF00587,PF07973), EIK75156.1 (PF03129,PF00587,PF07973), EIK76797.1 (PF03129,PF00587,PF07973), EIK78861.1 (PF03129,PF00587,PF07973), EIK80106.1 (PF03129,PF00587,PF07973), EIK81818.1 (PF03129,PF00587,PF07973), EIK82181.1 (PF03129,PF00587,PF07973), EIK83305.1 (PF03129,PF00587,PF07973), EIK86656.1 (PF03129…	YP_003601997.1 (LACT00988), EEJ70788.1 (LACT00988), EEU28073.1 (LACT00988), ZP_06627738.1 (LACT00988), EKB64090.1 (LACT00988), EKB74285.1 (LACT00988), ZP_05549132.1 (LACT00988), EEX28946.1 (LACT00988), VBILacCri20165_0331 (LACT00988), ZP_07791455.1 (LACT00988), ZP_05550043.1 (LACT00348), YP_003600886.1 (LACT00348), ZP_06627573.1 (LACT00348), EEJ70259.1 (LACT00348), EEU28818.1 (LACT00348), EEX2867…	20	10/10	NA
GVAG00457	32/33	PF01066 [CDP-alcohol phosphatidyltransferase]	EFH27251.1 (PF01066), EFH72007.1 (PF01066), EIK75602.1 (PF01066), EIK74983.1 (PF01066), EIK77118.1 (PF01066), EIK78860.1 (PF01066), EIK81102.1 (PF01066), EIK79967.1 (PF01066), EIK82182.1 (PF01066), EIK83929.1 (PF01066), EIK85018.1 (PF01066), EIK85331.1 (PF01066), EIK87023.1 (PF01066), EGL13883.1 (PF01066), EPI44551.1 (PF01066), EPI44204.1 (PF01066), EPI43301.1 (PF01066), EPI45504.1 (PF01066), EPI…	NA	0	0/10	NA
GVAG00458	32/33	PF01709 [Transcriptional regulator]	EFH27252.1 (PF01709), EFH72008.1 (PF01709), EIK75603.1 (PF01709), EIK74984.1 (PF01709), EIK77119.1 (PF01709), EIK78859.1 (PF01709), EIK81101.1 (PF01709), EIK79966.1 (PF01709), EIK82183.1 (PF01709), EIK83930.1 (PF01709), EIK85017.1 (PF01709), EIK85330.1 (PF01709), EIK87022.1 (PF01709), EGL13936.1 (PF01709), EPI44552.1 (PF01709), EPI44203.1 (PF01709), EPI43302.1 (PF01709), EPI45505.1 (PF01709), EPI…	YP_003601209.1 (LACT00562), EEJ70550.1 (LACT00562), EEU29416.1 (LACT00562), EEX30293.1 (LACT00562), ZP_06626521.1 (LACT00562), EKB69878.1 (LACT00562), EKB70739.1 (LACT00562), VBILacCri20165_0564 (LACT00562), ZP_05548299.1 (LACT00562), ZP_07789415.1 (LACT00562)	10	10/10	NA
GVAG00459	32/33	PF02075 [Crossover junction endodeoxyribonuclease RuvC]	EFH27253.1 (PF02075), EFH72009.1 (PF02075), EIK75604.1 (PF02075), EIK74985.1 (PF02075), EIK77120.1 (PF02075), EIK78858.1 (PF02075), EIK81100.1 (PF02075), EIK79965.1 (PF02075), EIK82184.1 (PF02075), EIK83931.1 (PF02075), EIK85016.1 (PF02075), EIK85329.1 (PF02075), EIK87021.1 (PF02075), EGL13661.1 (PF02075), EPI44553.1 (PF02075), EPI44202.1 (PF02075), EPI43303.1 (PF02075), EPI45506.1 (PF02075), EPI…	NA	0	0/10	NA
GVAG00460	32/33	PF01330 [RuvA N terminal domain]; PF07499 [RuvA]	EFH27254.1 (PF07499,PF01330), EFH72010.1 (PF07499,PF01330), EIK75605.1 (PF07499,PF01330), EIK74986.1 (PF07499,PF01330), EIK77121.1 (PF07499,PF01330), EIK78857.1 (PF07499,PF01330), EIK81099.1 (PF07499,PF01330), EIK79964.1 (PF07499,PF01330), EIK82185.1 (PF07499,PF01330), EIK83932.1 (PF07499,PF01330), EIK85015.1 (PF07499,PF01330), EIK85328.1 (PF07499,PF01330), EIK87020.1 (PF07499,PF01330), EGL13771.…	EEJ70266.1 (LACT00341), EEU28825.1 (LACT00341), EEX28684.1 (LACT00341), ZP_06627566.1 (LACT00341), EKB70018.1 (LACT00341), EKB78159.1 (LACT00341), VBILacCri20165_1450 (LACT00341), ZP_05550036.1 (LACT00341), ZP_07789636.1 (LACT00341), YP_003600879.1 (LACT00341)	10	10/10	NA
GVAG00461	32/33	PF05491 [Holliday junction DNA helicase ruvB C-terminus]; PF05496 [Holliday junction DNA helicase ruvB N-terminus]; PF07728 [AAA domain (dynein-related subfamily)]; PF00004 [ATPase family associated with various cellular activities (AAA)]; PF06068 [TIP49 C-terminus]	EFH27255.1 (PF06068,PF00004,PF07728,PF05496,PF05491), EFH72011.1 (PF06068,PF00004,PF07728,PF05496,PF05491), EIK75606.1 (PF00004,PF07728,PF05496,PF05491), EIK74987.1 (PF00004,PF07728,PF05496,PF05491), EIK77122.1 (PF00004,PF07728,PF05496,PF05491), EIK78856.1 (PF06068,PF00004,PF07728,PF05496,PF05491), EIK81098.1 (PF00004,PF07728,PF05496,PF05491), EIK79963.1 (PF00004,PF07728,PF05496,PF05491), EIK8218…	EEJ70265.1 (LACT00342), EEU28824.1 (LACT00342), EEX28683.1 (LACT00342), EKB70017.1 (LACT00342), EKB78160.1 (LACT00342), ZP_06627567.1 (LACT00342), VBILacCri20165_1451 (LACT00342), ZP_05550037.1 (LACT00342), YP_003600880.1 (LACT00342), ZP_07789635.1 (LACT00342), EEX29830.1 (LACT00781), EEU27837.1 (LACT00781), EEJ69417.1 (LACT00781), ZP_06627004.1 (LACT00781), EKB66809.1 (LACT00781), EKB66774.1 (LA…	58	10/10	NA
GVAG00462	32/33	PF02699 [Preprotein translocase subunit]	EFH27256.1 (PF02699), EFH72012.1 (PF02699), EIK75607.1 (PF02699), EIK74988.1 (PF02699), EIK77123.1 (PF02699), EIK78855.1 (PF02699), EIK81097.1 (PF02699), EIK79962.1 (PF02699), EIK82187.1 (PF02699), EIK83934.1 (PF02699), EIK85013.1 (PF02699), EIK85326.1 (PF02699), EIK87018.1 (PF02699), EGL13735.1 (PF02699), EPI44556.1 (PF02699), EPI44199.1 (PF02699), EPI43306.1 (PF02699), EPI45509.1 (PF02699), EPI…	YP_003600881.1 (LACT00343), ZP_05550038.1 (LACT00343), ZP_06627568.1 (LACT00343), EKB70016.1 (LACT00343), EKB78161.1 (LACT00343), VBILacCri20165_1452 (LACT00343), EEJ70264.1 (LACT00343), EEU28823.1 (LACT00343), EEX28682.1 (LACT00343), ZP_07789634.1 (LACT00343)	10	10/10	NA
GVAG00463	32/33	PF00156 [Phosphoribosyl transferase domain]	EFH27257.1 (PF00156), EFH72013.1 (PF00156), EIK75608.1 (PF00156), EIK74989.1 (PF00156), EIK77124.1 (PF00156), EIK78854.1 (PF00156), EIK81096.1 (PF00156), EIK79961.1 (PF00156), EIK82188.1 (PF00156), EIK83935.1 (PF00156), EIK85012.1 (PF00156), EIK85325.1 (PF00156), EIK87017.1 (PF00156), EGL13864.1 (PF00156), EPI44557.1 (PF00156), EPI44198.1 (PF00156), EPI43307.1 (PF00156), EPI45510.1 (PF00156), EPI…	EKB64761.1 (LACT00889), EEU28406.1 (LACT00889), EEX29368.1 (LACT00889), ZP_06627910.1 (LACT00889), EKB68087.1 (LACT00889), VBILacCri20165_0037 (LACT00889), ZP_05548815.1 (LACT00889), ZP_07789974.1 (LACT00889), EEJ69165.1 (LACT00889), YP_003601732.1 (LACT00889), EKB61473.1 (LACT00234), EEX29066.1 (LACT00234), EKB80763.1 (LACT00234), VBILacCri20165_1254 (LACT00234), EEJ69958.1 (LACT00234), EEU29008…	39	10/10	NA
GVAG00464	32/33	NA	EFH27258.1, EFH72014.1, EIK75609.1, EIK74990.1, EIK77125.1, EIK78853.1, EIK81095.1, EIK79960.1, EIK82189.1, EIK83936.1, EIK85011.1, EIK85324.1, EIK87016.1, EGL13776.1, EPI44558.1, EPI44197.1, EPI43308.1, EPI45511.1, EPI48344.1, EPI49505.1, EPI61002.1, EPI59435.1, EPI61986.1, EPI52611.1, EPI50030.1, EPI53196.1, EPI55236.1, EPI57077.1, EPI58109.1, ADB13622.1, ADP38935.1, AEF31773.1	NA	0	0/10	NA
GVAG00465	32/33	PF01808 [AICARFT/IMPCHase bienzyme]; PF02142 [MGS-like domain]	EFH27259.1 (PF02142,PF01808), EFH72015.1 (PF02142,PF01808), EIK75610.1 (PF02142,PF01808), EIK74991.1 (PF02142,PF01808), EIK77126.1 (PF02142,PF01808), EIK78852.1 (PF02142,PF01808), EIK81094.1 (PF02142,PF01808), EIK79959.1 (PF02142,PF01808), EIK82190.1 (PF02142,PF01808), EIK83937.1 (PF02142,PF01808), EIK85010.1 (PF02142,PF01808), EIK85323.1 (PF02142,PF01808), EIK87015.1 (PF02142,PF01808), EGL13734.…	NA	0	0/10	NA
GVAG00466	32/33	NA	EFH27260.1, EFH72016.1, EIK75611.1, EIK74992.1, EIK77127.1, EIK78851.1, EIK81093.1, EIK79958.1, EIK82191.1, EIK83938.1, EIK85009.1, EIK85322.1, EIK87014.1, EGL13750.1, EPI44560.1, EPI44195.1, EPI43310.1, EPI45513.1, EPI48342.1, EPI49503.1, EPI61000.1, EPI59433.1, EPI61984.1, EPI52613.1, EPI50028.1, EPI53194.1, EPI55238.1, EPI57079.1, EPI58111.1, ADB14402.1, ADP38933.1, AEF31672.1	NA	0	0/10	NA
GVAG00467	32/33	PF00230 [Major intrinsic protein]	EFH27261.1 (PF00230), EFH72017.1 (PF00230), EIK75612.1 (PF00230), EIK74993.1 (PF00230), EIK77128.1 (PF00230), EIK78850.1 (PF00230), EIK81092.1 (PF00230), EIK79957.1 (PF00230), EIK83009.1 (PF00230), EIK83939.1 (PF00230), EIK85008.1 (PF00230), EIK85321.1 (PF00230), EIK87013.1 (PF00230), EGL13853.1 (PF00230), EPI44561.1 (PF00230), EPI44194.1 (PF00230), EPI43311.1 (PF00230), EPI45514.1 (PF00230), EPI…	ZP_05549180.1 (LACT01012), EKB64049.1 (LACT01012), EKB74294.1 (LACT01012), VBILacCri20165_0369 (LACT01012), ZP_07791489.1 (LACT01012), ZP_06626658.1 (LACT01012), EEJ69819.1 (LACT01012), EEU28123.1 (LACT01012), EEX28575.1 (LACT01012), YP_003602034.1 (LACT01012), EEJ70163.1 (LACT02541), EEU27990.1 (LACT02541), ZP_05549036.1 (ZP_05549036.1)	13	10/10	NA
GVAG00468	32/33	PF01479 [S4 domain]; PF00849 [RNA pseudouridylate synthase]	EFH27262.1 (PF00849,PF01479), EFH72018.1 (PF00849,PF01479), EIK75613.1 (PF00849,PF01479), EIK74994.1 (PF00849,PF01479), EIK77129.1 (PF00849,PF01479), EIK78849.1 (PF00849,PF01479), EIK81091.1 (PF00849,PF01479), EIK79956.1 (PF00849,PF01479), EIK83010.1 (PF00849,PF01479), EIK83940.1 (PF00849,PF01479), EIK85007.1 (PF00849,PF01479), EIK85320.1 (PF00849,PF01479), EIK87012.1 (PF00849,PF01479), EGL13747.…	EEJ68962.1 (LACT00736), EEU27897.1 (LACT00736), EEX29769.1 (LACT00736), ZP_06625895.1 (LACT00736), EKB65328.1 (LACT00736), EKB67687.1 (LACT00736), VBILacCri20165_1168 (LACT00736), YP_003601486.1 (LACT00736), ZP_05548568.1 (LACT00736), ZP_07789013.1 (LACT00736), EEJ70600.1 (LACT00604), EEU29292.1 (LACT00604), EEX30341.1 (LACT00604), ZP_06627676.1 (LACT00604), EKB69828.1 (LACT00604), EKB71018.1 (LA…	22	10/10	NA
GVAG00469	32/33	PF00009 [Elongation factor Tu GTP binding domain]; PF13207 [AAA domain]; PF01926 [50S ribosome-binding GTPase]; PF04548 [AIG1 family]; PF08477 [Miro-like protein]; PF02224 [Cytidylate kinase]; PF02421 [Ferrous iron transport protein B]	EFH27263.1 (PF02421,PF02224,PF08477,PF04548,PF01926,PF13207,PF00009), EFH72019.1 (PF02421,PF02224,PF08477,PF04548,PF01926,PF13207,PF00009), EIK76543.1 (PF02421,PF02224,PF08477,PF04548,PF01926,PF00009), EIK74995.1 (PF02421,PF02224,PF08477,PF04548,PF01926,PF13207,PF00009), EIK77130.1 (PF02421,PF02224,PF08477,PF04548,PF01926,PF13207,PF00009), EIK78848.1 (PF02421,PF02224,PF08477,PF04548,PF01926,PF132…	EEJ68967.1 (LACT00740), EEU27892.1 (LACT00740), EEX29774.1 (LACT00740), ZP_06625900.1 (LACT00740), EKB65323.1 (LACT00740), VBILacCri20165_1163 (LACT00740), ZP_05548573.1 (LACT00740), ZP_07789017.1 (LACT00740), YP_003601491.1 (LACT00740), EKB67692.1 (LACT00740), ZP_06626923.1 (LACT01248), YP_003602493.1 (LACT01248), EEJ69641.1 (LACT01248), EEU28715.1 (LACT01248), EEX30165.1 (LACT01248), EKB62754.1…	70	10/10	NA
GVAG00470	32/33	PF12029 [Domain of unknown function (DUF3516)]; PF00270 [DEAD/DEAH box helicase]; PF00271 [Helicase conserved C-terminal domain]	EFH27264.1 (PF00271,PF00270,PF12029), EFH72020.1 (PF00271,PF00270,PF12029), EIK76544.1 (PF00271,PF00270,PF12029), EIK74996.1 (PF00271,PF00270,PF12029), EIK77131.1 (PF00271,PF00270,PF12029), EIK78847.1 (PF00271,PF00270,PF12029), EIK81089.1 (PF00271,PF00270,PF12029), EIK79954.1 (PF00271,PF00270,PF12029), EIK83012.1 (PF00271,PF00270,PF12029), EIK83942.1 (PF00271,PF00270,PF12029), EIK85005.1 (PF00271…	NA	0	0/10	NA
GVAG00471	32/33	PF01985 [CRS1 / YhbY (CRM) domain]	EFH27268.1 (PF01985), EFH72022.1 (PF01985), EIK76546.1 (PF01985), EIK74998.1 (PF01985), EIK77133.1 (PF01985), EIK78843.1 (PF01985), EIK81087.1 (PF01985), EIK79950.1 (PF01985), EIK83017.1 (PF01985), EIK83944.1 (PF01985), EIK85003.1 (PF01985), EIK85313.1 (PF01985), EIK87003.1 (PF01985), EGL13965.1 (PF01985), EPI44566.1 (PF01985), EPI44311.1 (PF01985), EPI42363.1 (PF01985), EPI45384.1 (PF01985), EPI…	NA	0	0/10	NA
GVAG00472	32/33	PF12822 [Protein of unknown function (DUF3816)]; PF07155 [ECF-type riboflavin transporter]; PF07694 [5TMR of 5TMR-LYT]	EFH27272.1, EFH72025.1 (PF07155,PF12822), EIK76548.1 (PF07694,PF07155,PF12822), EIK75000.1 (PF07694,PF07155,PF12822), EIK77135.1 (PF07694,PF07155,PF12822), EIK78841.1 (PF07155,PF12822), EIK81085.1 (PF07694,PF07155,PF12822), EIK79948.1 (PF07694,PF07155,PF12822), EIK83019.1 (PF07155,PF12822), EIK83946.1 (PF07694,PF07155,PF12822), EIK85001.1 (PF07694,PF07155,PF12822), EIK85311.1, EIK87002.1, EGL1390…	EEJ68963.1 (LACT00737), EEU27896.1 (LACT00737), EEX29770.1 (LACT00737), ZP_06625896.1 (LACT00737), EKB65327.1 (LACT00737), VBILacCri20165_1167 (LACT00737), ZP_05548569.1 (LACT00737), ZP_07789014.1 (LACT00737), YP_003601487.1 (LACT00737), EKB67688.1 (LACT00737)	10	10/10	NA
GVAG00473	32/33	PF13641 [Glycosyltransferase like family 2]; PF00535 [Glycosyl transferase family 2]	EFH27273.1 (PF00535,PF13641), EFH72026.1 (PF00535,PF13641), EIK76549.1 (PF00535,PF13641), EIK75001.1 (PF00535,PF13641), EIK77136.1 (PF00535,PF13641), EIK78840.1 (PF00535,PF13641), EIK81084.1 (PF00535,PF13641), EIK79947.1 (PF00535,PF13641), EIK83020.1 (PF00535,PF13641), EIK83947.1 (PF00535,PF13641), EIK85000.1 (PF00535,PF13641), EIK85309.1 (PF00535,PF13641), EIK87000.1 (PF00535,PF13641), EGL13957.…	EKB62075.1 (LACT02099), EKB71219.1 (LACT02099), ZP_05549596.1 (LACT02099), ZP_07788552.1 (LACT02099), VBILacCri20165_0920 (LACT02099)	5	5/10	Family 2 glycosyltransferase
GVAG00474	32/33	PF00480 [ROK family]	EFH27274.1 (PF00480), EFH72027.1 (PF00480), EIK76592.1 (PF00480), EIK75044.1 (PF00480), EIK77179.1 (PF00480), EIK78839.1 (PF00480), EIK81042.1 (PF00480), EIK79904.1 (PF00480), EIK83021.1 (PF00480), EIK83997.1 (PF00480), EIK84958.1 (PF00480), EIK85308.1 (PF00480), EIK86999.1 (PF00480), EGL13911.1 (PF00480), EPI44613.1 (PF00480), EPI44307.1 (PF00480), EPI42367.1 (PF00480), EPI45432.1 (PF00480), EPI…	ZP_06627933.1 (LACT01280), YP_003602075.1 (YP_003602075.1), ZP_05549847.1 (LACT01280), EEJ69942.1 (LACT01280), VBILacCri20165_1260 (LACT01280), EKB61468.1 (LACT01280), EKB80653.1 (LACT01280), YP_003600699.1 (LACT01280), EKB70221.1 (LACT01393), ZP_07788891.1 (LACT01393), EEU29003.1 (LACT01280), YP_003601372.1 (LACT01393), EEJ70172.1 (LACT01844), EEU27998.1 (LACT01844), EEX28858.1 (LACT01844), ZP_0…	35	10/10	NA
GVAG00475	32/33	PF00155 [Aminotransferase class I and II]	EFH27275.1 (PF00155), EFH72028.1 (PF00155), EIK76591.1 (PF00155), EIK75043.1 (PF00155), EIK77178.1 (PF00155), EIK78838.1 (PF00155), EIK81043.1 (PF00155), EIK79905.1 (PF00155), EIK83022.1 (PF00155), EIK83996.1 (PF00155), EIK84959.1 (PF00155), EIK85307.1 (PF00155), EIK86998.1 (PF00155), EGL13748.1 (PF00155), EPI44612.1 (PF00155), EPI44306.1 (PF00155), EPI42368.1 (PF00155), EPI45430.1 (PF00155), EPI…	VBILacCri20165_1675 (LACT00401), YP_003600976.1 (LACT00401), EEJ70839.1 (LACT00401), EEU27602.1 (LACT00401), EEX29154.1 (LACT00401), EKB68942.1 (LACT00401), EKB70166.1 (LACT00401), ZP_05550185.1 (LACT00401), ZP_07791588.1 (LACT00401), ZP_06627841.1 (LACT00401), EKB67904.1 (LACT00715), VBILacCri20165_1195 (LACT00715), YP_003601460.1 (LACT00715), ZP_07788988.1 (LACT00715), EEU27921.1 (LACT00715), E…	41	10/10	NA
GVAG00476	32/33	PF00005 [ABC transporter]	EFH27278.1 (PF00005), EFH72031.1 (PF00005), EIK76588.1 (PF00005), EIK75040.1 (PF00005), EIK77175.1 (PF00005), EIK78835.1 (PF00005), EIK81045.1 (PF00005), EIK79908.1 (PF00005), EIK83025.1 (PF00005), EIK83993.1 (PF00005), EIK84962.1 (PF00005), EIK85304.1 (PF00005), EIK86995.1 (PF00005), EGL13802.1 (PF00005), EPI44609.1 (PF00005), EPI44303.1 (PF00005), EPI42371.1 (PF00005), EPI45427.1 (PF00005), EPI…	EEJ70698.1 (LACT00518), EEU29463.1 (LACT00518), EEX30235.1 (LACT00518), ZP_06626280.1 (LACT00518), EKB69621.1 (LACT00518), EKB70592.1 (LACT00518), VBILacCri20165_0504 (LACT00518), YP_003601163.1 (LACT00518), ZP_05548241.1 (LACT00518), ZP_07789474.1 (LACT00518), EEJ69424.1 (LACT00771), EEU27848.1 (LACT00771), EEX29818.1 (LACT00771), EKB66762.1 (LACT00771), VBILacCri20165_1118 (LACT00771), ZP_07789…	378	10/10	NA
GVAG00477	32/33	PF03060 [Nitronate monooxygenase]; PF00478 [IMP dehydrogenase / GMP reductase domain]; PF01645 [Conserved region in glutamate synthase]; PF01070 [FMN-dependent dehydrogenase]; PF05690 [Thiazole biosynthesis protein ThiG]	EFH27280.1 (PF01070,PF00478), EFH72033.1 (PF01070,PF00478), EIK76586.1 (PF01070,PF01645,PF00478), EIK75038.1 (PF01070,PF01645,PF00478), EIK77173.1 (PF01070,PF01645,PF00478), EIK78833.1 (PF01070,PF00478), EIK81047.1 (PF01070,PF01645,PF00478), EIK79910.1 (PF01070,PF01645,PF00478), EIK83613.1 (PF01070,PF01645,PF00478,PF03060), EIK83991.1 (PF01070,PF01645,PF00478,PF03060), EIK84964.1 (PF01070,PF01645…	ZP_05549819.1 (LACT00217), EEX29085.1 (LACT00217), ZP_06627485.1 (LACT00217), EKB61493.1 (LACT00217), YP_003600674.1 (LACT00217), EEJ69968.1 (LACT00217), EEU29027.1 (LACT00217), VBILacCri20165_1829 (LACT00217), ZP_07790086.1 (LACT00217), EKB81611.1 (LACT00217), EEJ69574.1 (LACT01551), EEU28620.1 (LACT01551), EEX30071.1 (LACT01551), ZP_06627378.1 (LACT01551), EKB59689.1 (LACT01551), EKB62989.1 (LA…	38	10/10	NA
GVAG00478	32/33	NA	EFH27281.1, EFH72034.1, EIK76585.1, EIK75037.1, EIK77172.1, EIK78832.1, EIK81048.1, EIK79911.1, EIK83612.1, EIK83949.1, EIK84998.1, EIK85302.1, EIK86993.1, EGL13955.1, EPI44571.1, EPI44301.1, EPI42373.1, EPI45390.1, EPI48331.1, EPI49457.1, EPI60989.1, EPI59421.1, EPI61971.1, EPI52625.1, EPI50016.1, EPI53148.1, EPI55251.1, EPI56975.1, EPI57914.1, ADB13635.1, ADP38886.1, AEF31798.1	NA	0	0/10	NA
GVAG00479	32/33	PF00501 [AMP-binding enzyme]	EFH27282.1 (PF00501), EFH72035.1 (PF00501), EIK76584.1 (PF00501), EIK75036.1 (PF00501), EIK77171.1 (PF00501), EIK78831.1 (PF00501), EIK81049.1 (PF00501), EIK79912.1 (PF00501), EIK83614.1 (PF00501), EIK83950.1 (PF00501), EIK84997.1 (PF00501), EIK85300.1 (PF00501), EIK86991.1 (PF00501), EGL13720.1 (PF00501), EPI44573.1 (PF00501), EPI44299.1 (PF00501), EPI42375.1 (PF00501), EPI45391.1 (PF00501), EPI…	YP_003602439.1 (LACT01207), EEJ69550.1 (LACT01207), EEU28644.1 (LACT01207), EEX30094.1 (LACT01207), ZP_06627167.1 (LACT01207), EKB59665.1 (LACT01207), EKB63013.1 (LACT01207), VBILacCri20165_1947 (LACT01207), ZP_05549385.1 (LACT01207), ZP_07791438.1 (LACT01207)	10	10/10	NA
GVAG00480	32/33	PF01327 [Polypeptide deformylase]	EFH27283.1 (PF01327), EFH72036.1 (PF01327), EIK76583.1 (PF01327), EIK75035.1 (PF01327), EIK77170.1 (PF01327), EIK78830.1 (PF01327), EIK81050.1 (PF01327), EIK79913.1 (PF01327), EIK83615.1 (PF01327), EIK83951.1 (PF01327), EIK84996.1 (PF01327), EIK85299.1 (PF01327), EIK86990.1 (PF01327), EGL13869.1 (PF01327), EPI44574.1 (PF01327), EPI44298.1 (PF01327), EPI42376.1 (PF01327), EPI45392.1 (PF01327), EPI…	EEJ70465.1 (LACT00647), EEU29243.1 (LACT00647), YP_003601323.1 (LACT00647), ZP_06627236.1 (LACT00647), EKB69778.1 (LACT00647), EKB71090.1 (LACT00647), VBILacCri20165_0665 (LACT00647), ZP_05548396.1 (LACT00647), ZP_07789318.1 (LACT00647), YP_003600531.1 (LACT00119), ZP_05549243.1 (LACT00119), EEU28790.1 (LACT00119), EEX28502.1 (LACT00119), ZP_06626582.1 (LACT00119), EKB60532.1 (LACT00119), EKB6244…	20	10/10	NA
GVAG00481	32/33	PF00318 [Ribosomal protein S2]	EFH27285.1 (PF00318), EFH72039.1 (PF00318), EIK76582.1 (PF00318), EIK75034.1 (PF00318), EIK77169.1 (PF00318), EIK78829.1 (PF00318), EIK81051.1 (PF00318), EIK79914.1 (PF00318), EIK83616.1 (PF00318), EIK83952.1 (PF00318), EIK84995.1 (PF00318), EIK85298.1 (PF00318), EIK86989.1 (PF00318), EGL13952.1 (PF00318), EPI44575.1 (PF00318), EPI44297.1 (PF00318), EPI42377.1 (PF00318), EPI45393.1 (PF00318), EPI…	EEJ69189.1 (LACT01424), EEU28309.1 (LACT01424), EEX29466.1 (LACT01424), ZP_06627212.1 (LACT01424), EKB64865.1 (LACT01424), EKB68127.1 (LACT01424), VBILacCri20165_0061 (LACT01424), YP_003601757.1 (LACT01424), ZP_05548839.1 (LACT01424)	9	9/10	NA
GVAG00482	32/33	PF00627 [UBA/TS-N domain]; PF00889 [Elongation factor TS]	EFH27286.1 (PF00889,PF00627), EFH72040.1 (PF00889,PF00627), EIK76581.1 (PF00889,PF00627), EIK75033.1 (PF00889,PF00627), EIK77168.1 (PF00889,PF00627), EIK78828.1 (PF00889,PF00627), EIK81052.1 (PF00889,PF00627), EIK79915.1 (PF00889,PF00627), EIK83617.1 (PF00889,PF00627), EIK83953.1 (PF00889,PF00627), EIK84994.1 (PF00889,PF00627), EIK85297.1 (PF00889,PF00627), EIK86988.1 (PF00889,PF00627), EGL13738.…	EEJ69188.1 (LACT01423), EEU28310.1 (LACT01423), EEX29465.1 (LACT01423), ZP_06627213.1 (LACT01423), EKB64864.1 (LACT01423), EKB68128.1 (LACT01423), VBILacCri20165_0060 (LACT01423), ZP_05548838.1 (LACT01423), YP_003601756.1 (LACT01423)	9	9/10	NA
GVAG00483	32/33	PF00696 [Amino acid kinase family]	EFH27287.1 (PF00696), EFH72041.1 (PF00696), EIK76580.1 (PF00696), EIK75032.1 (PF00696), EIK77167.1 (PF00696), EIK78827.1 (PF00696), EIK81053.1 (PF00696), EIK79916.1 (PF00696), EIK83618.1 (PF00696), EIK83977.1 (PF00696), EIK84978.1 (PF00696), EIK85296.1 (PF00696), EIK86987.1 (PF00696), EGL13778.1 (PF00696), EPI44593.1 (PF00696), EPI44295.1 (PF00696), EPI42379.1 (PF00696), EPI45411.1 (PF00696), EPI…	EEJ69187.1 (LACT01422), EEU28311.1 (LACT01422), EEX29464.1 (LACT01422), ZP_06627214.1 (LACT01422), EKB64863.1 (LACT01422), EKB68129.1 (LACT01422), VBILacCri20165_0059 (LACT01422), YP_003601755.1 (LACT01422), ZP_05548837.1 (LACT01422)	9	9/10	NA
GVAG00484	32/33	PF01765 [Ribosome recycling factor]	EFH27288.1 (PF01765), EFH72042.1 (PF01765), EIK76579.1 (PF01765), EIK75031.1 (PF01765), EIK77166.1 (PF01765), EIK78826.1 (PF01765), EIK81054.1 (PF01765), EIK79917.1 (PF01765), EIK83619.1 (PF01765), EIK83976.1 (PF01765), EIK84979.1 (PF01765), EIK85295.1 (PF01765), EIK86986.1 (PF01765), EGL13930.1 (PF01765), EPI44592.1 (PF01765), EPI44294.1 (PF01765), EPI42380.1 (PF01765), EPI45410.1 (PF01765), EPI…	EEJ69186.1 (LACT00905), EEU28312.1 (LACT00905), EEX29463.1 (LACT00905), ZP_06627215.1 (LACT00905), EKB64862.1 (LACT00905), EKB68130.1 (LACT00905), VBILacCri20165_0058 (LACT00905), YP_003601754.1 (LACT00905), ZP_05548836.1 (LACT00905), ZP_07789992.1 (LACT00905)	10	10/10	NA
GVAG00485	32/33	PF01148 [Cytidylyltransferase family]	EFH27289.1 (PF01148), EFH72043.1 (PF01148), EIK76578.1 (PF01148), EIK75030.1 (PF01148), EIK77165.1 (PF01148), EIK78825.1 (PF01148), EIK81055.1 (PF01148), EIK79918.1 (PF01148), EIK83620.1 (PF01148), EIK83975.1 (PF01148), EIK84980.1 (PF01148), EIK85294.1 (PF01148), EIK86985.1 (PF01148), EGL13958.1 (PF01148), EPI44591.1 (PF01148), EPI44293.1 (PF01148), EPI42381.1 (PF01148), EPI45409.1 (PF01148), EPI…	YP_003601752.1 (LACT01421), EEJ69184.1 (LACT01421), EEU28314.1 (LACT01421), EEX29461.1 (LACT01421), ZP_06627217.1 (LACT01421), EKB64860.1 (LACT01421), EKB68132.1 (LACT01421), VBILacCri20165_0056 (LACT01421), ZP_05548834.1 (LACT01421)	9	9/10	NA
GVAG00486	32/33	PF01790 [Prolipoprotein diacylglyceryl transferase]	EFH27290.1 (PF01790), EFH72044.1 (PF01790), EIK76577.1 (PF01790), EIK75029.1 (PF01790), EIK77164.1 (PF01790), EIK78824.1 (PF01790), EIK81056.1 (PF01790), EIK79919.1 (PF01790), EIK83621.1 (PF01790), EIK83974.1 (PF01790), EIK84981.1 (PF01790), EIK85293.1 (PF01790), EIK86984.1 (PF01790), EGL13740.1 (PF01790), EPI44590.1 (PF01790), EPI44292.1 (PF01790), EPI42382.1 (PF01790), EPI45408.1 (PF01790), EPI…	ZP_06626275.1 (LACT00513), ZP_05548236.1 (LACT00513), YP_003601158.1 (LACT00513), EEJ70693.1 (LACT00513), EEU29468.1 (LACT00513), EEX30230.1 (LACT00513), EKB69626.1 (LACT00513), EKB70597.1 (LACT00513), VBILacCri20165_0499 (LACT00513), ZP_07789479.1 (LACT00513)	10	10/10	NA
GVAG00487	32/33	PF01066 [CDP-alcohol phosphatidyltransferase]	EFH27292.1 (PF01066), EFH72046.1 (PF01066), EIK76575.1 (PF01066), EIK75027.1 (PF01066), EIK77162.1 (PF01066), EIK78822.1 (PF01066), EIK81058.1 (PF01066), EIK79921.1 (PF01066), EIK83623.1 (PF01066), EIK83972.1 (PF01066), EIK84982.1 (PF01066), EIK85291.1 (PF01066), EIK86982.1 (PF01066), EGL13981.1 (PF01066), EPI44588.1 (PF01066), EPI44290.1 (PF01066), EPI42384.1 (PF01066), EPI45406.1 (PF01066), EPI…	EEJ70681.1 (LACT00506), EEU29480.1 (LACT00506), EEX30218.1 (LACT00506), ZP_06626263.1 (LACT00506), EKB69638.1 (LACT00506), EKB70609.1 (LACT00506), VBILacCri20165_0487 (LACT00506), YP_003601145.1 (LACT00506), ZP_05548224.1 (LACT00506), ZP_07789487.1 (LACT00506)	10	10/10	NA
GVAG00488	32/33	PF05949 [Bacterial protein of unknown function (DUF881)]	EFH27293.1 (PF05949), EFH72047.1 (PF05949), EIK76574.1 (PF05949), EIK75026.1 (PF05949), EIK77161.1 (PF05949), EIK78821.1 (PF05949), EIK81059.1 (PF05949), EIK79922.1 (PF05949), EIK83624.1 (PF05949), EIK83971.1 (PF05949), EIK84983.1 (PF05949), EIK85290.1 (PF05949), EIK86981.1 (PF05949), EGL13693.1 (PF05949), EPI44587.1 (PF05949), EPI44289.1 (PF05949), EPI42385.1 (PF05949), EPI45405.1 (PF05949), EPI…	NA	0	0/10	NA
GVAG00489	32/33	PF06947 [Protein of unknown function (DUF1290)]	EFH27294.1 (PF06947), EFH72048.1 (PF06947), EIK76573.1 (PF06947), EIK75025.1 (PF06947), EIK77160.1 (PF06947), EIK78820.1 (PF06947), EIK81060.1 (PF06947), EIK79923.1 (PF06947), EIK83625.1 (PF06947), EIK83970.1 (PF06947), EIK84984.1 (PF06947), EIK85289.1 (PF06947), EIK86980.1 (PF06947), EGL13654.1 (PF06947), EPI44586.1 (PF06947), EPI44288.1 (PF06947), EPI42386.1 (PF06947), EPI45404.1 (PF06947), EPI…	NA	0	0/10	NA
GVAG00490	32/33	PF05949 [Bacterial protein of unknown function (DUF881)]	EFH27295.1 (PF05949), EFH72049.1 (PF05949), EIK76572.1 (PF05949), EIK75024.1 (PF05949), EIK77159.1 (PF05949), EIK78819.1 (PF05949), EIK81061.1 (PF05949), EIK79924.1 (PF05949), EIK83626.1 (PF05949), EIK83969.1 (PF05949), EIK84985.1 (PF05949), EIK85288.1 (PF05949), EIK86979.1 (PF05949), EGL13745.1 (PF05949), EPI44585.1 (PF05949), EPI44287.1 (PF05949), EPI42387.1 (PF05949), EPI45403.1 (PF05949), EPI…	NA	0	0/10	NA
GVAG00491	32/33	PF00498 [FHA domain]	EFH27296.1 (PF00498), EFH72050.1 (PF00498), EIK76571.1 (PF00498), EIK75023.1 (PF00498), EIK77158.1 (PF00498), EIK78818.1 (PF00498), EIK81062.1 (PF00498), EIK79925.1 (PF00498), EIK83627.1 (PF00498), EIK83968.1 (PF00498), EIK84986.1 (PF00498), EIK85287.1 (PF00498), EIK86978.1 (PF00498), EGL13964.1 (PF00498), EPI44584.1 (PF00498), EPI44286.1 (PF00498), EPI42388.1 (PF00498), EPI45402.1 (PF00498), EPI…	NA	0	0/10	NA
GVAG00492	32/33	PF13411 [MerR HTH family regulatory protein]	EFH27297.1 (PF13411), EFH72051.1 (PF13411), EIK76570.1 (PF13411), EIK75022.1 (PF13411), EIK77157.1 (PF13411), EIK78817.1 (PF13411), EIK81063.1 (PF13411), EIK79926.1 (PF13411), EIK83628.1 (PF13411), EIK83967.1 (PF13411), EIK84987.1 (PF13411), EIK85286.1 (PF13411), EIK86977.1 (PF13411), EGL13708.1 (PF13411), EPI44583.1 (PF13411), EPI44285.1 (PF13411), EPI42389.1 (PF13411), EPI45401.1 (PF13411), EPI…	YP_003601174.1 (LACT00529), EEJ70514.1 (LACT00529), EEU29452.1 (LACT00529), EKB69609.1 (LACT00529), EKB70785.1 (LACT00529), VBILacCri20165_0516 (LACT00529), ZP_07789460.1 (LACT00529), EEX30246.1 (LACT00529), ZP_06626291.1 (LACT00529), ZP_05548252.1 (LACT00529)	10	10/10	NA
GVAG00493	32/33	PF12710 [haloacid dehalogenase-like hydrolase]; PF13242 [HAD-hyrolase-like]; PF00702 [haloacid dehalogenase-like hydrolase]; PF13419 [Haloacid dehalogenase-like hydrolase]	EFH27299.1 (PF13419,PF13242,PF12710), EFH72053.1 (PF13419,PF13242,PF12710), EIK76569.1 (PF13419,PF13242), EIK75021.1 (PF13419,PF13242,PF12710), EIK77156.1 (PF13419,PF13242), EIK78815.1 (PF13419,PF13242,PF12710), EIK81064.1 (PF13419,PF13242), EIK79927.1 (PF13419,PF13242), EIK83630.1 (PF13419,PF13242,PF12710), EIK83959.1 (PF13419,PF00702,PF13242,PF12710), EIK84988.1 (PF13419,PF13242,PF12710), EIK85…	ZP_06626177.1 (LACT01566), ZP_05549960.1 (LACT01566), EEJ68767.1 (LACT01566), EEU28902.1 (LACT01566), EEX28961.1 (LACT01566), EKB70096.1 (LACT01566), EKB78987.1 (LACT01566), VBILacCri20165_1366 (LACT01566), ZP_07789722.1 (LACT01566)	9	9/10	NA
GVAG00494	32/33	PF13397 [Domain of unknown function (DUF4109)]	EFH27300.1 (PF13397), EFH72054.1 (PF13397), EIK76568.1 (PF13397), EIK75020.1 (PF13397), EIK77155.1 (PF13397), EIK78814.1 (PF13397), EIK81065.1 (PF13397), EIK79928.1 (PF13397), EIK83631.1 (PF13397), EIK83958.1 (PF13397), EIK84989.1 (PF13397), EIK85283.1 (PF13397), EIK86974.1 (PF13397), EGL13846.1 (PF13397), EPI44581.1 (PF13397), EPI44282.1 (PF13397), EPI42392.1 (PF13397), EPI45399.1 (PF13397), EPI…	NA	0	0/10	NA
GVAG00495	32/33	PF00270 [DEAD/DEAH box helicase]; PF08148 [DSHCT (NUC185) domain]; PF00271 [Helicase conserved C-terminal domain]; PF04851 [Type III restriction enzyme]	EFH27301.1 (PF04851,PF00271,PF08148,PF00270), EFH72055.1 (PF04851,PF00271,PF08148,PF00270), EIK76567.1 (PF04851,PF00271,PF08148,PF00270), EIK75019.1 (PF04851,PF00271,PF08148,PF00270), EIK77154.1 (PF04851,PF00271,PF08148,PF00270), EIK78813.1 (PF04851,PF00271,PF08148,PF00270), EIK81066.1 (PF04851,PF00271,PF08148,PF00270), EIK79929.1 (PF04851,PF00271,PF08148,PF00270), EIK83632.1 (PF04851,PF00271,PF0…	YP_003601790.1 (LACT00918), EKB64903.1 (LACT00918), EKB69498.1 (LACT00918), VBILacCri20165_0100 (LACT00918), ZP_07791571.1 (LACT00918), ZP_05548874.1 (LACT00918), YP_003600950.1 (LACT00389), ZP_06626396.1 (LACT00918), EEJ69120.1 (LACT00918), EEU28271.1 (LACT00918), EEX29505.1 (LACT00918), EEX29135.1 (LACT00389), EKB68118.1 (LACT00389), EKB70188.1 (LACT00389), VBILacCri20165_1697 (LACT00389), ZP_0…	20	10/10	NA
GVAG00496	32/33	NA	EFH27302.1, EFH72056.1, EIK76566.1, EIK75018.1, EIK77153.1, EIK78812.1, EIK81067.1, EIK79930.1, EIK83633.1, EIK83956.1, EIK84991.1, EIK85281.1, EIK86972.1, EGL13731.1, EPI44579.1, EPI44280.1, EPI42394.1, EPI45397.1, EPI48323.1, EPI49476.1, EPI60981.1, EPI59413.1, EPI61963.1, EPI52633.1, EPI50009.1, EPI53167.1, EPI55259.1, EPI56956.1, EPI57933.1, ADB14396.1, ADP38905.1, AEF31297.1	NA	0	0/10	NA
GVAG00497	32/33	PF13280 [WYL domain]	EFH27303.1 (PF13280), EFH72057.1 (PF13280), EIK76565.1 (PF13280), EIK75017.1 (PF13280), EIK77152.1 (PF13280), EIK78811.1 (PF13280), EIK81068.1 (PF13280), EIK79931.1 (PF13280), EIK83634.1 (PF13280), EIK83955.1 (PF13280), EIK84992.1 (PF13280), EIK85280.1 (PF13280), EIK86971.1 (PF13280), EGL13808.1 (PF13280), EPI44578.1 (PF13280), EPI44279.1 (PF13280), EPI42395.1 (PF13280), EPI45396.1 (PF13280), EPI…	NA	0	0/10	NA
GVAG00498	32/33	PF01704 [UTP--glucose-1-phosphate uridylyltransferase]	EFH27305.1 (PF01704), EFH72058.1 (PF01704), EIK76564.1 (PF01704), EIK75016.1 (PF01704), EIK77151.1 (PF01704), EIK78810.1 (PF01704), EIK81069.1 (PF01704), EIK79932.1 (PF01704), EIK83635.1 (PF01704), EIK83954.1 (PF01704), EIK84993.1 (PF01704), EIK85278.1 (PF01704), EIK86969.1 (PF01704), EGL13886.1 (PF01704), EPI44577.1 (PF01704), EPI44278.1 (PF01704), EPI42396.1 (PF01704), EPI45395.1 (PF01704), EPI…	NA	0	0/10	NA
GVAG00499	32/33	PF00528 [Binding-protein-dependent transport system inner membrane component]	EFH27306.1 (PF00528), EFH72060.1 (PF00528), EIK76563.1 (PF00528), EIK75015.1 (PF00528), EIK77150.1 (PF00528), EIK78809.1 (PF00528), EIK81070.1 (PF00528), EIK79933.1 (PF00528), EIK83636.1 (PF00528), EIK83978.1 (PF00528), EIK84977.1 (PF00528), EIK85277.1 (PF00528), EIK86968.1 (PF00528), EGL13725.1 (PF00528), EPI44594.1 (PF00528), EPI44277.1 (PF00528), EPI42397.1 (PF00528), EPI45412.1 (PF00528), EPI…	ZP_06627597.1 (LACT00448), EEX29221.1 (LACT00448), EKB69555.1 (LACT00448), EKB70691.1 (LACT00448), VBILacCri20165_0406 (LACT00448), YP_003601059.1 (LACT00448), ZP_05550110.1 (LACT00448), ZP_07791647.1 (LACT00448), EEJ70072.1 (LACT00448), EEU27462.1 (LACT00448), EEJ70033.1 (LACT00162), EEU29096.1 (LACT00162), EEX28617.1 (LACT00162), ZP_06626618.1 (LACT00162), EKB60571.1 (LACT00162), EKB81894.1 (LA…	90	10/10	NA
GVAG00500	32/33	PF00528 [Binding-protein-dependent transport system inner membrane component]	EFH27308.1 (PF00528), EFH72061.1 (PF00528), EIK76562.1 (PF00528), EIK75014.1 (PF00528), EIK77149.1 (PF00528), EIK78808.1 (PF00528), EIK81071.1 (PF00528), EIK79934.1 (PF00528), EIK83637.1 (PF00528), EIK83979.1 (PF00528), EIK84976.1 (PF00528), EIK85276.1 (PF00528), EIK86967.1 (PF00528), EGL13968.1 (PF00528), EPI44595.1 (PF00528), EPI44276.1 (PF00528), EPI42398.1 (PF00528), EPI45413.1 (PF00528), EPI…	EEX29220.1 (LACT00447), EKB69556.1 (LACT00447), EKB70692.1 (LACT00447), VBILacCri20165_0405 (LACT00447), ZP_07791646.1 (LACT00447), EEJ70073.1 (LACT00447), EEU27463.1 (LACT00447), ZP_06627598.1 (LACT00447), YP_003601058.1 (LACT00447), ZP_05550111.1 (LACT00447), EEJ70033.1 (LACT00162), EEX28617.1 (LACT00162), ZP_06626618.1 (LACT00162), EKB60571.1 (LACT00162), EKB81894.1 (LACT00162), VBILacCri20165…	71	10/10	NA
GVAG00501	32/33	PF00497 [Bacterial extracellular solute-binding proteins]	EFH27309.1 (PF00497), EFH72062.1 (PF00497), EIK76561.1 (PF00497), EIK75013.1 (PF00497), EIK77148.1 (PF00497), EIK78807.1 (PF00497), EIK81072.1 (PF00497), EIK79935.1 (PF00497), EIK83638.1 (PF00497), EIK83980.1 (PF00497), EIK84975.1 (PF00497), EIK85275.1 (PF00497), EIK86966.1 (PF00497), EGL13804.1 (PF00497), EPI44596.1 (PF00497), EPI44275.1 (PF00497), EPI42399.1 (PF00497), EPI45414.1 (PF00497), EPI…	ZP_05550120.1 (LACT01350), EEX29219.1 (LACT00446), EKB69557.1 (LACT00446), EKB70693.1 (LACT00446), VBILacCri20165_0404 (LACT00446), ZP_07791645.1 (LACT00446), YP_003601057.1 (LACT00446), ZP_05550112.1 (LACT00446), EEJ70074.1 (LACT00446), EEU27464.1 (LACT00446), ZP_06627599.1 (LACT00446), EEJ70083.1 (LACT01350), EEU27472.1 (LACT01350), EEX29211.1 (LACT01350), ZP_06627607.1 (LACT01350), EKB69566.1 …	60	10/10	NA
GVAG00502	32/33	PF13304 [AAA domain]; PF00005 [ABC transporter]	EFH27310.1 (PF00005,PF13304), EFH72063.1 (PF00005,PF13304), EIK76560.1 (PF00005,PF13304), EIK75012.1 (PF00005,PF13304), EIK77147.1 (PF00005,PF13304), EIK78806.1 (PF00005,PF13304), EIK81073.1 (PF00005,PF13304), EIK79936.1 (PF00005,PF13304), EIK83639.1 (PF00005,PF13304), EIK83981.1 (PF00005,PF13304), EIK84974.1 (PF00005,PF13304), EIK85274.1 (PF00005,PF13304), EIK86965.1 (PF00005,PF13304), EGL13671.…	YP_003600598.1 (LACT00163), EEX28618.1 (LACT00163), ZP_06626619.1 (LACT00163), EEJ70034.1 (LACT00163), EEU29095.1 (LACT00163), EKB60570.1 (LACT00163), EKB81895.1 (LACT00163), VBILacCri20165_0750 (LACT00163), ZP_07788722.1 (LACT00163), EEX29218.1 (LACT00445), EKB69558.1 (LACT00445), EKB70694.1 (LACT00445), VBILacCri20165_0403 (LACT00445), ZP_07791644.1 (LACT00445), EEJ70075.1 (LACT00445), EEU27465…	663	10/10	NA
GVAG00503	32/33	PF02938 [GAD domain]; PF01336 [OB-fold nucleic acid binding domain]; PF00152 [tRNA synthetases class II (D]	EFH27311.1 (PF00152,PF01336,PF02938), EFH72064.1 (PF00152,PF01336,PF02938), EIK76559.1 (PF00152,PF01336,PF02938), EIK75011.1 (PF00152,PF01336,PF02938), EIK77146.1 (PF00152,PF01336,PF02938), EIK78805.1 (PF00152,PF01336,PF02938), EIK81074.1 (PF00152,PF01336,PF02938), EIK79937.1 (PF00152,PF01336,PF02938), EIK83640.1 (PF00152,PF01336,PF02938), EIK83982.1 (PF00152,PF01336,PF02938), EIK84973.1 (PF00152…	YP_003601459.1 (LACT00714), EEJ68985.1 (LACT00714), EEU27922.1 (LACT00714), EEX30543.1 (LACT00714), ZP_06627310.1 (LACT00714), EKB65204.1 (LACT00714), ZP_05548543.1 (LACT00714), EKB67903.1 (LACT00714), VBILacCri20165_1196 (LACT00714), ZP_07788987.1 (LACT00714), ZP_06626437.1 (LACT00278), ZP_07790159.1 (LACT00278), EKB61574.1 (LACT00278), EKB79289.1 (LACT00278), VBILacCri20165_1310 (LACT00278), EE…	31	10/10	NA
GVAG00504	32/33	PF13393 [Histidyl-tRNA synthetase]; PF00587 [tRNA synthetase class II core domain (G]; PF03129 [Anticodon binding domain]	EFH27312.1 (PF03129,PF00587,PF13393), EFH72065.1 (PF03129,PF00587,PF13393), EIK76558.1 (PF03129,PF00587,PF13393), EIK75010.1 (PF03129,PF00587,PF13393), EIK77145.1 (PF03129,PF00587,PF13393), EIK78804.1 (PF03129,PF00587,PF13393), EIK81075.1 (PF03129,PF00587,PF13393), EIK79938.1 (PF03129,PF00587,PF13393), EIK83641.1 (PF03129,PF00587,PF13393), EIK83983.1 (PF03129,PF00587,PF13393), EIK84972.1 (PF03129…	EEJ68984.1 (LACT00713), EEU27923.1 (LACT00713), EEX30542.1 (LACT00713), ZP_06627311.1 (LACT00713), EKB65205.1 (LACT00713), ZP_05548542.1 (LACT00713), EKB67902.1 (LACT00713), VBILacCri20165_1197 (LACT00713), ZP_07788986.1 (LACT00713), YP_003601458.1 (LACT00713)	10	10/10	NA
GVAG00505	32/33	PF03993 [Domain of Unknown Function (DUF349)]	EFH27313.1 (PF03993), EFH72066.1 (PF03993), EIK76557.1 (PF03993), EIK75009.1 (PF03993), EIK77144.1 (PF03993), EIK78803.1 (PF03993), EIK81076.1 (PF03993), EIK79939.1 (PF03993), EIK83642.1 (PF03993), EIK83984.1 (PF03993), EIK84971.1 (PF03993), EIK85271.1 (PF03993), EIK86962.1 (PF03993), EGL13739.1 (PF03993), EPI44600.1 (PF03993), EPI44271.1 (PF03993), EPI42403.1 (PF03993), EPI45418.1 (PF03993), EPI…	NA	0	0/10	NA
GVAG00506	32/33	PF01656 [CobQ/CobB/MinD/ParA nucleotide binding domain]; PF10609 [ParA/MinD ATPase like]; PF01883 [Domain of unknown function DUF59]	EFH27314.1 (PF01883,PF10609,PF01656), EFH72067.1 (PF01883,PF10609,PF01656), EIK76556.1 (PF01883,PF10609,PF01656), EIK75008.1 (PF01883,PF10609,PF01656), EIK77143.1 (PF01883,PF10609,PF01656), EIK78802.1 (PF01883,PF10609,PF01656), EIK81077.1 (PF01883,PF10609,PF01656), EIK79940.1 (PF01883,PF10609,PF01656), EIK83643.1 (PF01883,PF10609,PF01656), EIK83985.1 (PF01883,PF10609,PF01656), EIK84970.1 (PF01883…	EKB62114.1 (LACT01668), EKB71286.1 (LACT01668), VBILacCri20165_0914 (LACT01668), ZP_05549591.1 (LACT01668), ZP_07788559.1 (LACT01668), YP_003602232.1 (LACT01668), EEU27691.1 (LACT01668), EEX28803.1 (LACT01668), EEJ70348.1 (LACT01736), EEU29160.1 (LACT01736), EEX30476.1 (LACT01736), ZP_06625999.1 (LACT01736), EKB71230.1 (LACT01736), ZP_05548482.1 (LACT01736), EKB70880.1 (LACT01736), VBILacCri20165…	45	10/10	NA
GVAG00507	32/33	PF03119 [NAD-dependent DNA ligase C4 zinc finger domain]; PF00533 [BRCA1 C Terminus (BRCT) domain]; PF01653 [NAD-dependent DNA ligase adenylation domain]; PF12826 [Helix-hairpin-helix motif]; PF03120 [NAD-dependent DNA ligase OB-fold domain]; PF00633 [Helix-hairpin-helix motif]	EFH27315.1 (PF00633,PF03120,PF12826,PF01653,PF00533,PF03119), EFH72068.1 (PF00633,PF03120,PF12826,PF01653,PF00533,PF03119), EIK76555.1 (PF00633,PF03120,PF12826,PF01653,PF00533,PF03119), EIK75007.1 (PF00633,PF03120,PF12826,PF01653,PF00533,PF03119), EIK77142.1 (PF00633,PF03120,PF12826,PF01653,PF00533,PF03119), EIK78801.1 (PF00633,PF03120,PF12826,PF01653,PF00533,PF03119), EIK81078.1 (PF00633,PF03120…	EEJ70811.1 (LACT00417), EEU27578.1 (LACT00417), ZP_05550161.1 (LACT00417), EEX29178.1 (LACT00417), ZP_06627865.1 (LACT00417), EKB70140.1 (LACT00417), ZP_07791702.1 (LACT00417), VBILacCri20165_1651 (LACT00417), YP_003601000.1 (LACT00417), EKB68916.1 (LACT00417)	10	10/10	NA
GVAG00508	32/33	PF07719 [Tetratricopeptide repeat]; PF13414 [TPR repeat]	EFH27316.1 (PF13414), EFH72069.1 (PF13414), EIK76554.1 (PF07719), EIK75006.1 (PF07719), EIK77141.1, EIK78800.1 (PF13414), EIK81079.1 (PF07719), EIK79942.1 (PF07719), EIK83645.1, EIK83987.1, EIK84968.1, EIK85268.1, EIK86959.1, EGL13897.1 (PF07719), EPI44603.1, EPI44268.1, EPI42406.1, EPI45421.1, EPI48299.1, EPI49489.1 (PF07719), EPI60957.1, EPI59389.1, EPI61939.1, EPI52657.1, EPI49985.1, EPI53180.…	NA	0	0/10	NA
GVAG00509	32/33	PF13304 [AAA domain]; PF00005 [ABC transporter]	EFH27345.1 (PF00005,PF13304), EFH71956.1 (PF00005,PF13304), EIK76314.1 (PF00005), EIK75210.1 (PF00005), EIK76776.1 (PF00005), EIK77579.1 (PF00005,PF13304), EIK79439.1 (PF00005,PF13304), EIK80960.1 (PF00005), EIK83585.1 (PF00005), EIK82989.1 (PF00005,PF13304), EIK86153.1 (PF00005,PF13304), EIK85369.1 (PF00005,PF13304), EIK87064.1 (PF00005,PF13304), EGL13325.1 (PF00005), EPI43849.1 (PF00005,PF13304…	EEJ70762.1 (LACT00687), EEU27954.1 (LACT00687), EEX30512.1 (LACT00687), ZP_06626609.1 (LACT00687), EKB65238.1 (LACT00687), EKB67872.1 (LACT00687), VBILacCri20165_1227 (LACT00687), ZP_05548512.1 (LACT00687), ZP_07788953.1 (LACT00687), YP_003601431.1 (LACT00687), EEJ70034.1 (LACT00163), EEU29095.1 (LACT00163), EKB60570.1 (LACT00163), EKB81895.1 (LACT00163), VBILacCri20165_0750 (LACT00163), ZP_07788…	662	10/10	NA
GVAG00510	32/33	NA	EFH27368.1, EFH71933.1, EIK76635.1, EIK75085.1, EIK77271.1, EIK77559.1, EIK79459.1, EIK79783.1, EIK81923.1, EIK83562.1, EIK84031.1, EIK84927.1, EIK85391.1, EIK87085.1, EGL13959.1, EPI44442.1, EPI40770.1, EPI40792.1, EPI47938.1, EPI47569.1, EPI45352.1, EPI59132.1, EPI60922.1, EPI59964.1, EPI51313.1, EPI50599.1, EPI51074.1, EPI55998.1, EPI57708.1, EPI57797.1, ADB13787.1, ADP38845.1	ZP_06626384.1 (LACT00929), EKB64976.1 (LACT00929), EKB69486.1 (LACT00929), VBILacCri20165_0112 (LACT00929), EEJ69132.1 (LACT00929), EEU28259.1 (LACT00929), EEX29529.1 (LACT00929), ZP_05548886.1 (LACT00929), YP_003601804.1 (LACT00929)	9	9/10	NA
GVAG00511	32/33	NA	EFH27411.1, EFH71786.1, EIK76670.1, EIK75120.1, EIK77306.1, EIK77520.1, EIK79498.1, EIK79817.1, EIK81889.1, EIK83526.1, EIK84069.1, EIK84891.1, EIK85430.1, EGL13707.1, EPI44405.1, EPI43409.1, EPI42834.1, EPI47898.1, EPI47608.1, EPI49179.1, EPI59092.1, EPI60883.1, EPI60004.1, EPI51273.1, EPI50561.1, EPI51110.1, EPI55957.1, EPI57668.1, EPI57832.1, ADB14411.1, ADP38807.1, AEF31851.1	NA	0	0/10	NA
GVAG00512	32/33	NA	EFH27432.1, EFH72109.1, EIK73943.1, EIK75526.1, EIK76718.1, EIK77310.1, EIK78548.1, EIK80443.1, EIK80694.1, EIK82217.1, EIK84417.1, EIK85130.1, EIK86742.1, EIK88117.1, EGL14026.1, EPI40889.1, EPI43733.1, EPI42861.1, EPI45569.1, EPI45084.1, EPI46602.1, EPI58564.1, EPI58383.1, EPI61829.1, EPI53133.1, EPI51031.1, EPI50143.1, EPI55530.1, EPI56375.1, EPI56339.1, ADB14642.1, ADP38385.1	NA	0	0/10	NA
GVAG00513	32/33	PF01553 [Acyltransferase]	EFH27438.1 (PF01553), EFH72115.1 (PF01553), EIK73937.1 (PF01553), EIK75520.1 (PF01553), EIK76724.1 (PF01553), EIK77316.1 (PF01553), EIK78554.1 (PF01553), EIK80450.1 (PF01553), EIK80700.1 (PF01553), EIK82211.1 (PF01553), EIK84424.1 (PF01553), EIK85124.1 (PF01553), EIK86736.1 (PF01553), EIK88111.1 (PF01553), EGL14034.1 (PF01553), EPI41735.1 (PF01553), EPI43739.1 (PF01553), EPI42867.1 (PF01553), EPI…	NA	0	0/10	NA
GVAG00514	32/33	PF01016 [Ribosomal L27 protein]	EFH27449.1 (PF01016), EFH72127.1 (PF01016), EIK76410.1 (PF01016), EIK75505.1 (PF01016), EIK76020.1 (PF01016), EIK77326.1 (PF01016), EIK78564.1 (PF01016), EIK80463.1 (PF01016), EIK81535.1 (PF01016), EIK82554.1 (PF01016), EIK84439.1 (PF01016), EIK85105.1 (PF01016), EIK86726.1 (PF01016), EIK88099.1 (PF01016), EGL14293.1 (PF01016), EPI43239.1 (PF01016), EPI44113.1 (PF01016), EPI45789.1 (PF01016), EPI…	EEU28245.1 (LACT01457), EEX29543.1 (LACT01457), ZP_06626370.1 (LACT01457), YP_003601818.1 (LACT01457), ZP_05548900.1 (LACT01457), EEJ69146.1 (LACT01457), EKB64990.1 (LACT01457), EKB69472.1 (LACT01457), VBILacCri20165_0126 (LACT01457)	9	9/10	NA
GVAG00515	32/33	PF00584 [SecE/Sec61-gamma subunits of protein translocation complex]	EFH27453.1 (PF00584), EFH72131.1 (PF00584), EIK76414.1 (PF00584), EIK75501.1 (PF00584), EIK76024.1 (PF00584), EIK77330.1 (PF00584), EIK78568.1 (PF00584), EIK80467.1 (PF00584), EIK81530.1 (PF00584), EIK82550.1 (PF00584), EIK84443.1 (PF00584), EIK85101.1 (PF00584), EIK86722.1 (PF00584), EIK88095.1 (PF00584), EGL14155.1 (PF00584), EPI41529.1 (PF00584), EPI43644.1 (PF00584), EPI42648.1 (PF00584), EPI…	NA	0	0/10	NA
GVAG00516	32/33	PF02195 [ParB-like nuclease domain]	EFH27483.1 (PF02195), EFH71552.1 (PF02195), EIK74027.1 (PF02195), EIK74385.1 (PF02195), EIK78029.1 (PF02195), EIK78181.1 (PF02195), EIK81304.1 (PF02195), EIK82073.1 (PF02195), EIK84160.1 (PF02195), EIK83699.1 (PF02195), EIK86835.1 (PF02195), EIK86407.1 (PF02195), EIK87544.1 (PF02195), EGL14750.1 (PF02195), EPI44154.1 (PF02195), EPI41351.1 (PF02195), EPI44458.1 (PF02195), EPI48587.1 (PF02195), EPI…	YP_003602322.1 (LACT01137), ZP_05549497.1 (LACT01137), EEJ68835.1 (LACT01137), EEU28532.1 (LACT01137), EEX29981.1 (LACT01137), ZP_06626742.1 (LACT01137), VBILacCri20165_0813 (LACT01137), ZP_07788665.1 (LACT01137), EKB62375.1 (LACT01137), EKB71692.1 (LACT01137), EEJ68833.1 (LACT01139), EEU28534.1 (LACT01139), EEX29983.1 (LACT01139), VBILacCri20165_0811 (LACT01139), ZP_07788667.1 (LACT01139), YP_00…	20	10/10	NA
GVAG00517	32/33	PF01656 [CobQ/CobB/MinD/ParA nucleotide binding domain]; PF13614 [AAA domain]; PF06564 [YhjQ protein]; PF02374 [Anion-transporting ATPase]; PF00142 [4Fe-4S iron sulfur cluster binding proteins]; PF09140 [ATPase MipZ]	EFH27484.1 (PF09140,PF00142,PF02374,PF06564,PF13614,PF01656), EFH71553.1 (PF09140,PF00142,PF02374,PF06564,PF13614,PF01656), EIK74026.1 (PF09140,PF00142,PF02374,PF06564,PF13614,PF01656), EIK74384.1 (PF09140,PF00142,PF02374,PF06564,PF13614,PF01656), EIK78030.1 (PF09140,PF00142,PF02374,PF06564,PF13614,PF01656), EIK78182.1 (PF09140,PF00142,PF02374,PF06564,PF13614,PF01656), EIK81303.1 (PF09140,PF00142…	EEJ68834.1 (LACT01138), EEU28533.1 (LACT01138), EEX29982.1 (LACT01138), ZP_06626741.1 (LACT01138), EKB71691.1 (LACT01138), VBILacCri20165_0812 (LACT01138), YP_003602323.1 (LACT01138), ZP_05549496.1 (LACT01138), ZP_07788666.1 (LACT01138), EKB62374.1 (LACT01138), EKB59534.1 (LACT02263), EKB61545.1 (LACT02263), VBILacCri20165_2071 (LACT02263), ZP_07791661.1 (LACT02263), ZP_06626043.1 (LACT01864), ZP…	22	10/10	NA
GVAG00518	32/33	PF10294 [Putative methyltransferase]; PF05175 [Methyltransferase small domain]; PF02527 [rRNA small subunit methyltransferase G]; PF13847 [Methyltransferase domain]	EFH27485.1 (PF13847,PF02527), EFH71317.1 (PF13847,PF02527), EIK74025.1 (PF13847,PF02527,PF05175,PF10294), EIK74383.1 (PF13847,PF02527,PF05175,PF10294), EIK78031.1 (PF13847,PF02527,PF05175,PF10294), EIK78184.1 (PF13847,PF02527), EIK81302.1 (PF13847,PF02527,PF05175,PF10294), EIK82071.1 (PF13847,PF02527,PF05175), EIK84162.1 (PF13847,PF02527), EIK83701.1 (PF13847,PF02527,PF05175,PF10294), EIK86837.1 …	ZP_06626739.1 (LACT01140), ZP_05549494.1 (LACT01140), YP_003602325.1 (LACT01140), EEJ68832.1 (LACT01140), EEU28535.1 (LACT01140), EEX29984.1 (LACT01140), EKB62372.1 (LACT01140), EKB71689.1 (LACT01140), VBILacCri20165_0810 (LACT01140), ZP_07788668.1 (LACT01140), EEJ68719.1 (LACT00315), EEU28857.1 (LACT00315), EEX28716.1 (LACT00315), ZP_06627070.1 (LACT00315), EKB70056.1 (LACT00315), EKB78121.1 (LA…	20	10/10	NA
GVAG00519	32/33	PF01424 [R3H domain]; PF13083 [KH domain]	EFH27486.1 (PF13083,PF01424), EFH71316.1 (PF13083,PF01424), EIK74024.1 (PF13083,PF01424), EIK74382.1 (PF13083,PF01424), EIK78032.1 (PF13083,PF01424), EIK78185.1 (PF13083,PF01424), EIK81301.1 (PF13083,PF01424), EIK82070.1 (PF13083,PF01424), EIK84163.1 (PF13083,PF01424), EIK83702.1 (PF13083,PF01424), EIK86838.1 (PF13083,PF01424), EIK86403.1 (PF13083,PF01424), EIK87548.1 (PF13083,PF01424), EGL14741.…	NA	0	0/10	NA
GVAG00520	32/33	PF02096 [60Kd inner membrane protein]	EFH27487.1 (PF02096), EFH71315.1 (PF02096), EIK74023.1 (PF02096), EIK74381.1 (PF02096), EIK78033.1 (PF02096), EIK78186.1 (PF02096), EIK81300.1 (PF02096), EIK82069.1 (PF02096), EIK84164.1 (PF02096), EIK83703.1 (PF02096), EIK86839.1 (PF02096), EIK86402.1 (PF02096), EIK87549.1 (PF02096), EGL14717.1 (PF02096), EPI44158.1 (PF02096), EPI41355.1 (PF02096), EPI44804.1 (PF02096), EPI48591.1 (PF02096), EPI…	EKB62755.1 (LACT01249), ZP_06626924.1 (LACT01249), EKB60014.1 (LACT01249), EEU28716.1 (LACT01249), EEX30166.1 (LACT01249), VBILacCri20165_1537 (LACT01249), YP_003602494.1 (LACT01249), ZP_05549321.1 (LACT01249), ZP_07791358.1 (LACT01249), EEJ69642.1 (LACT01249), EEJ70147.1 (LACT00982), EEU28051.1 (LACT00982), EEX28913.1 (LACT00982), EKB63289.1 (LACT00982), YP_003601966.1 (LACT00982), ZP_06626768.1…	20	10/10	NA
GVAG00521	32/33	PF00825 [Ribonuclease P]	EFH27489.1 (PF00825), EFH71313.1 (PF00825), EIK74021.1 (PF00825), EIK74379.1 (PF00825), EIK78035.1 (PF00825), EIK78188.1 (PF00825), EIK81298.1 (PF00825), EIK82067.1 (PF00825), EIK84166.1 (PF00825), EIK83705.1 (PF00825), EIK86841.1 (PF00825), EIK86400.1 (PF00825), EIK87551.1 (PF00825), EGL14774.1 (PF00825), EPI44160.1 (PF00825), EPI41357.1 (PF00825), EPI44806.1 (PF00825), EPI48593.1 (PF00825), EPI…	ZP_06626925.1 (LACT01250), EKB60015.1 (LACT01250), EKB62756.1 (LACT01250), YP_003602495.1 (LACT01250), EEJ69643.1 (LACT01250), EEU28717.1 (LACT01250), EEX30167.1 (LACT01250), ZP_05549320.1 (LACT01250), ZP_07791357.1 (LACT01250)	9	9/10	NA
GVAG00522	32/33	PF00308 [Bacterial dnaA protein]; PF00004 [ATPase family associated with various cellular activities (AAA)]; PF08299 [Bacterial dnaA protein helix-turn-helix]; PF01695 [IstB-like ATP binding protein]	EFH27491.1 (PF01695,PF08299,PF00004,PF00308), EFH71312.1 (PF01695,PF08299,PF00004,PF00308), EIK74019.1 (PF01695,PF08299,PF00004,PF00308), EIK74377.1 (PF01695,PF08299,PF00004,PF00308), EIK78037.1 (PF01695,PF08299,PF00004,PF00308), EIK78190.1 (PF01695,PF08299,PF00004,PF00308), EIK81296.1 (PF01695,PF08299,PF00004,PF00308), EIK82065.1 (PF01695,PF08299,PF00004,PF00308), EIK84168.1 (PF01695,PF08299,PF0…	YP_003600473.1 (LACT01261), ZP_06626927.1 (LACT01261), EKB60017.1 (LACT01261), EKB62758.1 (LACT01261), EEJ70321.1 (LACT01261), EEU28719.1 (LACT01261), EEX30169.1 (LACT01261), VBILacCri20165_1541 (LACT01261), ZP_05549318.1 (LACT01261), ZP_07789296.1 (LACT02087)	10	10/10	NA
GVAG00523	32/33	PF02767 [DNA polymerase III beta subunit]; PF02768 [DNA polymerase III beta subunit]; PF00712 [DNA polymerase III beta subunit]	EFH27492.1 (PF00712,PF02768,PF02767), EFH71311.1 (PF00712,PF02768,PF02767), EIK74018.1 (PF00712,PF02768,PF02767), EIK74376.1 (PF00712,PF02768,PF02767), EIK78038.1 (PF00712,PF02768,PF02767), EIK78191.1 (PF00712,PF02768,PF02767), EIK81295.1 (PF00712,PF02768,PF02767), EIK82064.1 (PF00712,PF02768,PF02767), EIK84169.1 (PF00712,PF02768,PF02767), EIK83708.1 (PF00712,PF02768,PF02767), EIK86844.1 (PF00712…	EEU28720.1 (LACT00084), EEX30170.1 (LACT00084), VBILacCri20165_1542 (LACT00084), ZP_05549317.1 (LACT00084), YP_003600474.1 (LACT00084), EEJ70322.1 (LACT00084), ZP_06626928.1 (LACT00084), EKB60018.1 (LACT00084), EKB62759.1 (LACT00084), ZP_07788865.1 (LACT00084), EKB61937.1 (EKB61937.1)	11	10/10	NA
GVAG00524	32/33	PF05258 [Protein of unknown function (DUF721)]	EFH27494.1 (PF05258), EFH71309.1 (PF05258), EIK74016.1 (PF05258), EIK74374.1 (PF05258), EIK78040.1 (PF05258), EIK78193.1 (PF05258), EIK81293.1 (PF05258), EIK82062.1 (PF05258), EIK84171.1 (PF05258), EIK83710.1 (PF05258), EIK86846.1 (PF05258), EIK86395.1 (PF05258), EIK87556.1 (PF05258), EGL14700.1 (PF05258), EPI44166.1 (PF05258), EPI41362.1 (PF05258), EPI44811.1 (PF05258), EPI48599.1 (PF05258), EPI…	NA	0	0/10	NA
GVAG00525	32/33	PF00986 [DNA gyrase B subunit]; PF02518 [Histidine kinase-]; PF01751 [Toprim domain]; PF00204 [DNA gyrase B]	EFH27495.1 (PF00204,PF01751,PF02518,PF00986), EFH71308.1 (PF00204,PF01751,PF02518,PF00986), EIK74015.1 (PF00204,PF01751,PF02518,PF00986), EIK74373.1 (PF00204,PF01751,PF02518,PF00986), EIK78041.1 (PF00204,PF01751,PF02518,PF00986), EIK78194.1 (PF00204,PF01751,PF02518,PF00986), EIK81292.1 (PF00204,PF01751,PF02518,PF00986), EIK82061.1 (PF00204,PF01751,PF02518,PF00986), EIK84172.1 (PF00204,PF01751,PF0…	EEX30173.1 (LACT00086), VBILacCri20165_1545 (LACT00086), YP_003600477.1 (LACT00086), ZP_07788863.1 (LACT00086), ZP_06626931.1 (LACT00086), ZP_05549314.1 (LACT00086), EEJ70303.1 (LACT00086), EEU28723.1 (LACT00086), EKB60021.1 (LACT00086), EKB62762.1 (LACT00086), YP_003601620.1 (LACT00811), EKB65182.1 (LACT00811), EEU27796.1 (LACT00811), EEJ69361.1 (LACT00811), EEX29874.1 (LACT00811), ZP_06626652.1…	20	10/10	NA
GVAG00526	32/33	PF03989 [DNA gyrase C-terminal domain]; PF00521 [DNA gyrase/topoisomerase IV]	EFH27496.1 (PF00521,PF03989), EFH71307.1 (PF00521,PF03989), EIK74014.1 (PF00521,PF03989), EIK74372.1 (PF00521,PF03989), EIK78042.1 (PF00521,PF03989), EIK78196.1 (PF00521,PF03989), EIK81291.1 (PF00521,PF03989), EIK82060.1 (PF00521,PF03989), EIK84173.1 (PF00521,PF03989), EIK83712.1 (PF00521,PF03989), EIK86848.1 (PF00521,PF03989), EIK86393.1 (PF00521,PF03989), EIK87558.1 (PF00521,PF03989), EGL14773.…	YP_003600478.1 (LACT00087), EEJ70304.1 (LACT00087), EEU28724.1 (LACT00087), EEX30174.1 (LACT00087), ZP_06626932.1 (LACT00087), EKB60022.1 (LACT00087), EKB62763.1 (LACT00087), VBILacCri20165_1546 (LACT00087), ZP_05549313.1 (LACT00087), EKB65181.1 (LACT01414), YP_003601619.1 (LACT01414), ZP_06626653.1 (LACT01414), EEJ69360.1 (LACT01414), EEU27797.1 (LACT01414), EEX29873.1 (LACT01414), EKB67243.1 (L…	19	10/10	NA
GVAG00527	32/33	PF12089 [Transmembrane domain of unknown function (DUF3566)]	EFH27497.1 (PF12089), EFH71306.1 (PF12089), EIK74013.1 (PF12089), EIK74371.1 (PF12089), EIK78043.1 (PF12089), EIK78197.1 (PF12089), EIK81290.1 (PF12089), EIK82059.1 (PF12089), EIK84174.1 (PF12089), EIK83713.1 (PF12089), EIK86849.1 (PF12089), EIK86392.1 (PF12089), EIK87559.1 (PF12089), EGL14779.1 (PF12089), EPI44169.1 (PF12089), EPI41365.1 (PF12089), EPI44814.1 (PF12089), EPI48602.1 (PF12089), EPI…	NA	0	0/10	NA
GVAG00528	32/33	PF01741 [Large-conductance mechanosensitive channel]	EFH27498.1 (PF01741), EFH71305.1 (PF01741), EIK74012.1 (PF01741), EIK74370.1 (PF01741), EIK78044.1 (PF01741), EIK78198.1 (PF01741), EIK81289.1 (PF01741), EIK82058.1 (PF01741), EIK84175.1 (PF01741), EIK83714.1 (PF01741), EIK86850.1 (PF01741), EIK86391.1 (PF01741), EIK87560.1 (PF01741), EGL14757.1 (PF01741), EPI44170.1 (PF01741), EPI41366.1 (PF01741), EPI44815.1 (PF01741), EPI48603.1 (PF01741), EPI…	EEJ70253.1 (LACT00354), EEU28812.1 (LACT00354), EEX28671.1 (LACT00354), ZP_06627579.1 (LACT00354), EKB70005.1 (LACT00354), EKB78172.1 (LACT00354), VBILacCri20165_1463 (LACT00354), ZP_05550049.1 (LACT00354), ZP_07789621.1 (LACT00354), YP_003600892.1 (LACT00354)	10	10/10	NA
GVAG00529	32/33	PF01569 [PAP2 superfamily]	EFH27499.1 (PF01569), EFH71304.1 (PF01569), EIK74011.1 (PF01569), EIK74369.1 (PF01569), EIK78045.1 (PF01569), EIK78199.1 (PF01569), EIK81288.1 (PF01569), EIK82057.1 (PF01569), EIK84176.1 (PF01569), EIK83715.1 (PF01569), EIK86851.1 (PF01569), EIK86390.1 (PF01569), EIK87561.1 (PF01569), EGL14676.1 (PF01569), EPI44171.1 (PF01569), EPI41367.1 (PF01569), EPI44816.1 (PF01569), EPI48604.1 (PF01569), EPI…	EEU27846.1 (LACT00773), EEX29820.1 (LACT00773), ZP_06626995.1 (LACT00773), EKB66764.1 (LACT00773), EKB66818.1 (LACT00773), VBILacCri20165_1116 (LACT00773), YP_003601552.1 (LACT00773), ZP_05548672.1 (LACT00773), ZP_07789157.1 (LACT00773), EEJ69427.1 (LACT00773), YP_003602102.1 (LACT01022), EEJ70905.1 (LACT01022), EEU28146.1 (LACT01022), EEX28447.1 (LACT01022), ZP_05549223.1 (LACT01022), ZP_0662596…	35	10/10	NA
GVAG00530	32/33	PF12401 [Protein of unknown function (DUF2662)]; PF00498 [FHA domain]	EFH27500.1 (PF00498,PF12401), EFH71303.1 (PF00498,PF12401), EIK74010.1 (PF00498,PF12401), EIK74368.1 (PF00498,PF12401), EIK78046.1 (PF00498,PF12401), EIK78200.1 (PF00498,PF12401), EIK81287.1 (PF00498,PF12401), EIK82056.1 (PF00498,PF12401), EIK84177.1 (PF00498,PF12401), EIK83716.1 (PF00498,PF12401), EIK86852.1 (PF00498,PF12401), EIK86389.1 (PF00498,PF12401), EIK87562.1 (PF00498,PF12401), EGL14686.…	NA	0	0/10	NA
GVAG00531	32/33	PF00498 [FHA domain]	EFH27501.1 (PF00498), EFH71302.1 (PF00498), EIK74009.1 (PF00498), EIK74367.1 (PF00498), EIK78047.1 (PF00498), EIK78201.1 (PF00498), EIK81286.1 (PF00498), EIK82055.1 (PF00498), EIK84178.1 (PF00498), EIK83717.1 (PF00498), EIK86853.1 (PF00498), EIK86388.1 (PF00498), EIK87563.1 (PF00498), EGL14747.1 (PF00498), EPI44173.1 (PF00498), EPI41369.1 (PF00498), EPI44818.1 (PF00498), EPI48606.1 (PF00498), EPI…	NA	0	0/10	NA
GVAG00532	32/33	PF13672 [Protein phosphatase 2C]; PF00481 [Protein phosphatase 2C]	EFH27502.1 (PF00481,PF13672), EFH71301.1 (PF00481,PF13672), EIK74008.1 (PF00481,PF13672), EIK74366.1 (PF00481,PF13672), EIK78048.1 (PF00481,PF13672), EIK78202.1 (PF00481,PF13672), EIK81285.1 (PF00481,PF13672), EIK82054.1 (PF00481,PF13672), EIK84179.1 (PF00481,PF13672), EIK83718.1 (PF00481,PF13672), EIK86854.1 (PF00481,PF13672), EIK86387.1 (PF00481,PF13672), EIK87564.1 (PF00481,PF13672), EGL14726.…	VBILacCri20165_0109 (LACT00926), EEX29526.1 (LACT00926), ZP_06626387.1 (LACT00926), EKB64973.1 (LACT00926), EKB69489.1 (LACT00926), ZP_05548883.1 (LACT00926), ZP_07791504.1 (LACT00926), EEJ69129.1 (LACT00926), EEU28262.1 (LACT00926), YP_003601801.1 (LACT00926)	10	10/10	NA
[truncated: 2,108 more rows]
